# Supplementary material for: Local Promoter Methylation Disorder algorithm reveals bidirectional epigenetic disruption in DNMT3A-mutated AML and predicts azacitidine treatment response
Source: Front Oncol. 2026 Mar 18;16:1795605. doi: 10.3389/fonc.2026.1795605 (PMC13038435; doi:10.3389/fonc.2026.1795605)
Supplement: Supplementary file 3 [file Table1.xlsx]

## Sheet: Validation Framework
Supplementary Table S1. Multi-level Validation Framework: Summary of Methods, Datasets, and Key Results
A five-layer complementary validation framework was employed to systematically evaluate the reliability, robustness, and clinical applicability of LPMD-based biomarker discovery. Each layer addresses a distinct dimension of validity, such that together they provide convergent evidence supporting the LPMD approach.
Layer	Validity Dimension	Method	Dataset	Sample Size	Key Results	Interpretation
1. Internal cross-validation	Internal consistency	5-fold stratified CV; Leave-one-out CV (LOOCV)	GSE152710	n = 68 (42 R + 26 NR)	5-fold CV: 5-DMDR AUC = 0.777, Train-CV gap = 0.053, Sensitivity = 81%, Specificity = 73%, PPV = 81.2% LOOCV: AUC = 0.621, Accuracy = 55.9%, Sensitivity = 66.7%, Specificity = 38.5%	Minimal overfitting (gap < 0.10); 5-DMDR outperforms 10/15/20-DMDR panels. LOOCV provides conservative lower bound; AUC > 0.5 confirms genuine signal despite high variance in small samples
2. Resampling robustness	Statistical robustness	Bootstrap resampling (1,000 iter.); Permutation testing (1,000 iter.)	GSE152710; WGBS cohort	n = 68; n = 20	Bootstrap: 95% CI for AUC and effect sizes Permutation: empirical null distributions and p-values	Quantifies parameter uncertainty without distributional assumptions; Establishes significance under label exchangeability for small-sample settings
3. Independent cross-platform validation	External generalizability	WGBS validation; Bland-Altman analysis; ICC; Propensity score weighting	Independent WGBS cohort	n = 20 (13 WT + 7 MUT)	Consensus DMDRs: Cohen's d = 0.48; 68% directional consistency; 3'UTR region d = 0.63; CHR1 DMDR AUC = 0.61 (95% CI: 0.48-0.74)	Cross-platform reproducibility (450K vs. WGBS) rules out platform-specific artifacts; Moderate effect size consistent with expected attenuation across independent populations and platforms
4. Longitudinal treatment dynamics	Clinical utility	Linear mixed-effects model (lme4); Jonckheere-Terpstra trend test; LOESS trajectory smoothing	GSE152710 (longitudinal)	153 paired samples; 5 time points (baseline, 1M, 3-5M, 6-11M, ≥12M)	JT Z = −6.87, p < 0.0001; 3-5M relative change = −3.7% (p < 0.001); Long-term survivors: d = −1.33; Stabilization at 6-12M (−3.5% to −3.2%)	Significant monotonic LPMD decrease under azacitidine; 3-5 month critical treatment window; Mutation-elevated, treatment-reduced symmetry supports causal link to DNMT3A pathway
5. Multi-method consensus feature selection	Feature stability	Random Forest (ntree=500); Wilcoxon univariate (p<0.05); RFE (10-fold CV); LASSO (lambda via 10-fold CV)	GSE152710	n = 68	2 DMDRs by all 4 methods: CHR1:47910865-47912865 (AUC=0.695, p<0.01) CHR17:40167999-40169999 (AUC=0.672, p<0.05); 9 DMDRs by 3 methods; 9 by 2 methods	Four algorithms (ensemble, filter, wrapper, embedded) converge on same regions, ruling out method-specific bias; Both consensus DMDRs validated in WGBS cohort (Layer 3)
Cross-layer convergence	(integrated)	Integration of Layers 1-5	GSE62298; GSE152710; WGBS	n = 68 + 68 + 20 (3 independent datasets)	Layer 5 consensus DMDRs in Layer 1 optimal panel (AUC = 0.777) and confirmed in Layer 3 (d = 0.48); Layer 4 dynamics show directional reversal of Layer 1-3 cross-sectional findings	Three independent datasets, two platforms, five analytical dimensions provide convergent evidence; Discovery-prediction-validation-dynamics-consensus chain supports statistical reliability and clinical relevance
Abbreviations: AUC, area under the ROC curve; CI, confidence interval; CV, cross-validation; DMDR, Disorder-Associated Methylation Diagnostic Region; ICC, intraclass correlation coefficient; JT, Jonckheere-Terpstra; LOOCV, leave-one-out cross-validation; LOESS, locally estimated scatterplot smoothing; LPMD, Local Promoter Methylation Disorder; MUT, DNMT3A-mutant; NR, non-responder; PPV, positive …
