# Supplementary material for: Local Promoter Methylation Disorder algorithm reveals bidirectional epigenetic disruption in DNMT3A-mutated AML and predicts azacitidine treatment response
Source: Front Oncol. 2026 Mar 18;16:1795605. doi: 10.3389/fonc.2026.1795605 (PMC13038435; doi:10.3389/fonc.2026.1795605)
Supplement: Supplementary file 4 [file Table2.xlsx]

## Sheet: R882 vs Non-R882
Supplementary Table S2. Systematic comparison of R882 and non-R882 DNMT3A mutation classes in AML
Feature	R882 Mutations (~60%)	Non-R882 Mutations (~40%)
Frequency in AML	~60% of DNMT3A mutations	~40% of DNMT3A mutations
Mutation location	Catalytic domain MTase motif (codon 882)	Distributed across entire protein (catalytic, PWWP, ADD domains)
Protein stability	Stable; mutant protein accumulates normally	Frequently unstable; subject to proteasomal degradation [5,10]
Primary mechanism	Dominant-negative: mutant subunits incorporate into WT/MUT heterotetramers, actively impairing WT function [7]	Loss-of-function: reduced total DNMT3A protein levels due to degradation of mutant protein [10]
Enzymatic activity	~80% reduction within affected tetramers [7]	Variable; some retain partial activity, others completely abolished
Oligomeric state	WT/MUT heterotetramers (impaired but assembled)	Residual WT protein shifts toward dimers (MUT degraded) [34]
Methylation processivity	Processive to distributive: enzyme dissociates frequently instead of methylating consecutive CpGs [9]	Reduced processivity due to dimerization; frequent dissociation from DNA template
Methylation consequence	Focal hypomethylation at specific genomic regions [8]	Broader, more diffuse methylation loss across the genome [10]
LPMD relevance	Local CpG coordination loss at focal regions; detectable as region-specific LPMD elevation	Widespread CpG coordination loss; detectable as broad LPMD elevation across multiple regions
Representative references	Russler-Germain 2014 [7]; Spencer 2017 [8]; Holz-Schietinger 2012 [9]	Chen 2024 [5]; van der Helm 2025 [10]; Emperle 2018 [34]
Reference numbers correspond to the main manuscript bibliography. LPMD = Local Promoter Methylation Disorder; WT = wild-type; MUT = mutant; MTase = methyltransferase.
