# Supplementary material for: Local Promoter Methylation Disorder algorithm reveals bidirectional epigenetic disruption in DNMT3A-mutated AML and predicts azacitidine treatment response
Source: Front Oncol. 2026 Mar 18;16:1795605. doi: 10.3389/fonc.2026.1795605 (PMC13038435; doi:10.3389/fonc.2026.1795605)
Supplement: Supplementary file 5 [file Table3.xlsx]

## Sheet: A - Variance Explained
Supplementary Table S3, Panel A. Variance Explained by Principal Components
PCA was performed on 11 LPMD summary features for 68 samples (15 DNMT3A-mutant, 53 wild-type) using R prcomp with centering and scaling.
Component	Variance Explained (%)	Cumulative Variance (%)
PC1	47.2	47.2
PC2	28.1	75.3
PC3	14.8	90.1
PC4	3.9	94
PC5	3.1	97.1
PC6	1.7	98.8
PC7	0.7	99.5
PC8	0.3	99.8
PC9	0.1	99.9
PC10	0.1	100

## Sheet: B - Loadings
Supplementary Table S3, Panel B. Loading Weights of 11 LPMD Features on Principal Components
Bold + yellow cells indicate |loading| > 0.35 (primary drivers). Category: Region = region-type-specific LPMD; Global = genome-wide summary.
Feature	Category	PC1 (47.2%)	PC2 (28.1%)	PC3 (14.8%)	PC4 (3.9%)	PC5 (3.1%)	|Mean Loading|
CpG Island	Region	-0.197	0.372	-0.331	0.583	0.08	0.313
CpG Shore	Region	0.347	0.218	-0.152	-0.608	0.118	0.289
CpG Shelf	Region	0.417	0.043	-0.135	0.334	0.054	0.196
Promoter	Region	-0.311	0.381	-0.057	-0.091	0.207	0.209
5'UTR / Exon 1	Region	-0.053	0.488	0.019	-0.072	-0.848	0.296
Gene Body	Region	0.418	0.074	-0.139	-0.106	-0.115	0.17
3'UTR	Region	0.42	0.003	-0.149	0.092	-0.024	0.138
Other	Region	0.404	0.067	-0.118	0.295	0.013	0.179
90th percentile (q90)	Global	-0.099	0.401	-0.466	-0.223	0.341	0.306
Median	Global	0.178	0.377	0.481	0.065	0.199	0.26
Multiscale LPMD	Global	0.109	0.341	0.585	0.07	0.213	0.263

## Sheet: C - Input Features
Supplementary Table S3, Panel C. PCA Input Feature Matrix (11 LPMD Summary Features × 68 Samples)
Each value is the mean LPMD score across all windows in the corresponding genomic region for that sample. These 11 features were used as input to PCA after centering and scaling.
Sample ID	DNMT3A Status	Patient ID	CpG Island	CpG Shore	CpG Shelf	Promoter	5'UTR/Exon1	Gene Body	3'UTR	Other	q90	Median	Multiscale LPMD
GSM1524952	Mutant	1299	0.643198	0.625157	0.346113	0.65814	0.673488	0.482444	0.342545	0.414107	0.728845	0.387778	0.37754
GSM1524953	Mutant	1321	0.649596	0.554586	0.266581	0.678638	0.667015	0.393058	0.264417	0.330993	0.741317	0.371308	0.365818
GSM1524954	Mutant	1386	0.646341	0.602251	0.310409	0.661374	0.671249	0.452735	0.309322	0.380365	0.727097	0.367991	0.359337
GSM1524955	Mutant	1452	0.637143	0.618035	0.361912	0.650113	0.666375	0.482967	0.353274	0.427791	0.717111	0.387368	0.375909
GSM1524956	Mutant	1486	0.671229	0.485922	0.274742	0.665652	0.673091	0.380444	0.267984	0.343775	0.70563	0.362021	0.358228
GSM1524957	Mutant	1532	0.637687	0.462818	0.282244	0.646838	0.662872	0.382168	0.276734	0.350036	0.701275	0.348766	0.34394
GSM1524958	WT	1552	0.647713	0.529859	0.276495	0.670805	0.663659	0.382212	0.260119	0.348868	0.728708	0.371898	0.364276
GSM1524959	Mutant	1616	0.63875	0.60338	0.334269	0.657282	0.66562	0.456597	0.324146	0.407561	0.733355	0.380129	0.370475
GSM1524960	Mutant	1627	0.65816	0.644403	0.3618	0.670897	0.681789	0.50924	0.361657	0.435566	0.763883	0.398936	0.387374
GSM1524961	Mutant	1635	0.627953	0.609463	0.342014	0.643172	0.661315	0.477488	0.352255	0.409935	0.700106	0.37652	0.365002
GSM1524962	Mutant	1182	0.638306	0.607824	0.318585	0.662525	0.679745	0.466056	0.31886	0.393276	0.710542	0.422076	0.421036
GSM1524963	Mutant	1298	0.635318	0.579115	0.297107	0.666955	0.674364	0.422837	0.284552	0.370939	0.70377	0.418217	0.41834
GSM1524964	Mutant	1300	0.664217	0.601846	0.39103	0.666486	0.675802	0.478379	0.364254	0.444507	0.739888	0.407802	0.397021
GSM1524965	Mutant	1531	0.638239	0.580975	0.271464	0.674091	0.668794	0.39999	0.267518	0.359092	0.73415	0.381546	0.377202
GSM1524966	WT	577	0.677454	0.531375	0.26154	0.687856	0.671074	0.384869	0.257848	0.323341	0.754928	0.362468	0.357501
GSM1524967	WT	587	0.648801	0.556854	0.298625	0.670092	0.666549	0.410375	0.282966	0.370813	0.734774	0.375852	0.36732
GSM1524968	WT	1044	0.638821	0.535719	0.288626	0.657864	0.66481	0.404128	0.282668	0.352384	0.709689	0.362638	0.355197
GSM1524969	WT	1154	0.64652	0.546362	0.270114	0.671458	0.669089	0.3954	0.267493	0.334474	0.723382	0.364596	0.358626
GSM1524970	WT	1155	0.644869	0.535986	0.263921	0.675632	0.665655	0.374972	0.24981	0.336543	0.728999	0.375312	0.369692
GSM1524971	WT	1156	0.65403	0.608247	0.325193	0.672252	0.679552	0.464325	0.323105	0.386433	0.75374	0.393035	0.379861
GSM1524972	WT	1304	0.640068	0.513748	0.26246	0.665782	0.667912	0.393442	0.271373	0.331867	0.705874	0.368382	0.362001
GSM1524973	WT	1305	0.615853	0.578317	0.382071	0.634325	0.644458	0.48743	0.370597	0.446838	0.689909	0.371947	0.361903
GSM1524974	WT	1306	0.638704	0.578413	0.313146	0.660538	0.669392	0.427316	0.290319	0.397625	0.729722	0.38688	0.375451
GSM1524975	WT	1319	0.64298	0.585881	0.293298	0.659954	0.659748	0.431257	0.305847	0.361649	0.732849	0.37282	0.367633
GSM1524976	WT	1333	0.645732	0.604141	0.317519	0.666565	0.673913	0.450117	0.314431	0.386919	0.745028	0.386579	0.375334
GSM1524977	WT	1341	0.655063	0.579331	0.25917	0.688351	0.673688	0.386606	0.254459	0.33712	0.77353	0.391172	0.389089
GSM1524978	WT	1361	0.669761	0.533832	0.275263	0.679898	0.669763	0.403217	0.278309	0.332406	0.739246	0.36784	0.361801
GSM1524979	WT	1362	0.646456	0.50551	0.2724	0.669942	0.667661	0.373948	0.255625	0.361375	0.72634	0.366097	0.36169
GSM1524980	WT	1383	0.633794	0.616482	0.326101	0.65199	0.671997	0.454547	0.325922	0.396068	0.705271	0.380634	0.372762
GSM1524981	WT	1384	0.636997	0.52525	0.262457	0.664513	0.65581	0.375353	0.260949	0.325614	0.714335	0.362471	0.357206
GSM1524982	WT	1429	0.639705	0.595098	0.322295	0.657324	0.670507	0.460123	0.328291	0.393885	0.714605	0.378118	0.368047
GSM1524983	WT	1448	0.631019	0.504882	0.282252	0.653939	0.669006	0.400214	0.279627	0.345164	0.698935	0.351491	0.345651
GSM1524984	WT	1449	0.645327	0.544632	0.277918	0.666026	0.660549	0.412231	0.289299	0.333321	0.71801	0.364887	0.360122
GSM1524985	WT	1456	0.635862	0.601676	0.329163	0.654298	0.669266	0.469054	0.337496	0.389704	0.717852	0.383126	0.371733
GSM1524986	WT	1464	0.62234	0.563457	0.307331	0.649323	0.659802	0.430236	0.306959	0.37385	0.68893	0.364697	0.357586
GSM1524987	WT	1478	0.632112	0.577768	0.310328	0.659301	0.669329	0.433151	0.300589	0.392847	0.718928	0.386185	0.376863
GSM1524988	WT	1479	0.643825	0.555666	0.292435	0.669885	0.670366	0.408418	0.280494	0.35934	0.730459	0.38126	0.372838
GSM1524989	WT	1480	0.631339	0.610995	0.368694	0.647334	0.663514	0.482116	0.347015	0.442923	0.706821	0.377218	0.366703
GSM1524990	WT	1481	0.638316	0.610397	0.347032	0.6532	0.666481	0.481701	0.354132	0.415478	0.718888	0.383953	0.372968
GSM1524991	WT	1488	0.646767	0.564312	0.288585	0.67302	0.672838	0.418702	0.288352	0.358232	0.739023	0.3803	0.369797
GSM1524992	Mutant	1489	0.647254	0.55137	0.284743	0.67587	0.667146	0.39125	0.270049	0.361011	0.739368	0.383919	0.379537
GSM1524993	WT	1495	0.643763	0.547785	0.280111	0.661355	0.668361	0.440808	0.299046	0.344589	0.70646	0.364181	0.358239
GSM1524994	WT	1496	0.632775	0.538099	0.293165	0.652444	0.65558	0.414679	0.296043	0.358246	0.703689	0.363877	0.355432
GSM1524995	WT	1497	0.633617	0.533375	0.314383	0.643363	0.641371	0.432439	0.32701	0.358658	0.697636	0.365792	0.360968
GSM1524996	WT	1498	0.632764	0.617152	0.35354	0.646943	0.665729	0.490736	0.360723	0.421296	0.713183	0.382748	0.371764
GSM1524997	WT	1514	0.629882	0.580202	0.329783	0.651781	0.667001	0.459897	0.329994	0.391008	0.703257	0.383406	0.370594
GSM1524998	WT	1515	0.619359	0.577613	0.297255	0.652817	0.65947	0.431981	0.303878	0.363816	0.701772	0.36258	0.354939
GSM1524999	WT	1530	0.623804	0.603356	0.405303	0.635664	0.655434	0.494456	0.372253	0.482223	0.687447	0.385394	0.374886
GSM1525000	WT	1615	0.642385	0.536308	0.310397	0.663159	0.666235	0.397354	0.267413	0.410341	0.712531	0.378736	0.370232
GSM1525001	WT	1621	0.625066	0.575964	0.298184	0.653401	0.659366	0.434531	0.307652	0.362807	0.705045	0.365222	0.358099
GSM1525002	WT	1011	0.63829	0.573209	0.293858	0.66293	0.674392	0.429054	0.2935	0.365407	0.693303	0.410713	0.412481
GSM1525003	WT	1035	0.641706	0.500781	0.287132	0.664132	0.665261	0.396451	0.278992	0.351259	0.687537	0.385462	0.383642
GSM1525004	WT	1082	0.635174	0.580623	0.332962	0.657864	0.670303	0.449761	0.32852	0.397716	0.722957	0.388765	0.37874
GSM1525005	WT	1085	0.651737	0.541706	0.294721	0.673853	0.672013	0.411524	0.295645	0.350927	0.732664	0.386538	0.382137
GSM1525006	WT	1166	0.63061	0.541342	0.313808	0.65421	0.661727	0.432532	0.312761	0.36979	0.67453	0.409368	0.405566
GSM1525007	WT	1180	0.645625	0.5449	0.287804	0.663932	0.664515	0.406752	0.279824	0.361148	0.685826	0.387664	0.387
GSM1525008	WT	1183	0.60646	0.483154	0.262707	0.655654	0.663148	0.370062	0.258967	0.334305	0.668908	0.376133	0.381778
GSM1525009	WT	1274	0.651447	0.538469	0.296592	0.673828	0.67774	0.412433	0.289002	0.365546	0.734109	0.39101	0.384876
GSM1525010	WT	1301	0.628356	0.604199	0.349084	0.650933	0.667074	0.465692	0.335684	0.420393	0.712997	0.387989	0.377214
GSM1525011	WT	1302	0.654824	0.506784	0.275229	0.67675	0.6696	0.381309	0.260065	0.34411	0.708105	0.397588	0.398649
GSM1525012	WT	1328	0.632283	0.569385	0.317621	0.656562	0.665913	0.444875	0.323465	0.382302	0.7153	0.378125	0.367924
GSM1525013	WT	1554	0.637767	0.551401	0.26944	0.670747	0.666048	0.395165	0.269299	0.342388	0.719499	0.371503	0.365525
GSM1525014	WT	1557	0.643717	0.53957	0.30064	0.659089	0.665324	0.425424	0.292008	0.379172	0.705411	0.370114	0.360812
GSM1525015	WT	589	0.611193	0.549293	0.302299	0.6478	0.661397	0.428723	0.300601	0.368884	0.672551	0.3865	0.382074
GSM1525016	WT	595	0.62479	0.575739	0.302692	0.654216	0.666167	0.433606	0.296289	0.37162	0.692082	0.396337	0.39246
GSM1525017	WT	919	0.61997	0.575911	0.291908	0.656537	0.665676	0.434356	0.300974	0.357256	0.682643	0.387319	0.387016
GSM1525018	WT	922	0.611124	0.603864	0.32483	0.643232	0.65706	0.468247	0.332835	0.390254	0.693882	0.364391	0.355093
GSM1525019	WT	933	0.61308	0.56097	0.295911	0.656554	0.663284	0.43036	0.30461	0.359902	0.683715	0.393382	0.394185

## Sheet: D - PCA Scores
Supplementary Table S3, Panel D. PCA Sample Scores (68 Samples × PC1-PC5)
Sample coordinates in PCA space. Figure 2A plots PC1 vs PC2 with color = Multiscale LPMD. LPMD Quartile: Q1 (lowest) to Q4 (highest Multiscale LPMD).
Sample ID	DNMT3A Status	Multiscale LPMD	LPMD Quartile	PC1	PC2	PC3	PC4	PC5
GSM1524952	Mutant	0.37754	Q3_Mid_High	2.7234	1.663	-0.8865	-0.2193	-0.403
GSM1524953	Mutant	0.365818	Q2_Mid_Low	-2.9442	0.7566	-0.8039	-0.6552	0.577
GSM1524954	Mutant	0.359337	Q1_Low	0.3976	0.448	-1.6554	-0.5342	-0.6207
GSM1524955	Mutant	0.375909	Q3_Mid_High	3.5689	0.4727	-0.6741	0.1953	0.0642
GSM1524956	Mutant	0.358228	Q1_Low	-3.4187	-0.1244	-0.8356	1.9505	-1.2289
GSM1524957	Mutant	0.34394	Q1_Low	-2.4853	-3.2334	-0.8393	1.2172	-1.0421
GSM1524958	WT	0.364276	Q2_Mid_Low	-2.6897	-0.165	-0.4348	0.1625	0.6012
GSM1524959	Mutant	0.370475	Q2_Mid_Low	1.7365	0.4842	-1.0649	-0.2364	0.3905
GSM1524960	Mutant	0.387374	Q4_High	3.3305	4.4736	-1.7242	-0.0251	-0.255
GSM1524961	Mutant	0.365002	Q2_Mid_Low	3.1797	-1.3257	-0.6229	-0.2172	-0.1159
GSM1524962	Mutant	0.421036	Q4_High	2.1755	3.3944	2.8113	-0.1938	-0.3787
GSM1524963	Mutant	0.41834	Q4_High	0.3452	2.469	3.3747	-0.1817	0.1746
GSM1524964	Mutant	0.397021	Q4_High	3.4539	3.8094	-0.5629	1.8184	0.3151
GSM1524965	Mutant	0.377202	Q3_Mid_High	-1.6673	1.026	0.1524	-1.0913	0.4679
GSM1524966	WT	0.357501	Q1_Low	-4.411	1.7836	-2.2106	0.4625	0.3455
GSM1524967	WT	0.36732	Q2_Mid_Low	-1.2474	0.6147	-0.8284	0.1173	0.4554
GSM1524968	WT	0.355197	Q1_Low	-1.5007	-1.4527	-0.6596	0.0481	-0.4289
GSM1524969	WT	0.358626	Q1_Low	-2.6874	-0.1209	-0.8069	-0.4265	-0.328
GSM1524970	WT	0.369692	Q2_Mid_Low	-3.1892	0.2499	0.0704	-0.3236	0.5804
GSM1524971	WT	0.379861	Q3_Mid_High	0.8787	3.2915	-1.0717	-0.3408	-0.3436
GSM1524972	WT	0.362001	Q2_Mid_Low	-2.6764	-0.9335	0.1663	0.0086	-0.6191
GSM1524973	WT	0.361903	Q2_Mid_Low	4.7165	-3.5406	-0.668	0.833	1.3708
GSM1524974	WT	0.375451	Q3_Mid_High	0.3543	0.816	-0.0902	-0.1224	0.0972
GSM1524975	WT	0.367633	Q2_Mid_Low	-0.2266	-0.283	-0.9507	-0.5692	0.9884
GSM1524976	WT	0.375334	Q3_Mid_High	0.7197	1.9861	-0.9088	-0.5398	-0.0717
GSM1524977	WT	0.389089	Q4_High	-3.0852	3.454	-0.1583	-1.1372	1.1711
GSM1524978	WT	0.361801	Q2_Mid_Low	-3.1152	1.2435	-1.5735	0.5988	0.1557
GSM1524979	WT	0.36169	Q2_Mid_Low	-3.0357	-0.3376	-0.5032	0.5326	-0.1087
GSM1524980	WT	0.372762	Q3_Mid_High	1.9353	0.1921	-0.1693	-0.5508	-0.8907
GSM1524981	WT	0.357206	Q1_Low	-2.9688	-1.9918	-0.2478	-0.3379	0.8996
GSM1524982	WT	0.368047	Q2_Mid_Low	1.4337	0.3156	-0.7291	-0.1791	-0.6208
GSM1524983	WT	0.345651	Q1_Low	-1.9993	-2.4111	-0.7274	0.0921	-1.6044
GSM1524984	WT	0.360122	Q1_Low	-1.8663	-0.9594	-0.779	-0.1739	0.4791
GSM1524985	WT	0.371733	Q3_Mid_High	1.9755	0.3503	-0.5081	-0.3744	-0.3834
GSM1524986	WT	0.357586	Q1_Low	0.5203	-2.5394	-0.1004	-0.3779	-0.3193
GSM1524987	WT	0.376863	Q3_Mid_High	0.6384	0.3974	0.3001	-0.3271	-0.1531
GSM1524988	WT	0.372838	Q3_Mid_High	-1.3564	0.8761	-0.1285	-0.1853	0.0287
GSM1524989	WT	0.366703	Q2_Mid_Low	3.7227	-0.6388	-1.0041	0.3186	-0.0979
GSM1524990	WT	0.372968	Q3_Mid_High	2.9857	0.4066	-0.8434	0.0429	0.0071
GSM1524991	WT	0.369797	Q2_Mid_Low	-1.3365	1.3691	-0.6316	-0.4126	-0.1344
GSM1524992	Mutant	0.379537	Q3_Mid_High	-1.9634	1.2594	0.0531	-0.0768	0.8572
GSM1524993	WT	0.358239	Q1_Low	-1.0863	-0.7839	-0.7585	-0.1627	-0.8666
GSM1524994	WT	0.355432	Q1_Low	-0.7015	-2.4666	-0.4822	0.0628	0.4566
GSM1524995	WT	0.360968	Q1_Low	0.5757	-3.6458	-0.3752	0.7432	1.9677
GSM1524996	WT	0.371764	Q3_Mid_High	3.6538	-0.0945	-0.7804	-0.0876	-0.1725
GSM1524997	WT	0.370594	Q3_Mid_High	1.8336	-0.4867	0.0759	-0.0709	-0.4629
GSM1524998	WT	0.354939	Q1_Low	0.2277	-2.347	-0.4664	-1.1154	-0.0726
GSM1524999	WT	0.374886	Q3_Mid_High	5.7999	-1.665	-0.2103	1.3197	0.5339
GSM1525000	WT	0.370232	Q2_Mid_Low	-0.7211	-0.1467	0.0652	0.9487	0.0783
GSM1525001	WT	0.358099	Q1_Low	0.2326	-1.985	-0.4947	-0.8529	0.1001
GSM1525002	WT	0.412481	Q4_High	0.357	1.8631	3.0733	0.0466	-0.2864
GSM1525003	WT	0.383642	Q4_High	-1.6295	-0.5551	1.7344	1.1218	-0.0891
GSM1525004	WT	0.37874	Q3_Mid_High	1.5809	0.777	-0.0112	0.0388	-0.1819
GSM1525005	WT	0.382137	Q4_High	-1.4408	1.6357	0.1322	0.353	0.1169
GSM1525006	WT	0.405566	Q4_High	1.1313	-0.2024	3.3018	0.8723	0.5476
GSM1525007	WT	0.387	Q4_High	-0.9535	-0.1124	1.6153	0.6986	0.1782
GSM1525008	WT	0.381778	Q4_High	-2.1555	-2.8069	3.0782	-0.243	-0.6438
GSM1525009	WT	0.384876	Q4_High	-1.3177	2.2442	0.3544	0.4765	-0.4599
GSM1525010	WT	0.377214	Q3_Mid_High	2.8943	0.1278	-0.022	-0.114	-0.0942
GSM1525011	WT	0.398649	Q4_High	-2.6486	1.5291	2.0767	1.1562	0.4479
GSM1525012	WT	0.367924	Q2_Mid_Low	0.9169	-0.4335	-0.332	-0.1552	-0.1495
GSM1525013	WT	0.365525	Q2_Mid_Low	-2.2143	-0.2963	-0.0815	-0.6744	0.1212
GSM1525014	WT	0.360812	Q1_Low	-0.5773	-0.8681	-0.519	0.6026	-0.3636
GSM1525015	WT	0.382074	Q4_High	0.8713	-2.0935	2.3028	-0.3637	-0.2802
GSM1525016	WT	0.39246	Q4_High	0.8451	-0.1582	2.1271	-0.4185	-0.0054
GSM1525017	WT	0.387016	Q4_High	0.5117	-0.8136	2.0033	-0.8319	-0.3069
GSM1525018	WT	0.355093	Q1_Low	2.3992	-2.8423	-0.5747	-1.2112	-0.104
GSM1525019	WT	0.394185	Q4_High	0.6937	-0.9187	2.6423	-0.7285	0.1125

## Sheet: E - Interpretation
Supplementary Table S3, Panel E. PCA Component Interpretation Summary
Component	Primary Drivers (|loading| > 0.35)	Biological Interpretation
PC1 (47.2%)	Gene Body (0.418) 3'UTR (0.420) CpG Shelf (0.417) Other (0.404) CpG Shore (0.347)	Variation in methylation disorder across non-promoter regions (gene body, intergenic, and CpG shelf/shore areas), where DNMT3A maintains bulk methylation patterns.
PC2 (28.1%)	5'UTR/Exon 1 (0.488) 90th percentile (0.401) Promoter (0.381) Median (0.377) CpG Island (0.372)	Variation in methylation disorder at promoter-proximal and regulatory elements, which are more directly relevant to transcriptional control and gene expression.
PC3 (14.8%)	Multiscale LPMD (0.585) Median (0.481) 90th percentile (-0.466) CpG Island (-0.331)	Contrast between global summary indicators and region-specific scores, capturing samples with discordant overall vs. regional LPMD profiles.
