# Supplementary material for: Local Promoter Methylation Disorder algorithm reveals bidirectional epigenetic disruption in DNMT3A-mutated AML and predicts azacitidine treatment response
Source: Front Oncol. 2026 Mar 18;16:1795605. doi: 10.3389/fonc.2026.1795605 (PMC13038435; doi:10.3389/fonc.2026.1795605)
Supplement: Supplementary file 6 [file Table4.xlsx]

## Sheet: Cohort Overview
Supplementary Table S4: TCGA-LAML Cohort LPMD Validation Analysis
Data Source	TCGA-LAML (The Cancer Genome Atlas, Acute Myeloid Leukemia)
Platform	Illumina HumanMethylation450 BeadChip (450K)
Total Samples with Methylation Data	194
DNMT3A Mutation Classification
R882 Hotspot Mutant	27 (R882H, R882C, R882S)
Non-R882 DNMT3A Mutant	21 (other DNMT3A mutations)
DNMT3A Wild-Type	146
LPMD Algorithm Parameters
Primary Window Size	1,000 bp
Multi-scale Windows	500, 1000, 2000 bp (harmonic mean)
Step Size	Half of window size
Probes Used (after QC)	385,184 of 486,427
Disorder Metrics	CV(0.3) + Entropy(0.2) + MAD(0.2) + IQR(0.2) + Fano(0.1)
Mutation Annotation Source	cBioPortal (TCGA-LAML, PanCancer Atlas)
Methylation Data Source	GDC Data Portal (https://portal.gdc.cancer.gov)

## Sheet: LPMD Group Comparison
Panel A: Descriptive Statistics by DNMT3A Status
Group	N	Mean LPMD	SD	Median	Min	Max	95% CI
R882	27	0.3472	0.0055	0.3487	0.3347	0.3588	[0.3452, 0.3493]
Non-R882	21	0.3435	0.0101	0.3453	0.307	0.3596	[0.3391, 0.3478]
WT	146	0.3405	0.0124	0.3426	0.257	0.3536	[0.3385, 0.3425]
All DNMT3A Mutant	48	0.3456	0.008	0.3462	0.307	0.3596	[0.3433, 0.3479]
Panel B: Pairwise Statistical Comparisons
Comparison	t-statistic	t-test p	Mann-Whitney U	U p-value	Cohen's d	Effect Size	Significant
R882 vs WT	2.754	6.53e-03	2916	7.80e-05	0.577	medium	Yes
Non-R882 vs WT	1.042	2.99e-01	1906	7.22e-02	0.243	small	No
Non-R882 vs R882	-1.645	1.07e-01	214	1.52e-01	-0.479	small	No
Mutant(all) vs WT	2.651	8.70e-03	4822	9.46e-05	0.441	small	Yes

## Sheet: Per-Sample Data
Patient_ID	DNMT3A_Status	DNMT3A_Mutation	Window_Mean_LPMD	Window_Median_LPMD	Window_Q90	Multiscale_LPMD
TCGA-AB-2802	R882	R882C (Missense_Mutation)	0.420464	0.376773	0.709331	0.353735
TCGA-AB-2809	R882	R882H (Missense_Mutation)	0.421519	0.370239	0.711215	0.34558
TCGA-AB-2811	R882	R882H (Missense_Mutation)	0.422653	0.372157	0.705495	0.344342
TCGA-AB-2816	R882	R882C (Missense_Mutation)	0.415816	0.375202	0.7033	0.349511
TCGA-AB-2825	R882	R882H (Missense_Mutation)	0.418685	0.371768	0.69912	0.348921
TCGA-AB-2830	R882	R882P (Missense_Mutation)	0.405809	0.363477	0.686256	0.341911
TCGA-AB-2833	R882	R882H (Missense_Mutation)	0.418576	0.369776	0.701755	0.348725
TCGA-AB-2853	R882	R882H (Missense_Mutation)	0.422742	0.376908	0.693892	0.352312
TCGA-AB-2863	R882	R882H (Missense_Mutation)	0.405606	0.359349	0.695409	0.340083
TCGA-AB-2873	R882	R882H (Missense_Mutation)	0.407522	0.36027	0.693098	0.339545
TCGA-AB-2884	R882	R882H (Missense_Mutation)	0.414776	0.368576	0.702356	0.345308
TCGA-AB-2895	R882	R882H (Missense_Mutation)	0.421731	0.377799	0.699735	0.351136
TCGA-AB-2896	R882	R882H (Missense_Mutation)	0.42192	0.372221	0.713213	0.349042
TCGA-AB-2908	R882	R882C (Missense_Mutation)	0.402158	0.354578	0.682417	0.334665
TCGA-AB-2916	R882	R882C (Missense_Mutation)	0.407784	0.367972	0.679262	0.343008
TCGA-AB-2925	R882	R882H (Missense_Mutation)	0.422604	0.374308	0.703133	0.351544
TCGA-AB-2931	R882	R882C (Missense_Mutation)	0.422648	0.383422	0.686497	0.355943
TCGA-AB-2945	R882	R882H (Missense_Mutation)	0.413538	0.374273	0.686524	0.349211
TCGA-AB-2947	R882	R882H (Missense_Mutation)	0.430352	0.388089	0.70376	0.358798
TCGA-AB-2949	R882	R882H (Missense_Mutation)	0.409904	0.369441	0.69542	0.346042
TCGA-AB-2955	R882	R882H (Missense_Mutation)	0.399837	0.362624	0.679584	0.341444
TCGA-AB-2965	R882	R882H (Missense_Mutation)	0.413149	0.364379	0.690824	0.342194
TCGA-AB-2969	R882	R882H (Missense_Mutation)	0.423364	0.376468	0.705243	0.350887
TCGA-AB-2974	R882	R882C (Missense_Mutation)	0.416944	0.375021	0.692811	0.349031
TCGA-AB-2975	R882	R882H (Missense_Mutation)	0.410518	0.363791	0.697935	0.343201
TCGA-AB-2981	R882	R882C (Missense_Mutation)	0.416287	0.370712	0.691038	0.34623
TCGA-AB-2987	R882	R882H (Missense_Mutation)	0.417058	0.375921	0.685512	0.353302
TCGA-AB-2818	Non-R882	R803S (Missense_Mutation)	0.420076	0.378897	0.699846	0.352953
TCGA-AB-2822	Non-R882	X556_splice (Splice_Site)	0.415733	0.368706	0.708581	0.346248
TCGA-AB-2824	Non-R882	R736H (Missense_Mutation)	0.415759	0.372346	0.690005	0.346662
TCGA-AB-2839	Non-R882	Q515* (Nonsense_Mutation)	0.406038	0.359472	0.692605	0.337878
TCGA-AB-2851	Non-R882	E616Nfs*35 (Frame_Shift_Del)	0.414139	0.371357	0.697213	0.348093
TCGA-AB-2861	Non-R882	Q615* (Nonsense_Mutation)	0.420696	0.384566	0.668172	0.359592
TCGA-AB-2867	Non-R882	K829R (Missense_Mutation); K468R (Missense_Mutation)	0.405618	0.362956	0.691813	0.342369
TCGA-AB-2869	Non-R882	Q485* (Nonsense_Mutation)	0.410287	0.372417	0.677846	0.349001
TCGA-AB-2887	Non-R882	P718L (Missense_Mutation)	0.419703	0.364027	0.718605	0.343173
TCGA-AB-2891	Non-R882	X617_splice (Splice_Site); R729Q (Missense_Mutation)	0.398695	0.349804	0.688262	0.333232
TCGA-AB-2898	Non-R882	X826_splice (Splice_Site); R792H (Missense_Mutation)	0.420118	0.36592	0.71443	0.345327
TCGA-AB-2912	Non-R882	R729W (Missense_Mutation)	0.404202	0.359134	0.694397	0.338909
TCGA-AB-2919	Non-R882	C497Y (Missense_Mutation)	0.406864	0.36697	0.695431	0.346997
TCGA-AB-2928	Non-R882	D781G (Missense_Mutation); R320* (Nonsense_Mutation)	0.414967	0.359033	0.715627	0.342055
TCGA-AB-2934	Non-R882	G646V (Missense_Mutation); R736H (Missense_Mutation)	0.41987	0.360766	0.715437	0.338446
TCGA-AB-2938	Non-R882	M315* (Frame_Shift_Del)	0.405478	0.366129	0.675245	0.344566
TCGA-AB-2966	Non-R882	G590Vfs*61 (Frame_Shift_Del)	0.376963	0.314294	0.683223	0.307022
TCGA-AB-2967	Non-R882	E505* (Nonsense_Mutation)	0.42203	0.378289	0.69496	0.352467
TCGA-AB-2968	Non-R882	A741V (Missense_Mutation); E477* (Nonsense_Mutation)	0.413913	0.370433	0.698319	0.346162
TCGA-AB-2988	Non-R882	F909C (Missense_Mutation)	0.419429	0.369982	0.705673	0.344699
TCGA-AB-2993	Non-R882	L723Pfs*56 (Frame_Shift_Del)	0.417803	0.371858	0.701436	0.347294
TCGA-AB-2803	WT		0.415927	0.371684	0.70999	0.347169
TCGA-AB-2804	WT		0.409713	0.369271	0.681427	0.345271
TCGA-AB-2805	WT		0.409095	0.362486	0.700297	0.34319
TCGA-AB-2806	WT		0.408908	0.357742	0.700228	0.332844
TCGA-AB-2807	WT		0.40769	0.368553	0.696483	0.348449
TCGA-AB-2808	WT		0.410276	0.36761	0.694509	0.343104
TCGA-AB-2810	WT		0.41287	0.366323	0.710925	0.346686
TCGA-AB-2812	WT		0.418522	0.377912	0.690601	0.350699
TCGA-AB-2813	WT		0.40514	0.358961	0.693937	0.337935
TCGA-AB-2814	WT		0.405636	0.361314	0.693128	0.341921
TCGA-AB-2815	WT		0.412938	0.369651	0.699621	0.346001
TCGA-AB-2817	WT		0.409616	0.363695	0.695915	0.342893
TCGA-AB-2819	WT		0.415798	0.373427	0.699422	0.346466
TCGA-AB-2820	WT		0.402324	0.355024	0.698422	0.336123
TCGA-AB-2821	WT		0.399292	0.352716	0.68235	0.334212
TCGA-AB-2823	WT		0.414288	0.373983	0.698731	0.348197
TCGA-AB-2826	WT		0.40791	0.363874	0.686032	0.342716
TCGA-AB-2827	WT		0.408295	0.365332	0.664103	0.34512
TCGA-AB-2828	WT		0.419128	0.378255	0.698024	0.352756
TCGA-AB-2829	WT		0.407939	0.360675	0.675967	0.342034
TCGA-AB-2831	WT		0.400884	0.359537	0.668647	0.339909
TCGA-AB-2832	WT		0.416341	0.372915	0.689232	0.350776
TCGA-AB-2834	WT		0.402949	0.358616	0.689435	0.338226
TCGA-AB-2835	WT		0.414809	0.373138	0.694495	0.348604
TCGA-AB-2836	WT		0.41044	0.367408	0.693553	0.343475
TCGA-AB-2837	WT		0.418048	0.374309	0.702239	0.349777
TCGA-AB-2838	WT		0.396066	0.349762	0.682368	0.331592
TCGA-AB-2840	WT		0.408446	0.368861	0.687001	0.344812
TCGA-AB-2841	WT		0.414056	0.366098	0.704968	0.342391
TCGA-AB-2842	WT		0.411653	0.363636	0.699274	0.341993
TCGA-AB-2843	WT		0.405831	0.361809	0.680403	0.340659
TCGA-AB-2844	WT		0.411239	0.367445	0.695248	0.344415
TCGA-AB-2845	WT		0.403913	0.359579	0.687519	0.337717
TCGA-AB-2846	WT		0.414862	0.368521	0.702939	0.343496
TCGA-AB-2847	WT		0.403484	0.361931	0.687001	0.341343
TCGA-AB-2848	WT		0.408589	0.362653	0.692272	0.342552
TCGA-AB-2849	WT		0.358966	0.269889	0.690251	0.268195
TCGA-AB-2854	WT		0.403787	0.356603	0.682352	0.336683
TCGA-AB-2855	WT		0.355782	0.266608	0.702316	0.268293
TCGA-AB-2856	WT		0.41553	0.368367	0.706499	0.346353
TCGA-AB-2857	WT		0.40542	0.36272	0.676609	0.340751
TCGA-AB-2858	WT		0.406787	0.366686	0.684041	0.341688
TCGA-AB-2860	WT		0.396075	0.350765	0.672629	0.332397
TCGA-AB-2862	WT		0.413309	0.374017	0.698258	0.34735
TCGA-AB-2866	WT		0.408365	0.357803	0.699936	0.3387
TCGA-AB-2868	WT		0.401517	0.354161	0.686705	0.334538
TCGA-AB-2870	WT		0.415034	0.369256	0.709151	0.34648
TCGA-AB-2871	WT		0.406102	0.364208	0.682597	0.343779
TCGA-AB-2872	WT		0.407612	0.367442	0.694888	0.344424
TCGA-AB-2874	WT		0.409203	0.367649	0.708146	0.346572
TCGA-AB-2875	WT		0.412954	0.375275	0.697807	0.350006
TCGA-AB-2876	WT		0.412102	0.365265	0.706695	0.342266
TCGA-AB-2877	WT		0.407699	0.354992	0.708202	0.337789
TCGA-AB-2878	WT		0.407729	0.356726	0.684526	0.337806
TCGA-AB-2879	WT		0.414623	0.359951	0.709303	0.339713
TCGA-AB-2880	WT		0.414093	0.37142	0.708165	0.347101
TCGA-AB-2881	WT		0.412853	0.370702	0.697521	0.347239
TCGA-AB-2882	WT		0.401619	0.358498	0.680358	0.337746
TCGA-AB-2883	WT		0.409344	0.364477	0.687514	0.341311
TCGA-AB-2885	WT		0.403215	0.354817	0.698825	0.335843
TCGA-AB-2886	WT		0.41527	0.377097	0.696513	0.350661
TCGA-AB-2888	WT		0.415431	0.3746	0.696963	0.348343
TCGA-AB-2889	WT		0.417644	0.367507	0.711802	0.343333
TCGA-AB-2890	WT		0.405068	0.366235	0.677464	0.343908
TCGA-AB-2892	WT		0.414533	0.368893	0.699578	0.345592
TCGA-AB-2893	WT		0.418959	0.369894	0.70279	0.346143
TCGA-AB-2894	WT		0.406361	0.366317	0.669169	0.343181
TCGA-AB-2897	WT		0.409959	0.366943	0.702757	0.343263
TCGA-AB-2899	WT		0.402008	0.3536	0.691763	0.334214
TCGA-AB-2900	WT		0.403278	0.357702	0.690701	0.337309
TCGA-AB-2901	WT		0.411418	0.366383	0.701033	0.346101
TCGA-AB-2903	WT		0.408077	0.356291	0.70579	0.337554
TCGA-AB-2904	WT		0.399655	0.352995	0.695268	0.333686
TCGA-AB-2906	WT		0.410741	0.371819	0.691961	0.348709
TCGA-AB-2907	WT		0.40029	0.356957	0.680159	0.338529
TCGA-AB-2909	WT		0.413854	0.36924	0.707477	0.345515
TCGA-AB-2910	WT		0.406498	0.365783	0.67856	0.343561
TCGA-AB-2911	WT		0.407253	0.365028	0.691804	0.342069
TCGA-AB-2913	WT		0.407156	0.359114	0.700609	0.338395
TCGA-AB-2914	WT		0.406028	0.358997	0.695649	0.336902
TCGA-AB-2915	WT		0.410793	0.367835	0.686601	0.344381
TCGA-AB-2917	WT		0.401676	0.358567	0.67648	0.338101
TCGA-AB-2918	WT		0.415307	0.378424	0.698127	0.353103
TCGA-AB-2920	WT		0.399553	0.347085	0.701032	0.330374
TCGA-AB-2921	WT		0.406301	0.366387	0.693041	0.343037
TCGA-AB-2922	WT		0.412182	0.36382	0.702485	0.343136
TCGA-AB-2923	WT		0.403981	0.358731	0.69607	0.338859
TCGA-AB-2924	WT		0.415474	0.372224	0.69033	0.347141
TCGA-AB-2926	WT		0.41029	0.365943	0.70072	0.345701
TCGA-AB-2927	WT		0.406468	0.367069	0.681077	0.344183
TCGA-AB-2929	WT		0.405008	0.356631	0.695624	0.33745
TCGA-AB-2930	WT		0.412234	0.369566	0.694482	0.345507
TCGA-AB-2932	WT		0.416032	0.374346	0.689834	0.349024
TCGA-AB-2933	WT		0.404574	0.360224	0.687074	0.339762
TCGA-AB-2935	WT		0.388135	0.346364	0.652636	0.32929
TCGA-AB-2936	WT		0.408026	0.363786	0.686656	0.343577
TCGA-AB-2937	WT		0.411638	0.368561	0.69808	0.344198
TCGA-AB-2939	WT		0.402943	0.354529	0.694819	0.33471
TCGA-AB-2940	WT		0.391835	0.342946	0.684283	0.3261
TCGA-AB-2941	WT		0.415227	0.370405	0.691102	0.34975
TCGA-AB-2942	WT		0.417139	0.375445	0.704661	0.351832
TCGA-AB-2943	WT		0.398755	0.351848	0.68259	0.333351
TCGA-AB-2944	WT		0.393859	0.345234	0.691416	0.328825
TCGA-AB-2946	WT		0.39778	0.352206	0.684754	0.333204
TCGA-AB-2948	WT		0.409577	0.366618	0.691277	0.346436
TCGA-AB-2950	WT		0.40928	0.371422	0.674051	0.344768
TCGA-AB-2952	WT		0.400373	0.350989	0.682449	0.334058
TCGA-AB-2954	WT		0.419213	0.375522	0.704694	0.350281
TCGA-AB-2956	WT		0.405193	0.365224	0.676175	0.342543
TCGA-AB-2957	WT		0.416553	0.369635	0.70739	0.347048
TCGA-AB-2959	WT		0.403313	0.361213	0.692882	0.342105
TCGA-AB-2963	WT		0.417791	0.378918	0.693447	0.352161
TCGA-AB-2964	WT		0.412081	0.361123	0.703846	0.339397
TCGA-AB-2970	WT		0.41005	0.363064	0.695123	0.342389
TCGA-AB-2971	WT		0.413997	0.355846	0.717864	0.335544
TCGA-AB-2972	WT		0.411366	0.369423	0.68838	0.345371
TCGA-AB-2973	WT		0.414877	0.368217	0.701983	0.342849
TCGA-AB-2976	WT		0.414337	0.370765	0.693774	0.347104
TCGA-AB-2977	WT		0.401852	0.356657	0.689336	0.337349
TCGA-AB-2978	WT		0.409998	0.353243	0.707563	0.333365
TCGA-AB-2979	WT		0.410413	0.36523	0.691169	0.340817
TCGA-AB-2980	WT		0.411691	0.370662	0.676721	0.350687
TCGA-AB-2982	WT		0.408873	0.365507	0.696158	0.3422
TCGA-AB-2983	WT		0.405153	0.36072	0.686341	0.340244
TCGA-AB-2984	WT		0.403353	0.359902	0.693254	0.342361
TCGA-AB-2985	WT		0.413171	0.37176	0.694466	0.347755
TCGA-AB-2986	WT		0.409555	0.367446	0.688262	0.343845
TCGA-AB-2989	WT		0.408792	0.359129	0.696158	0.336189
TCGA-AB-2990	WT		0.411289	0.36886	0.702241	0.347649
TCGA-AB-2991	WT		0.406246	0.363869	0.690567	0.340795
TCGA-AB-2992	WT		0.404601	0.358182	0.684923	0.338508
TCGA-AB-2995	WT		0.396701	0.354692	0.656843	0.335095
TCGA-AB-2996	WT		0.412271	0.360122	0.70508	0.341455
TCGA-AB-2997	WT		0.421657	0.375303	0.707052	0.347583
TCGA-AB-2998	WT		0.417197	0.372616	0.709944	0.348114
TCGA-AB-2999	WT		0.407012	0.365134	0.692446	0.342774
TCGA-AB-3000	WT		0.402025	0.355001	0.701779	0.335855
TCGA-AB-3001	WT		0.395592	0.344377	0.674325	0.325549
TCGA-AB-3002	WT		0.397148	0.358811	0.680543	0.340839
TCGA-AB-3005	WT		0.417805	0.377069	0.686728	0.353644
TCGA-AB-3006	WT		0.412201	0.366914	0.69854	0.344999
TCGA-AB-3007	WT		0.411337	0.366284	0.69909	0.342337
TCGA-AB-3008	WT		0.398196	0.34798	0.691695	0.32925
TCGA-AB-3009	WT		0.341505	0.258807	0.667109	0.257041
TCGA-AB-3011	WT		0.414123	0.372031	0.686949	0.346577
TCGA-AB-3012	WT		0.404422	0.363712	0.68579	0.340902
