# Supplementary material for: Local Promoter Methylation Disorder algorithm reveals bidirectional epigenetic disruption in DNMT3A-mutated AML and predicts azacitidine treatment response
Source: Front Oncol. 2026 Mar 18;16:1795605. doi: 10.3389/fonc.2026.1795605 (PMC13038435; doi:10.3389/fonc.2026.1795605)
Supplement: Supplementary file 7 [file Table5.xlsx]

## Sheet: Top 50 Genes R882 vs WT
Rank	Gene	R882 Mean	WT Mean	Difference	t-statistic	p-value	FDR	Mann-Whitney p	Cohen's d	Direction
1	GRAMD2	0.297588	0.233896	0.063692	6.50096	4.30e-07	1.72e-05	7.29e-11	2.07475	R882 > WT
2	AIRE	0.402677	0.23266	0.170017	7.32848	3.26e-08	2.35e-06	1.72e-10	1.99253	R882 > WT
3	CPA6	0.329523	0.246635	0.082888	6.30296	6.93e-07	2.43e-05	1.78e-08	1.94067	R882 > WT
4	INHBA	0.427529	0.257137	0.170392	6.26164	7.79e-07	2.63e-05	5.18e-09	1.93242	R882 > WT
5	LOC285954	0.413425	0.23796	0.175465	6.26281	7.53e-07	2.58e-05	7.73e-09	1.89749	R882 > WT
6	KRTCAP3	0.28376	0.166124	0.117636	4.29095	2.10e-04	1.76e-03	1.17e-07	1.85248	R882 > WT
7	ANKRD55	0.33525	0.236718	0.098532	4.99234	2.94e-05	4.18e-04	5.73e-08	1.8104	R882 > WT
8	RGS14	0.490373	0.58162	-0.091247	-8.26095	9.35e-10	1.39e-07	2.43e-11	-1.79522	R882 < WT
9	DOCK9	0.426057	0.319737	0.10632	6.1727	8.59e-07	2.84e-05	3.46e-09	1.74906	R882 > WT
10	WNT5B	0.334319	0.269101	0.065219	4.97984	2.97e-05	4.19e-04	2.37e-07	1.74484	R882 > WT
11	DES	0.460646	0.290009	0.170638	7.41787	1.47e-08	1.18e-06	1.37e-09	1.72566	R882 > WT
12	OSTalpha	0.262478	0.213773	0.048705	5.49442	6.53e-06	1.30e-04	7.54e-09	1.72007	R882 > WT
13	PLA2G4B	0.30507	0.230239	0.074831	5.32868	1.06e-05	1.88e-04	5.72e-07	1.70905	R882 > WT
14	CLEC4F	0.359029	0.257672	0.101357	5.36073	9.54e-06	1.73e-04	5.73e-08	1.69174	R882 > WT
15	SFN	0.38745	0.272794	0.114655	6.68244	1.52e-07	7.53e-06	4.13e-09	1.66668	R882 > WT
16	PHF2	0.463759	0.57093	-0.107171	-6.88319	7.27e-08	4.21e-06	8.13e-10	-1.62977	R882 < WT
17	ALS2CR11	0.336109	0.228785	0.107324	6.61077	1.79e-07	8.58e-06	3.37e-09	1.62574	R882 > WT
18	PLA2G3	0.339653	0.241802	0.097851	4.64203	7.44e-05	8.20e-04	9.33e-08	1.61846	R882 > WT
19	C1orf229	0.333332	0.250575	0.082757	6.1433	8.07e-07	2.71e-05	4.81e-09	1.61696	R882 > WT
20	DVL3	0.596805	0.548809	0.047996	5.44565	7.01e-06	1.37e-04	2.22e-07	1.61464	R882 > WT
21	MIR125A	0.33886	0.254451	0.084409	5.69589	3.24e-06	7.86e-05	2.59e-07	1.6069	R882 > WT
22	NCRNA00085	0.33886	0.254451	0.084409	5.69589	3.24e-06	7.86e-05	2.59e-07	1.6069	R882 > WT
23	MIRLET7E	0.33886	0.254451	0.084409	5.69589	3.24e-06	7.86e-05	2.59e-07	1.6069	R882 > WT
24	VIL1	0.254727	0.217692	0.037035	5.26452	1.20e-05	2.07e-04	1.23e-07	1.60431	R882 > WT
25	PFKP	0.544651	0.660908	-0.116257	-4.89056	3.60e-05	4.86e-04	4.70e-07	-1.59787	R882 < WT
26	MYO7B	0.453044	0.335317	0.117727	5.99675	1.24e-06	3.79e-05	5.86e-08	1.59072	R882 > WT
27	PIK3R6	0.518342	0.602745	-0.084403	-5.8119	2.19e-06	5.82e-05	6.91e-08	-1.57447	R882 < WT
28	CCL16	0.354395	0.261526	0.092869	6.24832	5.37e-07	2.03e-05	1.24e-08	1.56921	R882 > WT
29	TIGD3	0.644003	0.719818	-0.075815	-5.38983	7.91e-06	1.50e-04	7.41e-08	-1.55379	R882 < WT
30	DNASE1L2	0.322532	0.26345	0.059081	7.17159	2.15e-08	1.65e-06	1.60e-09	1.54717	R882 > WT
31	BEST4	0.292196	0.226904	0.065292	5.30691	1.01e-05	1.81e-04	1.58e-07	1.5451	R882 > WT
32	APCDD1	0.291998	0.227355	0.064643	4.57926	8.66e-05	9.24e-04	3.69e-06	1.54411	R882 > WT
33	MPP4	0.440451	0.325568	0.114884	6.15793	6.94e-07	2.43e-05	7.07e-08	1.54389	R882 > WT
34	SEC31B	0.470597	0.285807	0.184791	7.15515	2.25e-08	1.70e-06	4.81e-09	1.54195	R882 > WT
35	MYBPC3	0.267911	0.212097	0.055814	4.88718	3.53e-05	4.78e-04	9.18e-07	1.53804	R882 > WT
36	PVRL4	0.325821	0.256792	0.06903	5.59452	4.09e-06	9.28e-05	1.81e-07	1.52483	R882 > WT
37	LCTL	0.315372	0.23838	0.076992	4.1966	2.54e-04	2.03e-03	5.99e-05	1.52335	R882 > WT
38	SCN2B	0.640918	0.605826	0.035092	5.83004	1.94e-06	5.39e-05	7.58e-08	1.52322	R882 > WT
39	RNF112	0.37536	0.27512	0.10024	4.63967	7.20e-05	8.00e-04	9.79e-07	1.52045	R882 > WT
40	FLJ41941	0.448959	0.336597	0.112363	5.8051	2.08e-06	5.62e-05	4.64e-08	1.51472	R882 > WT
41	OSBPL6	0.480601	0.377147	0.103454	8.07438	5.57e-10	1.00e-07	4.42e-10	1.5086	R882 > WT
42	SLC23A3	0.49234	0.369413	0.122927	8.46499	1.04e-10	2.79e-08	1.56e-09	1.50828	R882 > WT
43	FAM160B2	0.411597	0.357411	0.054186	4.9815	2.61e-05	3.81e-04	1.16e-06	1.50106	R882 > WT
44	C4orf49	0.517686	0.370087	0.147599	8.55381	6.54e-11	1.95e-08	9.04e-10	1.49811	R882 > WT
45	LOC84931	0.341003	0.276332	0.064671	5.85954	1.70e-06	4.86e-05	6.15e-08	1.49551	R882 > WT
46	C6orf195	0.315716	0.258162	0.057555	5.98291	1.14e-06	3.56e-05	6.44e-08	1.49364	R882 > WT
47	CA6	0.283892	0.218856	0.065036	3.632	1.17e-03	6.41e-03	6.78e-05	1.49001	R882 > WT
48	BHMT	0.464483	0.302602	0.161882	5.4668	5.86e-06	1.22e-04	8.13e-08	1.48603	R882 > WT
49	OBSCN	0.379423	0.303492	0.07593	6.59193	1.44e-07	7.24e-06	1.47e-08	1.48598	R882 > WT
50	PPP1R1B	0.477948	0.379212	0.098736	7.5727	3.65e-09	3.93e-07	1.97e-09	1.47636	R882 > WT

## Sheet: All Genes R882 vs WT
Gene	R882 Mean	WT Mean	Difference	p-value	FDR	Cohen's d	Direction
GRAMD2	0.297588	0.233896	0.063692	4.30e-07	1.72e-05	2.07475	R882 > WT
AIRE	0.402677	0.23266	0.170017	3.26e-08	2.35e-06	1.99253	R882 > WT
CPA6	0.329523	0.246635	0.082888	6.93e-07	2.43e-05	1.94067	R882 > WT
INHBA	0.427529	0.257137	0.170392	7.79e-07	2.63e-05	1.93242	R882 > WT
LOC285954	0.413425	0.23796	0.175465	7.53e-07	2.58e-05	1.89749	R882 > WT
KRTCAP3	0.28376	0.166124	0.117636	2.10e-04	1.76e-03	1.85248	R882 > WT
ANKRD55	0.33525	0.236718	0.098532	2.94e-05	4.18e-04	1.8104	R882 > WT
RGS14	0.490373	0.58162	-0.091247	9.35e-10	1.39e-07	-1.79522	R882 < WT
DOCK9	0.426057	0.319737	0.10632	8.59e-07	2.84e-05	1.74906	R882 > WT
WNT5B	0.334319	0.269101	0.065219	2.97e-05	4.19e-04	1.74484	R882 > WT
DES	0.460646	0.290009	0.170638	1.47e-08	1.18e-06	1.72566	R882 > WT
OSTalpha	0.262478	0.213773	0.048705	6.53e-06	1.30e-04	1.72007	R882 > WT
PLA2G4B	0.30507	0.230239	0.074831	1.06e-05	1.88e-04	1.70905	R882 > WT
CLEC4F	0.359029	0.257672	0.101357	9.54e-06	1.73e-04	1.69174	R882 > WT
SFN	0.38745	0.272794	0.114655	1.52e-07	7.53e-06	1.66668	R882 > WT
PHF2	0.463759	0.57093	-0.107171	7.27e-08	4.21e-06	-1.62977	R882 < WT
ALS2CR11	0.336109	0.228785	0.107324	1.79e-07	8.58e-06	1.62574	R882 > WT
PLA2G3	0.339653	0.241802	0.097851	7.44e-05	8.20e-04	1.61846	R882 > WT
C1orf229	0.333332	0.250575	0.082757	8.07e-07	2.71e-05	1.61696	R882 > WT
DVL3	0.596805	0.548809	0.047996	7.01e-06	1.37e-04	1.61464	R882 > WT
MIR125A	0.33886	0.254451	0.084409	3.24e-06	7.86e-05	1.6069	R882 > WT
NCRNA00085	0.33886	0.254451	0.084409	3.24e-06	7.86e-05	1.6069	R882 > WT
MIRLET7E	0.33886	0.254451	0.084409	3.24e-06	7.86e-05	1.6069	R882 > WT
VIL1	0.254727	0.217692	0.037035	1.20e-05	2.07e-04	1.60431	R882 > WT
PFKP	0.544651	0.660908	-0.116257	3.60e-05	4.86e-04	-1.59787	R882 < WT
MYO7B	0.453044	0.335317	0.117727	1.24e-06	3.79e-05	1.59072	R882 > WT
PIK3R6	0.518342	0.602745	-0.084403	2.19e-06	5.82e-05	-1.57447	R882 < WT
CCL16	0.354395	0.261526	0.092869	5.37e-07	2.03e-05	1.56921	R882 > WT
TIGD3	0.644003	0.719818	-0.075815	7.91e-06	1.50e-04	-1.55379	R882 < WT
DNASE1L2	0.322532	0.26345	0.059081	2.15e-08	1.65e-06	1.54717	R882 > WT
BEST4	0.292196	0.226904	0.065292	1.01e-05	1.81e-04	1.5451	R882 > WT
APCDD1	0.291998	0.227355	0.064643	8.66e-05	9.24e-04	1.54411	R882 > WT
MPP4	0.440451	0.325568	0.114884	6.94e-07	2.43e-05	1.54389	R882 > WT
SEC31B	0.470597	0.285807	0.184791	2.25e-08	1.70e-06	1.54195	R882 > WT
MYBPC3	0.267911	0.212097	0.055814	3.53e-05	4.78e-04	1.53804	R882 > WT
PVRL4	0.325821	0.256792	0.06903	4.09e-06	9.28e-05	1.52483	R882 > WT
LCTL	0.315372	0.23838	0.076992	2.54e-04	2.03e-03	1.52335	R882 > WT
SCN2B	0.640918	0.605826	0.035092	1.94e-06	5.39e-05	1.52322	R882 > WT
RNF112	0.37536	0.27512	0.10024	7.20e-05	8.00e-04	1.52045	R882 > WT
FLJ41941	0.448959	0.336597	0.112363	2.08e-06	5.62e-05	1.51472	R882 > WT
OSBPL6	0.480601	0.377147	0.103454	5.57e-10	1.00e-07	1.5086	R882 > WT
SLC23A3	0.49234	0.369413	0.122927	1.04e-10	2.79e-08	1.50828	R882 > WT
FAM160B2	0.411597	0.357411	0.054186	2.61e-05	3.81e-04	1.50106	R882 > WT
C4orf49	0.517686	0.370087	0.147599	6.54e-11	1.95e-08	1.49811	R882 > WT
LOC84931	0.341003	0.276332	0.064671	1.70e-06	4.86e-05	1.49551	R882 > WT
C6orf195	0.315716	0.258162	0.057555	1.14e-06	3.56e-05	1.49364	R882 > WT
CA6	0.283892	0.218856	0.065036	1.17e-03	6.41e-03	1.49001	R882 > WT
BHMT	0.464483	0.302602	0.161882	5.86e-06	1.22e-04	1.48603	R882 > WT
OBSCN	0.379423	0.303492	0.07593	1.44e-07	7.24e-06	1.48598	R882 > WT
PPP1R1B	0.477948	0.379212	0.098736	3.65e-09	3.93e-07	1.47636	R882 > WT
CTRL	0.238536	0.208602	0.029934	6.21e-06	1.27e-04	1.47101	R882 > WT
MIR34A	0.341467	0.273171	0.068296	1.57e-05	2.54e-04	1.47039	R882 > WT
JMJD7-PLA2G4B	0.44746	0.366459	0.081001	1.91e-04	1.64e-03	1.46374	R882 > WT
FCER1A	0.467798	0.363912	0.103886	2.81e-06	7.10e-05	1.46122	R882 > WT
FLJ39609	0.299295	0.241818	0.057477	5.12e-05	6.26e-04	1.45987	R882 > WT
ANO7	0.238499	0.192691	0.045808	4.49e-04	3.13e-03	1.45851	R882 > WT
CYP19A1	0.604887	0.433633	0.171254	7.42e-09	6.92e-07	1.45337	R882 > WT
SNORA30	0.419001	0.330221	0.088779	1.20e-06	3.68e-05	1.45252	R882 > WT
GPD1	0.526829	0.394759	0.132071	3.86e-07	1.57e-05	1.44688	R882 > WT
FAM92B	0.32306	0.261305	0.061756	2.49e-06	6.46e-05	1.44158	R882 > WT
MIR99B	0.344989	0.263526	0.081464	5.20e-06	1.12e-04	1.44082	R882 > WT
C10orf116	0.542498	0.389099	0.153398	4.88e-14	4.62e-11	1.4407	R882 > WT
BMP1	0.674157	0.735818	-0.061661	4.52e-04	3.14e-03	-1.437	R882 < WT
KCNK16	0.381924	0.327664	0.054261	2.34e-05	3.49e-04	1.43606	R882 > WT
ELF5	0.352504	0.281925	0.070578	3.03e-08	2.22e-06	1.43002	R882 > WT
VPS13D	0.211063	0.179707	0.031355	3.74e-07	1.53e-05	1.42992	R882 > WT
C1orf172	0.598928	0.436769	0.16216	9.73e-16	1.77e-12	1.4294	R882 > WT
MAPKAP1	0.33248	0.455609	-0.12313	5.42e-08	3.38e-06	-1.42928	R882 < WT
IGFALS	0.281855	0.211993	0.069861	6.57e-05	7.46e-04	1.42796	R882 > WT
KCNJ15	0.33728	0.250736	0.086544	1.81e-05	2.84e-04	1.4279	R882 > WT
PSPN	0.326716	0.251513	0.075203	2.34e-05	3.49e-04	1.42437	R882 > WT
NCRNA00176	0.262683	0.22693	0.035753	1.30e-05	2.17e-04	1.42312	R882 > WT
MIR199A2	0.37987	0.274024	0.105846	3.76e-06	8.76e-05	1.42285	R882 > WT
ALPK3	0.40352	0.32205	0.081471	3.87e-08	2.62e-06	1.41464	R882 > WT
FBXO40	0.346855	0.261559	0.085296	7.43e-05	8.19e-04	1.41441	R882 > WT
CHD6	0.500155	0.609551	-0.109396	5.82e-06	1.22e-04	-1.41191	R882 < WT
PNMAL2	0.52402	0.370345	0.153675	1.18e-08	1.00e-06	1.41059	R882 > WT
AKAP8L	0.451741	0.597176	-0.145435	5.67e-06	1.19e-04	-1.4075	R882 < WT
MIR499	0.273338	0.223349	0.049989	1.53e-05	2.49e-04	1.40512	R882 > WT
LRP8	0.52181	0.410159	0.111651	9.38e-07	3.00e-05	1.40284	R882 > WT
DKK4	0.502078	0.357509	0.144568	5.01e-08	3.22e-06	1.39942	R882 > WT
C1QTNF3	0.47234	0.344968	0.127372	2.31e-09	2.79e-07	1.3994	R882 > WT
ABHD4	0.736938	0.693981	0.042957	3.60e-08	2.47e-06	1.399	R882 > WT
FGF2	0.369917	0.281013	0.088905	5.71e-06	1.20e-04	1.39557	R882 > WT
CARD9	0.292188	0.214968	0.07722	2.00e-04	1.70e-03	1.39411	R882 > WT
SERPINB1	0.778641	0.744988	0.033652	6.28e-06	1.28e-04	1.39154	R882 > WT
TTC39C	0.71105	0.692318	0.018732	1.08e-03	6.07e-03	1.39116	R882 > WT
TCAP	0.291236	0.244396	0.04684	5.29e-08	3.35e-06	1.3904	R882 > WT
PGF	0.569965	0.458624	0.111341	1.10e-08	9.48e-07	1.38756	R882 > WT
SCG5	0.319262	0.249609	0.069653	9.04e-06	1.67e-04	1.3873	R882 > WT
CLDN5	0.233075	0.188789	0.044286	3.79e-05	5.04e-04	1.38659	R882 > WT
NCCRP1	0.601765	0.512017	0.089748	1.21e-10	3.12e-08	1.38267	R882 > WT
CHRNA9	0.276723	0.237069	0.039654	1.60e-04	1.46e-03	1.3804	R882 > WT
FUT2	0.342168	0.281813	0.060354	3.25e-07	1.37e-05	1.37959	R882 > WT
MIR1226	0.284372	0.239123	0.045248	3.01e-05	4.23e-04	1.37879	R882 > WT
TWISTNB	0.751993	0.73086	0.021133	3.12e-11	1.07e-08	1.37786	R882 > WT
ATP5L	0.384821	0.547136	-0.162315	2.30e-08	1.73e-06	-1.37674	R882 < WT
PARP15	0.492034	0.386773	0.105261	8.32e-06	1.55e-04	1.37645	R882 > WT
WNT10A	0.488398	0.578793	-0.090396	2.05e-07	9.50e-06	-1.37544	R882 < WT
ABCF2	0.479959	0.60767	-0.12771	6.31e-07	2.27e-05	-1.37341	R882 < WT
RHBDF2	0.680423	0.714586	-0.034163	3.87e-05	5.09e-04	-1.3691	R882 < WT
INPP5J	0.386244	0.308983	0.077261	8.65e-08	4.92e-06	1.36782	R882 > WT
GPNMB	0.298146	0.237799	0.060347	1.56e-04	1.43e-03	1.3646	R882 > WT
NRBP1	0.723711	0.758239	-0.034528	4.50e-05	5.69e-04	-1.36251	R882 < WT
PRPH2	0.286247	0.23312	0.053127	2.95e-06	7.35e-05	1.36114	R882 > WT
MIR196A1	0.584803	0.469896	0.114907	3.34e-07	1.40e-05	1.3609	R882 > WT
ZNHIT2	0.785026	0.749151	0.035874	2.03e-07	9.49e-06	1.35922	R882 > WT
ZNF608	0.621321	0.539217	0.082104	6.21e-10	1.08e-07	1.35676	R882 > WT
LRRN1	0.570243	0.643593	-0.07335	8.93e-06	1.65e-04	-1.35577	R882 < WT
TIE1	0.560044	0.470104	0.08994	9.23e-08	5.13e-06	1.35507	R882 > WT
ABP1	0.51267	0.417498	0.095172	1.09e-07	5.75e-06	1.3545	R882 > WT
ADRB1	0.461671	0.575967	-0.114296	4.42e-06	9.85e-05	-1.34947	R882 < WT
NGEF	0.601252	0.509491	0.091761	8.58e-12	3.59e-09	1.34858	R882 > WT
ZNF648	0.446315	0.355553	0.090762	4.01e-08	2.67e-06	1.34851	R882 > WT
MIR671	0.246352	0.215362	0.030989	3.62e-04	2.65e-03	1.34284	R882 > WT
CFI	0.4081	0.298083	0.110017	7.98e-07	2.69e-05	1.34101	R882 > WT
SOX15	0.240504	0.207023	0.033481	1.72e-04	1.54e-03	1.33973	R882 > WT
POU2F3	0.639819	0.50963	0.130189	1.77e-09	2.28e-07	1.33942	R882 > WT
ALOX12	0.365141	0.247058	0.118083	5.59e-05	6.61e-04	1.33878	R882 > WT
MTSS1	0.358159	0.302123	0.056036	2.90e-06	7.29e-05	1.33844	R882 > WT
RARRES2	0.402145	0.29382	0.108324	4.82e-09	5.01e-07	1.33782	R882 > WT
ARHGAP25	0.505704	0.588633	-0.082929	4.38e-05	5.57e-04	-1.33428	R882 < WT
MSI2	0.391687	0.574175	-0.182488	1.71e-09	2.24e-07	-1.33293	R882 < WT
DDIT3	0.661253	0.703207	-0.041954	2.96e-07	1.26e-05	-1.33205	R882 < WT
C9orf45	0.28194	0.231245	0.050695	4.88e-04	3.32e-03	1.33188	R882 > WT
SLC6A13	0.445921	0.343047	0.102874	3.14e-05	4.39e-04	1.33087	R882 > WT
C10orf82	0.586245	0.456778	0.129467	5.60e-12	2.59e-09	1.33081	R882 > WT
KIAA1632	0.73562	0.70556	0.03006	4.20e-09	4.43e-07	1.33017	R882 > WT
ACVRL1	0.477402	0.361331	0.116071	1.72e-11	6.59e-09	1.32956	R882 > WT
LSM12	0.322982	0.246771	0.07621	3.91e-07	1.59e-05	1.32784	R882 > WT
LRRN4CL	0.251557	0.217941	0.033616	1.26e-04	1.23e-03	1.32558	R882 > WT
C21orf54	0.33283	0.259774	0.073056	4.24e-05	5.43e-04	1.32526	R882 > WT
TSGA13	0.599808	0.682285	-0.082477	2.16e-04	1.79e-03	-1.32424	R882 < WT
SUCNR1	0.317573	0.249023	0.06855	4.95e-04	3.35e-03	1.3229	R882 > WT
MPZ	0.274845	0.229662	0.045183	2.92e-04	2.27e-03	1.3214	R882 > WT
ULK2	0.298421	0.238161	0.06026	8.28e-06	1.55e-04	1.31705	R882 > WT
PROKR1	0.392906	0.290042	0.102864	4.55e-06	1.01e-04	1.31676	R882 > WT
C5orf42	0.626654	0.549754	0.0769	2.03e-07	9.49e-06	1.31498	R882 > WT
MIR874	0.244156	0.211126	0.03303	2.00e-04	1.70e-03	1.31194	R882 > WT
C6orf136	0.677137	0.648685	0.028452	1.40e-07	7.09e-06	1.31101	R882 > WT
C2orf57	0.235923	0.205473	0.030451	1.53e-04	1.41e-03	1.31088	R882 > WT
PRKRIP1	0.476669	0.572922	-0.096253	2.15e-05	3.28e-04	-1.31057	R882 < WT
MRGPRE	0.332726	0.282146	0.05058	2.08e-03	9.95e-03	1.30951	R882 > WT
C5orf24	0.782746	0.732583	0.050163	9.11e-06	1.67e-04	1.3093	R882 > WT
ERMP1	0.483131	0.399814	0.083317	1.89e-07	8.91e-06	1.30865	R882 > WT
FSTL1	0.309254	0.236987	0.072266	1.79e-06	5.06e-05	1.30802	R882 > WT
MBD6	0.639956	0.678123	-0.038167	9.09e-08	5.08e-06	-1.30782	R882 < WT
DCLK3	0.401958	0.30536	0.096598	4.03e-05	5.24e-04	1.30736	R882 > WT
KCP	0.311164	0.251185	0.059979	2.96e-05	4.19e-04	1.30112	R882 > WT
AK1	0.39325	0.311867	0.081383	4.15e-06	9.34e-05	1.29828	R882 > WT
ERAP1	0.426148	0.512447	-0.086298	2.39e-06	6.26e-05	-1.29548	R882 < WT
RPS29	0.589112	0.669305	-0.080193	1.34e-04	1.28e-03	-1.29459	R882 < WT
STRA6	0.368363	0.280704	0.087659	6.92e-07	2.43e-05	1.29235	R882 > WT
HGFAC	0.240725	0.212594	0.028131	1.19e-04	1.18e-03	1.29149	R882 > WT
LOC284805	0.484726	0.563732	-0.079006	3.63e-06	8.53e-05	-1.2898	R882 < WT
TFAP2E	0.389582	0.282193	0.107389	1.22e-05	2.09e-04	1.28844	R882 > WT
C2orf77	0.837428	0.784021	0.053407	6.07e-05	7.07e-04	1.28778	R882 > WT
GPR87	0.303917	0.248495	0.055422	4.13e-05	5.34e-04	1.28764	R882 > WT
AVP	0.305375	0.26114	0.044234	1.10e-04	1.10e-03	1.28762	R882 > WT
SEL1L3	0.588047	0.480596	0.107451	2.26e-11	8.17e-09	1.28536	R882 > WT
MIR451	0.298177	0.250343	0.047835	6.39e-05	7.32e-04	1.28449	R882 > WT
MIR144	0.298177	0.250343	0.047835	6.39e-05	7.32e-04	1.28449	R882 > WT
ALAS1	0.559893	0.490867	0.069026	2.32e-06	6.13e-05	1.28407	R882 > WT
PITPNM3	0.604549	0.484931	0.119618	2.51e-10	5.17e-08	1.28016	R882 > WT
KLHL23	0.849721	0.796057	0.053664	5.54e-05	6.59e-04	1.2776	R882 > WT
PHOSPHO2	0.849721	0.796057	0.053664	5.54e-05	6.59e-04	1.2776	R882 > WT
SNORD124	0.505845	0.418563	0.087282	1.48e-09	2.00e-07	1.27638	R882 > WT
CHRNB4	0.252124	0.20748	0.044644	3.39e-03	1.45e-02	1.27374	R882 > WT
LMO2	0.356922	0.466848	-0.109926	5.63e-08	3.47e-06	-1.27317	R882 < WT
EVI5L	0.684798	0.654563	0.030235	2.66e-06	6.80e-05	1.27307	R882 > WT
MYH7B	0.258132	0.213963	0.044169	6.85e-05	7.71e-04	1.27204	R882 > WT
ACSBG1	0.361178	0.264579	0.096599	4.95e-05	6.10e-04	1.27173	R882 > WT
ARL4C	0.514472	0.402835	0.111637	1.05e-06	3.30e-05	1.27139	R882 > WT
NKX2-6	0.556404	0.422873	0.133531	4.15e-06	9.34e-05	1.27104	R882 > WT
FAM102A	0.619936	0.565894	0.054042	4.89e-08	3.16e-06	1.26962	R882 > WT
STX19	0.22501	0.198653	0.026357	8.50e-04	5.06e-03	1.26804	R882 > WT
GRM2	0.313666	0.236442	0.077224	1.16e-05	2.02e-04	1.2653	R882 > WT
C1orf70	0.393345	0.319163	0.074182	1.93e-09	2.45e-07	1.26529	R882 > WT
SLC41A2	0.294921	0.238349	0.056572	1.10e-05	1.94e-04	1.26494	R882 > WT
MRGPRF	0.58568	0.463565	0.122115	1.35e-10	3.40e-08	1.26459	R882 > WT
LCT	0.360796	0.289769	0.071026	5.74e-07	2.14e-05	1.26452	R882 > WT
ELF3	0.451947	0.372807	0.07914	7.03e-09	6.73e-07	1.263	R882 > WT
PHF10	0.475307	0.630749	-0.155442	1.41e-06	4.15e-05	-1.26293	R882 < WT
C19orf33	0.444699	0.324352	0.120346	7.91e-06	1.50e-04	1.26158	R882 > WT
MDFIC	0.381258	0.260342	0.120915	4.68e-05	5.88e-04	1.26156	R882 > WT
RPS26	0.710937	0.690272	0.020664	8.45e-07	2.81e-05	1.2555	R882 > WT
TMPRSS4	0.365718	0.291028	0.07469	4.01e-05	5.23e-04	1.25297	R882 > WT
MSH5	0.640301	0.608678	0.031623	1.00e-04	1.03e-03	1.2527	R882 > WT
CSRNP3	0.3776	0.291952	0.085649	3.68e-05	4.93e-04	1.25156	R882 > WT
JAGN1	0.708328	0.7793	-0.070972	2.33e-04	1.90e-03	-1.25136	R882 < WT
MIOX	0.42029	0.346535	0.073754	1.91e-06	5.32e-05	1.25128	R882 > WT
YJEFN3	0.241445	0.215248	0.026197	5.73e-04	3.77e-03	1.25035	R882 > WT
CCDC114	0.593736	0.648332	-0.054596	3.56e-04	2.61e-03	-1.25001	R882 < WT
OR6F1	0.332478	0.277402	0.055076	2.04e-06	5.55e-05	1.24909	R882 > WT
ACOX2	0.294025	0.243541	0.050484	3.40e-05	4.65e-04	1.24701	R882 > WT
C7orf41	0.458712	0.578992	-0.12028	7.81e-06	1.49e-04	-1.24668	R882 < WT
CMYA5	0.228779	0.193595	0.035184	1.79e-03	8.87e-03	1.24521	R882 > WT
PPARGC1B	0.570594	0.647198	-0.076604	5.90e-05	6.92e-04	-1.24106	R882 < WT
KRT7	0.575852	0.441625	0.134226	2.02e-12	1.04e-09	1.24082	R882 > WT
TMEM22	0.386639	0.516638	-0.129999	3.51e-07	1.46e-05	-1.23829	R882 < WT
ANKRD44	0.405572	0.367979	0.037593	9.33e-06	1.70e-04	1.23767	R882 > WT
ARHGEF11	0.705765	0.658238	0.047527	1.98e-10	4.50e-08	1.23585	R882 > WT
GABARAPL3	0.281973	0.230936	0.051037	2.49e-04	2.00e-03	1.23548	R882 > WT
MCM3AP	0.803932	0.759501	0.044431	3.44e-06	8.17e-05	1.23501	R882 > WT
FAM40B	0.614573	0.66158	-0.047007	4.14e-03	1.69e-02	-1.2345	R882 < WT
GDPD3	0.290686	0.238182	0.052504	1.09e-04	1.10e-03	1.23443	R882 > WT
LOC100271831	0.290686	0.238182	0.052504	1.09e-04	1.10e-03	1.23443	R882 > WT
SNX9	0.498359	0.613186	-0.114827	2.44e-06	6.36e-05	-1.23428	R882 < WT
SYNPO	0.427285	0.335389	0.091896	1.65e-05	2.63e-04	1.23158	R882 > WT
SNAPC3	0.447841	0.529558	-0.081716	5.87e-08	3.61e-06	-1.231	R882 < WT
MIR548G	0.723687	0.695756	0.027931	8.34e-07	2.79e-05	1.23005	R882 > WT
C20orf112	0.667837	0.603315	0.064522	3.72e-07	1.53e-05	1.22958	R882 > WT
BNC1	0.617371	0.522976	0.094396	1.09e-08	9.48e-07	1.22848	R882 > WT
C6orf26	0.344892	0.277787	0.067105	5.01e-05	6.15e-04	1.22796	R882 > WT
BANF2	0.352374	0.278449	0.073924	2.68e-05	3.88e-04	1.22793	R882 > WT
KIAA1267	0.259166	0.220982	0.038184	1.25e-03	6.76e-03	1.22767	R882 > WT
KIF5A	0.546581	0.481424	0.065158	5.52e-05	6.59e-04	1.22699	R882 > WT
PLEK2	0.511771	0.411497	0.100273	8.91e-05	9.43e-04	1.22697	R882 > WT
SCUBE1	0.487284	0.365315	0.121968	5.41e-08	3.38e-06	1.22694	R882 > WT
HLA-DRA	0.457901	0.571332	-0.113431	2.07e-05	3.17e-04	-1.22592	R882 < WT
CTDSP1	0.692776	0.673186	0.01959	6.58e-08	3.88e-06	1.22437	R882 > WT
PRRT1	0.415895	0.326191	0.089705	2.87e-07	1.23e-05	1.21996	R882 > WT
C6orf154	0.257699	0.220487	0.037213	4.98e-04	3.36e-03	1.21957	R882 > WT
C10orf95	0.477631	0.371682	0.105949	2.95e-06	7.35e-05	1.21954	R882 > WT
SH2B2	0.58501	0.484753	0.100257	4.53e-08	2.96e-06	1.21913	R882 > WT
TSPYL3	0.557495	0.62676	-0.069265	1.43e-05	2.36e-04	-1.21847	R882 < WT
MIR25	0.267912	0.227429	0.040483	2.38e-05	3.54e-04	1.21748	R882 > WT
MIR937	0.38172	0.316471	0.065249	9.39e-07	3.00e-05	1.21656	R882 > WT
SELP	0.311646	0.251352	0.060294	3.82e-05	5.07e-04	1.21599	R882 > WT
HS3ST2	0.541998	0.445152	0.096846	1.44e-09	1.99e-07	1.21419	R882 > WT
CCDC19	0.383014	0.277504	0.10551	2.69e-04	2.11e-03	1.21413	R882 > WT
AXIN1	0.731435	0.652516	0.07892	9.63e-16	1.77e-12	1.21398	R882 > WT
COL17A1	0.342753	0.276217	0.066536	4.86e-05	6.04e-04	1.21392	R882 > WT
ERP27	0.355359	0.273495	0.081864	2.06e-04	1.74e-03	1.21203	R882 > WT
SLC7A9	0.295218	0.22392	0.071298	2.26e-03	1.06e-02	1.21182	R882 > WT
DNMT3B	0.46346	0.508271	-0.044811	2.52e-05	3.70e-04	-1.21108	R882 < WT
BCMO1	0.399438	0.288126	0.111312	1.84e-06	5.15e-05	1.20944	R882 > WT
LEAP2	0.254137	0.212227	0.04191	2.24e-04	1.84e-03	1.20873	R882 > WT
CSRP3	0.36753	0.283168	0.084362	6.01e-06	1.24e-04	1.20745	R882 > WT
LOC284632	0.563679	0.6395	-0.07582	4.02e-06	9.16e-05	-1.20409	R882 < WT
CCL19	0.313425	0.278245	0.03518	1.16e-04	1.16e-03	1.20278	R882 > WT
VAMP2	0.46877	0.623359	-0.154589	2.34e-05	3.49e-04	-1.20229	R882 < WT
ACOXL	0.51242	0.390429	0.121992	9.63e-08	5.27e-06	1.20129	R882 > WT
MIR1225	0.218622	0.203739	0.014883	4.44e-04	3.10e-03	1.1994	R882 > WT
BTBD17	0.431945	0.32685	0.105094	3.89e-06	9.01e-05	1.19902	R882 > WT
C2orf61	0.244736	0.205186	0.03955	2.29e-05	3.43e-04	1.19871	R882 > WT
MXD4	0.483014	0.661785	-0.178772	3.63e-06	8.53e-05	-1.19781	R882 < WT
C21orf57	0.777871	0.728854	0.049017	3.09e-06	7.62e-05	1.19714	R882 > WT
DNALI1	0.506843	0.397035	0.109808	2.66e-07	1.16e-05	1.19651	R882 > WT
LIMCH1	0.523769	0.433843	0.089925	1.35e-08	1.11e-06	1.19599	R882 > WT
IL34	0.304236	0.235109	0.069127	1.23e-04	1.21e-03	1.19532	R882 > WT
MIR146B	0.477955	0.576549	-0.098594	6.89e-07	2.43e-05	-1.19521	R882 < WT
DYTN	0.258219	0.21878	0.039439	4.66e-04	3.21e-03	1.19504	R882 > WT
FGF3	0.644602	0.543532	0.101069	3.64e-07	1.51e-05	1.19483	R882 > WT
ZNF516	0.369621	0.294198	0.075423	4.84e-05	6.03e-04	1.19442	R882 > WT
GYS2	0.252809	0.218306	0.034503	2.81e-04	2.19e-03	1.19384	R882 > WT
C16orf79	0.284472	0.241256	0.043216	4.89e-05	6.05e-04	1.19327	R882 > WT
CTNNA1	0.575752	0.500112	0.07564	6.11e-12	2.73e-09	1.19311	R882 > WT
LRRN4	0.31769	0.263149	0.054541	1.19e-04	1.18e-03	1.19275	R882 > WT
GCNT3	0.400904	0.306082	0.094822	1.35e-04	1.29e-03	1.19117	R882 > WT
ANKS6	0.449464	0.385284	0.06418	7.07e-03	2.53e-02	1.19114	R882 > WT
NCK1	0.541734	0.649626	-0.107891	1.01e-07	5.46e-06	-1.19073	R882 < WT
CST5	0.439437	0.339026	0.100411	3.96e-06	9.11e-05	1.19073	R882 > WT
LOC619207	0.319556	0.253321	0.066235	3.98e-04	2.84e-03	1.18993	R882 > WT
NR0B2	0.308937	0.259294	0.049643	3.83e-04	2.77e-03	1.18851	R882 > WT
MRGPRG	0.395363	0.325723	0.06964	2.10e-05	3.20e-04	1.18787	R882 > WT
FAM71F2	0.34836	0.263117	0.085242	5.86e-05	6.89e-04	1.18785	R882 > WT
ARHGEF19	0.509238	0.450055	0.059183	9.50e-06	1.73e-04	1.18725	R882 > WT
HELZ	0.418004	0.545728	-0.127725	1.23e-08	1.03e-06	-1.18667	R882 < WT
GLIPR2	0.692813	0.721309	-0.028496	2.03e-05	3.14e-04	-1.18592	R882 < WT
ENTPD2	0.627285	0.516609	0.110676	6.38e-09	6.24e-07	1.18411	R882 > WT
AMT	0.410449	0.268846	0.141604	7.63e-06	1.46e-04	1.18404	R882 > WT
CCDC17	0.271621	0.240459	0.031162	7.77e-05	8.51e-04	1.18219	R882 > WT
SDPR	0.464825	0.341999	0.122826	3.38e-08	2.41e-06	1.1808	R882 > WT
OCIAD2	0.643169	0.690891	-0.047722	1.83e-04	1.60e-03	-1.18059	R882 < WT
CSF3	0.383546	0.329813	0.053732	1.06e-06	3.33e-05	1.17799	R882 > WT
RFTN2	0.417605	0.310729	0.106876	1.70e-06	4.86e-05	1.17764	R882 > WT
EEFSEC	0.696592	0.669306	0.027285	4.00e-05	5.23e-04	1.17735	R882 > WT
SLC38A2	0.528309	0.595937	-0.067628	3.99e-05	5.22e-04	-1.17634	R882 < WT
UPK2	0.458459	0.407098	0.05136	5.84e-05	6.87e-04	1.1742	R882 > WT
C16orf11	0.603135	0.48417	0.118965	1.61e-12	8.96e-10	1.17397	R882 > WT
COLQ	0.223757	0.184318	0.039439	1.20e-04	1.19e-03	1.17338	R882 > WT
IFIT5	0.594701	0.693587	-0.098886	1.76e-06	4.99e-05	-1.17329	R882 < WT
B3GNT6	0.509657	0.433525	0.076132	2.13e-06	5.73e-05	1.17318	R882 > WT
TERT	0.493344	0.416994	0.07635	5.87e-06	1.22e-04	1.17254	R882 > WT
FBXO39	0.678471	0.503539	0.174932	5.70e-10	1.00e-07	1.17228	R882 > WT
C13orf26	0.368336	0.289649	0.078687	1.59e-04	1.45e-03	1.17202	R882 > WT
ST7OT2	0.489826	0.373829	0.115998	2.25e-12	1.12e-09	1.17196	R882 > WT
TANC1	0.439233	0.556682	-0.117449	1.26e-08	1.06e-06	-1.17164	R882 < WT
ST6GALNAC6	0.597611	0.564416	0.033195	2.24e-05	3.38e-04	1.17065	R882 > WT
FLJ46111	0.370003	0.284817	0.085186	1.05e-04	1.07e-03	1.17054	R882 > WT
C9orf84	0.250031	0.215688	0.034342	7.95e-04	4.82e-03	1.17047	R882 > WT
C8orf46	0.235716	0.21682	0.018896	4.56e-04	3.16e-03	1.17042	R882 > WT
SSTR4	0.40639	0.286324	0.120066	1.28e-05	2.15e-04	1.16969	R882 > WT
C20orf134	0.381577	0.31967	0.061907	5.09e-06	1.10e-04	1.16722	R882 > WT
TTBK1	0.550686	0.381514	0.169172	7.27e-06	1.41e-04	1.16419	R882 > WT
ABLIM3	0.371337	0.306803	0.064534	8.71e-08	4.92e-06	1.16345	R882 > WT
SH3TC2	0.447181	0.346251	0.10093	5.55e-07	2.09e-05	1.16345	R882 > WT
FAM179A	0.242197	0.214188	0.028009	6.62e-04	4.21e-03	1.16307	R882 > WT
NAPSA	0.403542	0.321445	0.082097	8.00e-05	8.67e-04	1.1621	R882 > WT
EMP2	0.363591	0.290026	0.073566	1.19e-05	2.06e-04	1.1618	R882 > WT
C15orf38	0.550928	0.461115	0.089813	2.45e-07	1.10e-05	1.16151	R882 > WT
C11orf88	0.561803	0.428419	0.133384	1.31e-07	6.76e-06	1.16132	R882 > WT
FBXO34	0.776259	0.740181	0.036078	4.01e-04	2.86e-03	1.15822	R882 > WT
C3orf26	0.719077	0.699664	0.019413	3.14e-06	7.69e-05	1.15791	R882 > WT
HCRTR1	0.406993	0.325943	0.081051	8.26e-05	8.90e-04	1.15783	R882 > WT
NIN	0.647104	0.685242	-0.038138	1.08e-04	1.10e-03	-1.15674	R882 < WT
KRI1	0.816682	0.764741	0.051941	4.76e-06	1.05e-04	1.15619	R882 > WT
SESN2	0.526735	0.597795	-0.07106	6.64e-06	1.32e-04	-1.15474	R882 < WT
MARK2	0.542376	0.594942	-0.052566	6.74e-04	4.26e-03	-1.15404	R882 < WT
LIMS1	0.351247	0.291087	0.06016	7.29e-07	2.52e-05	1.15357	R882 > WT
MIR335	0.314894	0.247061	0.067833	5.35e-05	6.45e-04	1.15341	R882 > WT
LOC284009	0.411893	0.322641	0.089252	2.77e-04	2.17e-03	1.15246	R882 > WT
TSEN54	0.714428	0.797953	-0.083525	1.49e-05	2.44e-04	-1.15246	R882 < WT
ELMO3	0.374444	0.283856	0.090588	4.72e-05	5.93e-04	1.15154	R882 > WT
CD164L2	0.718962	0.520703	0.198259	1.92e-23	2.57e-19	1.15034	R882 > WT
BCAT1	0.391413	0.291259	0.100153	1.19e-05	2.06e-04	1.14898	R882 > WT
GATA2	0.328049	0.455048	-0.127	1.94e-09	2.45e-07	-1.14776	R882 < WT
MIR181C	0.469358	0.365797	0.103561	7.38e-05	8.15e-04	1.14634	R882 > WT
ZBTB47	0.384479	0.329704	0.054775	9.17e-07	2.96e-05	1.14628	R882 > WT
THPO	0.342951	0.276927	0.066024	9.28e-06	1.70e-04	1.14625	R882 > WT
CGN	0.66879	0.617445	0.051346	3.40e-06	8.11e-05	1.14619	R882 > WT
DHRS13	0.747965	0.710609	0.037356	4.21e-05	5.42e-04	1.14611	R882 > WT
GNRH2	0.426317	0.340395	0.085922	1.24e-04	1.21e-03	1.14565	R882 > WT
ZP2	0.436958	0.341525	0.095433	1.00e-05	1.80e-04	1.14483	R882 > WT
PLA1A	0.363404	0.288925	0.074479	6.68e-06	1.32e-04	1.1438	R882 > WT
PPFIA4	0.398177	0.337702	0.060476	2.90e-05	4.14e-04	1.14356	R882 > WT
NOX3	0.533005	0.418662	0.114342	5.43e-05	6.52e-04	1.14282	R882 > WT
MSR1	0.446472	0.303495	0.142977	4.34e-05	5.53e-04	1.14248	R882 > WT
PIGC	0.283777	0.386195	-0.102418	3.96e-08	2.65e-06	-1.14232	R882 < WT
TMEM82	0.358159	0.32343	0.034729	3.59e-06	8.46e-05	1.142	R882 > WT
CPNE5	0.465666	0.535932	-0.070267	5.39e-05	6.47e-04	-1.14189	R882 < WT
XPO1	0.47402	0.635057	-0.161037	8.44e-06	1.58e-04	-1.14086	R882 < WT
ZNF281	0.597909	0.65302	-0.055111	3.79e-04	2.75e-03	-1.14075	R882 < WT
EFHC1	0.629995	0.712737	-0.082741	9.22e-06	1.69e-04	-1.14072	R882 < WT
PDLIM4	0.587568	0.415062	0.172506	1.10e-15	1.77e-12	1.14062	R882 > WT
CASP12	0.420134	0.313608	0.106527	1.97e-06	5.41e-05	1.14012	R882 > WT
LGI1	0.532356	0.408907	0.123449	1.13e-07	5.94e-06	1.13995	R882 > WT
MIR339	0.451976	0.371718	0.080258	6.78e-06	1.33e-04	1.13942	R882 > WT
LOC283404	0.439859	0.354851	0.085008	2.49e-05	3.66e-04	1.13818	R882 > WT
CSNK1D	0.700127	0.665239	0.034889	3.18e-06	7.74e-05	1.13798	R882 > WT
SAMD8	0.722048	0.702246	0.019801	1.89e-05	2.96e-04	1.13722	R882 > WT
TNNC2	0.500434	0.406646	0.093789	3.53e-06	8.37e-05	1.13608	R882 > WT
RGS22	0.613845	0.480391	0.133454	1.04e-07	5.60e-06	1.13585	R882 > WT
MIR181D	0.365889	0.26283	0.103059	7.63e-05	8.36e-04	1.13519	R882 > WT
NR5A1	0.303605	0.268504	0.035101	4.01e-05	5.23e-04	1.13466	R882 > WT
OTOP2	0.372931	0.453372	-0.080441	1.84e-08	1.46e-06	-1.13454	R882 < WT
C13orf33	0.554737	0.428535	0.126202	2.71e-07	1.18e-05	1.13436	R882 > WT
IGFBP4	0.385868	0.461742	-0.075874	4.46e-06	9.91e-05	-1.13422	R882 < WT
LIX1L	0.395018	0.500002	-0.104984	4.51e-07	1.76e-05	-1.13383	R882 < WT
C19orf24	0.679148	0.580998	0.09815	8.90e-12	3.61e-09	1.13334	R882 > WT
ABCG4	0.673673	0.724276	-0.050602	2.94e-05	4.18e-04	-1.13275	R882 < WT
NCOR2	0.186288	0.168954	0.017333	5.23e-04	3.50e-03	1.1327	R882 > WT
ADAMTSL2	0.657536	0.604919	0.052616	1.86e-05	2.91e-04	1.13247	R882 > WT
TSTD2	0.483516	0.566956	-0.08344	5.94e-06	1.23e-04	-1.13148	R882 < WT
AEBP1	0.50807	0.44971	0.058359	9.92e-06	1.79e-04	1.13112	R882 > WT
SIPA1	0.736145	0.69062	0.045526	2.58e-06	6.63e-05	1.13098	R882 > WT
MIR148B	0.278538	0.246769	0.031769	1.28e-05	2.15e-04	1.1309	R882 > WT
USH1G	0.381184	0.461282	-0.080098	2.35e-08	1.76e-06	-1.13088	R882 < WT
FBLN1	0.660198	0.520509	0.13969	7.13e-09	6.77e-07	1.13072	R882 > WT
NCBP1	0.499195	0.585036	-0.085841	6.33e-06	1.28e-04	-1.1307	R882 < WT
ENTHD1	0.324097	0.264218	0.059879	1.16e-04	1.15e-03	1.13	R882 > WT
FARP2	0.594063	0.642824	-0.048762	1.29e-05	2.17e-04	-1.12963	R882 < WT
EML2	0.744939	0.703167	0.041772	3.99e-06	9.13e-05	1.12805	R882 > WT
PYGM	0.529012	0.417891	0.111121	1.29e-05	2.16e-04	1.12795	R882 > WT
MSX2P1	0.302268	0.237677	0.064591	1.38e-03	7.28e-03	1.12755	R882 > WT
ZNF621	0.343537	0.42328	-0.079743	2.44e-06	6.35e-05	-1.12746	R882 < WT
C1orf14	0.356869	0.267796	0.089073	3.18e-04	2.42e-03	1.1263	R882 > WT
NKAPL	0.44296	0.303709	0.13925	3.29e-05	4.54e-04	1.12538	R882 > WT
SEMA3B	0.520258	0.421813	0.098445	6.66e-07	2.37e-05	1.12537	R882 > WT
TXNDC6	0.74428	0.70427	0.040009	2.80e-06	7.10e-05	1.12331	R882 > WT
C11orf92	0.667433	0.579165	0.088268	4.70e-17	1.58e-13	1.12299	R882 > WT
C11orf93	0.667433	0.579165	0.088268	4.70e-17	1.58e-13	1.12299	R882 > WT
SNORD4A	0.367137	0.292196	0.074941	1.05e-07	5.60e-06	1.12115	R882 > WT
PDCD1LG2	0.671445	0.539802	0.131643	3.46e-08	2.44e-06	1.12113	R882 > WT
PLCXD2	0.831997	0.787449	0.044548	1.74e-08	1.39e-06	1.12103	R882 > WT
MYLK3	0.597476	0.494935	0.102541	2.62e-06	6.71e-05	1.12081	R882 > WT
PYY	0.608229	0.524879	0.08335	2.42e-08	1.80e-06	1.12079	R882 > WT
GLDN	0.406644	0.332659	0.073985	1.14e-04	1.14e-03	1.12061	R882 > WT
GPR68	0.603289	0.5007	0.10259	8.77e-09	7.89e-07	1.12044	R882 > WT
FLJ42875	0.404709	0.491726	-0.087017	1.72e-07	8.32e-06	-1.11975	R882 < WT
PRDM16	0.404709	0.491726	-0.087017	1.72e-07	8.32e-06	-1.11975	R882 < WT
APOA4	0.284278	0.254381	0.029897	1.19e-04	1.18e-03	1.11937	R882 > WT
FMO2	0.33473	0.2497	0.08503	1.54e-03	7.94e-03	1.11883	R882 > WT
LCN6	0.578302	0.439626	0.138676	1.33e-06	3.98e-05	1.11857	R882 > WT
MIR548H4	0.675159	0.607381	0.067778	8.26e-05	8.90e-04	1.1179	R882 > WT
AHCYL2	0.309528	0.439491	-0.129963	2.66e-07	1.16e-05	-1.11777	R882 < WT
SLC16A8	0.301176	0.258545	0.042631	2.39e-04	1.94e-03	1.11674	R882 > WT
BAIAP2	0.396398	0.531229	-0.134831	1.87e-10	4.32e-08	-1.11665	R882 < WT
MBOAT4	0.447005	0.348406	0.098599	7.82e-09	7.13e-07	1.11636	R882 > WT
BTBD1	0.592191	0.636663	-0.044472	1.00e-04	1.04e-03	-1.11633	R882 < WT
MIR572	0.379873	0.27988	0.099993	3.25e-04	2.45e-03	1.11633	R882 > WT
GLCE	0.458729	0.552506	-0.093777	3.01e-04	2.31e-03	-1.11615	R882 < WT
NAGS	0.613388	0.531388	0.081999	5.78e-09	5.78e-07	1.11609	R882 > WT
TMEM100	0.571954	0.422932	0.149022	1.03e-07	5.56e-06	1.11553	R882 > WT
F10	0.330983	0.263664	0.067319	5.39e-04	3.59e-03	1.1151	R882 > WT
DIP2A	0.442097	0.56095	-0.118853	1.67e-04	1.50e-03	-1.11487	R882 < WT
FLJ90757	0.457896	0.592289	-0.134393	1.77e-10	4.15e-08	-1.11467	R882 < WT
COL8A2	0.476715	0.423691	0.053023	2.14e-06	5.73e-05	1.11343	R882 > WT
LDB3	0.209833	0.172931	0.036902	2.70e-05	3.91e-04	1.11197	R882 > WT
ARRDC1	0.553733	0.623784	-0.070051	4.22e-04	2.97e-03	-1.11145	R882 < WT
INTS10	0.364575	0.455234	-0.090659	1.39e-08	1.13e-06	-1.11138	R882 < WT
BCAR3	0.597674	0.528095	0.069579	6.41e-08	3.83e-06	1.11129	R882 > WT
PPEF2	0.254665	0.215351	0.039314	1.76e-04	1.56e-03	1.10987	R882 > WT
CMTM8	0.663027	0.6069	0.056127	1.36e-06	4.04e-05	1.10976	R882 > WT
C11orf36	0.390644	0.325932	0.064712	4.83e-05	6.02e-04	1.10581	R882 > WT
NMT2	0.731724	0.713012	0.018711	7.87e-06	1.50e-04	1.10554	R882 > WT
EIF3G	0.65131	0.623211	0.028099	2.23e-05	3.36e-04	1.10543	R882 > WT
XIRP1	0.293084	0.238303	0.054781	3.67e-04	2.68e-03	1.10404	R882 > WT
NR1I2	0.266163	0.225198	0.040965	5.58e-05	6.61e-04	1.10316	R882 > WT
MIR600	0.282821	0.241092	0.041729	9.46e-04	5.47e-03	1.10278	R882 > WT
CHRNA5	0.559301	0.623276	-0.063975	1.37e-04	1.30e-03	-1.10194	R882 < WT
TMED3	0.538174	0.659333	-0.121159	7.13e-04	4.43e-03	-1.10157	R882 < WT
LOC388428	0.54015	0.431295	0.108855	3.49e-06	8.27e-05	1.10053	R882 > WT
MPDU1	0.660977	0.579885	0.081092	6.98e-09	6.73e-07	1.10051	R882 > WT
IQCD	0.465407	0.590318	-0.124911	1.00e-05	1.80e-04	-1.10025	R882 < WT
MAMSTR	0.465031	0.389105	0.075926	8.64e-06	1.61e-04	1.0993	R882 > WT
B3GNT8	0.321152	0.287418	0.033734	2.13e-06	5.73e-05	1.09868	R882 > WT
MIR26B	0.39421	0.32138	0.07283	1.51e-07	7.51e-06	1.09815	R882 > WT
MIR1280	0.308267	0.266823	0.041445	6.78e-05	7.64e-04	1.09802	R882 > WT
FAM83E	0.308153	0.253092	0.055061	9.58e-04	5.53e-03	1.09767	R882 > WT
LOC145474	0.326424	0.268792	0.057632	5.25e-04	3.52e-03	1.09707	R882 > WT
SGCA	0.237091	0.208474	0.028618	3.32e-05	4.57e-04	1.09535	R882 > WT
S100A3	0.291375	0.235446	0.055929	9.11e-05	9.62e-04	1.09399	R882 > WT
BTN1A1	0.291696	0.242735	0.04896	3.44e-05	4.68e-04	1.09396	R882 > WT
SBK2	0.321814	0.254008	0.067807	9.69e-04	5.58e-03	1.09372	R882 > WT
C1orf223	0.336853	0.295868	0.040985	6.09e-05	7.07e-04	1.09364	R882 > WT
COPZ1	0.72894	0.749045	-0.020105	2.67e-05	3.88e-04	-1.09266	R882 < WT
GPR56	0.340611	0.303796	0.036815	5.11e-04	3.43e-03	1.09245	R882 > WT
P2RY12	0.486842	0.412076	0.074765	1.88e-05	2.94e-04	1.09244	R882 > WT
LRRC52	0.525942	0.408077	0.117865	1.20e-05	2.06e-04	1.09197	R882 > WT
SLC6A6	0.612872	0.537239	0.075633	3.97e-07	1.61e-05	1.09102	R882 > WT
EIF2C1	0.598272	0.505717	0.092555	7.00e-06	1.37e-04	1.08989	R882 > WT
DLEU7	0.253919	0.205023	0.048896	1.26e-03	6.79e-03	1.08939	R882 > WT
INPP5A	0.600512	0.684012	-0.083499	1.21e-05	2.08e-04	-1.08879	R882 < WT
C17orf99	0.2387	0.210507	0.028193	1.23e-03	6.67e-03	1.0887	R882 > WT
SCN4B	0.444484	0.539049	-0.094565	2.14e-04	1.78e-03	-1.08783	R882 < WT
AHDC1	0.718023	0.751066	-0.033044	1.12e-04	1.12e-03	-1.08757	R882 < WT
PLK3	0.478292	0.545974	-0.067682	6.26e-06	1.27e-04	-1.08726	R882 < WT
GUCA2A	0.253382	0.222436	0.030946	1.26e-04	1.23e-03	1.08636	R882 > WT
CMTM4	0.342509	0.468154	-0.125645	4.85e-07	1.86e-05	-1.08625	R882 < WT
HMHA1	0.733949	0.745837	-0.011888	8.45e-04	5.04e-03	-1.0859	R882 < WT
KRTAP10-3	0.272438	0.229645	0.042793	3.15e-03	1.37e-02	1.08586	R882 > WT
SLC38A7	0.573767	0.523864	0.049903	8.83e-05	9.38e-04	1.08571	R882 > WT
C8orf42	0.534005	0.413899	0.120106	3.89e-06	9.01e-05	1.08539	R882 > WT
LOC283332	0.298137	0.256801	0.041336	6.93e-04	4.34e-03	1.08526	R882 > WT
OSBPL5	0.365935	0.316139	0.049796	3.97e-05	5.20e-04	1.08513	R882 > WT
ADAR	0.465058	0.557969	-0.092911	1.03e-04	1.06e-03	-1.08434	R882 < WT
TMEM190	0.486735	0.373949	0.112786	2.32e-05	3.48e-04	1.08315	R882 > WT
MIR17	0.268616	0.366243	-0.097626	2.60e-10	5.19e-08	-1.08217	R882 < WT
MIR18A	0.268616	0.366243	-0.097626	2.60e-10	5.19e-08	-1.08217	R882 < WT
C6orf94	0.249162	0.212628	0.036533	1.64e-04	1.48e-03	1.082	R882 > WT
C12orf62	0.729121	0.707246	0.021875	6.71e-04	4.25e-03	1.08194	R882 > WT
MOXD2	0.27574	0.231776	0.043965	1.05e-04	1.07e-03	1.08189	R882 > WT
SPNS2	0.508579	0.599879	-0.0913	8.95e-06	1.65e-04	-1.08161	R882 < WT
TPCN1	0.443757	0.567666	-0.123909	1.71e-05	2.72e-04	-1.08158	R882 < WT
MCM7	0.719478	0.735388	-0.01591	1.76e-04	1.56e-03	-1.08136	R882 < WT
RILPL2	0.573133	0.633774	-0.060641	7.21e-06	1.40e-04	-1.08108	R882 < WT
RILP	0.32009	0.2676	0.052489	5.70e-05	6.72e-04	1.08091	R882 > WT
CCR3	0.334486	0.250605	0.08388	8.02e-05	8.68e-04	1.0801	R882 > WT
CBLN3	0.728864	0.699412	0.029452	1.34e-05	2.24e-04	1.07935	R882 > WT
C20orf29	0.763413	0.743252	0.020161	1.13e-02	3.60e-02	1.07933	R882 > WT
TP73	0.652836	0.563076	0.08976	2.95e-13	2.08e-10	1.07852	R882 > WT
GEFT	0.643423	0.543743	0.099681	1.19e-15	1.77e-12	1.07714	R882 > WT
TBCD	0.495143	0.439866	0.055276	1.15e-06	3.56e-05	1.07554	R882 > WT
GPIHBP1	0.507556	0.424035	0.083521	9.54e-06	1.73e-04	1.07535	R882 > WT
GPR179	0.27527	0.239219	0.036051	1.12e-03	6.23e-03	1.07533	R882 > WT
GKN2	0.205785	0.194987	0.010798	2.96e-03	1.31e-02	1.0749	R882 > WT
DISC1	0.555355	0.465808	0.089547	9.65e-06	1.75e-04	1.07459	R882 > WT
RASSF9	0.492204	0.378912	0.113292	6.41e-06	1.29e-04	1.07289	R882 > WT
SMAD2	0.565328	0.681946	-0.116617	1.67e-04	1.50e-03	-1.07283	R882 < WT
CDKN2D	0.763223	0.718852	0.044371	2.23e-05	3.37e-04	1.07266	R882 > WT
ARHGAP29	0.578357	0.47943	0.098928	6.72e-08	3.93e-06	1.07224	R882 > WT
DAB2IP	0.239071	0.213318	0.025753	3.86e-05	5.09e-04	1.07222	R882 > WT
KIF19	0.525364	0.453388	0.071976	2.45e-05	3.62e-04	1.07205	R882 > WT
C7orf45	0.208925	0.19655	0.012374	4.35e-03	1.76e-02	1.07164	R882 > WT
SLC10A2	0.468267	0.351638	0.11663	4.62e-05	5.82e-04	1.07107	R882 > WT
KIF7	0.496262	0.437471	0.05879	2.07e-09	2.55e-07	1.07074	R882 > WT
UNC45B	0.386204	0.296507	0.089697	4.45e-04	3.11e-03	1.07041	R882 > WT
ABCA9	0.364658	0.288951	0.075707	1.05e-04	1.07e-03	1.07012	R882 > WT
FERMT3	0.42201	0.494351	-0.072341	2.83e-06	7.14e-05	-1.06995	R882 < WT
KLF13	0.530448	0.597955	-0.067507	7.43e-06	1.43e-04	-1.0694	R882 < WT
MIR33B	0.266506	0.23755	0.028956	8.32e-04	4.98e-03	1.06932	R882 > WT
CXCL10	0.576602	0.4248	0.151802	6.05e-08	3.70e-06	1.06844	R882 > WT
SLC17A2	0.307797	0.264743	0.043054	1.40e-04	1.32e-03	1.06728	R882 > WT
ZDHHC7	0.436253	0.541046	-0.104793	5.93e-07	2.16e-05	-1.06708	R882 < WT
COL4A3	0.631403	0.508734	0.122669	4.38e-05	5.57e-04	1.06664	R882 > WT
RTKN	0.52943	0.387213	0.142218	9.34e-07	3.00e-05	1.06656	R882 > WT
BCAS1	0.270999	0.23848	0.032519	4.33e-04	3.04e-03	1.06653	R882 > WT
NPHS1	0.624034	0.540384	0.083651	2.69e-09	3.17e-07	1.06648	R882 > WT
SIRT2	0.832171	0.785	0.047171	1.99e-06	5.45e-05	1.06628	R882 > WT
FERMT1	0.487685	0.358676	0.129009	7.81e-05	8.52e-04	1.06585	R882 > WT
PITX1	0.544371	0.646234	-0.101863	1.11e-04	1.11e-03	-1.06568	R882 < WT
ACAP2	0.82428	0.779174	0.045106	4.78e-06	1.05e-04	1.06512	R882 > WT
CDKN1C	0.631988	0.661832	-0.029844	9.09e-08	5.08e-06	-1.06498	R882 < WT
COL4A4	0.687024	0.552177	0.134846	5.07e-05	6.22e-04	1.06428	R882 > WT
SARNP	0.334098	0.472143	-0.138045	3.31e-08	2.37e-06	-1.06408	R882 < WT
LSS	0.414003	0.544192	-0.130189	4.16e-05	5.36e-04	-1.0638	R882 < WT
USP39	0.797772	0.745398	0.052374	2.25e-09	2.74e-07	1.06362	R882 > WT
RSPH9	0.384782	0.300116	0.084666	2.18e-06	5.82e-05	1.06352	R882 > WT
ZNF267	0.678558	0.61982	0.058738	1.34e-06	3.98e-05	1.06308	R882 > WT
PTPRJ	0.523377	0.586591	-0.063213	9.38e-05	9.83e-04	-1.063	R882 < WT
LY6G5C	0.623512	0.683734	-0.060222	3.64e-03	1.53e-02	-1.06275	R882 < WT
ASPRV1	0.225652	0.20289	0.022763	2.54e-03	1.16e-02	1.06235	R882 > WT
TMEM125	0.431682	0.356071	0.075611	2.80e-06	7.10e-05	1.06183	R882 > WT
PALMD	0.562491	0.436912	0.125579	2.15e-06	5.74e-05	1.06174	R882 > WT
HOXB3	0.427237	0.297313	0.129924	3.35e-04	2.50e-03	1.06173	R882 > WT
CHCHD6	0.79043	0.749479	0.040951	2.18e-04	1.80e-03	1.06173	R882 > WT
ARL13B	0.723785	0.748594	-0.024809	1.06e-03	5.99e-03	-1.06138	R882 < WT
RILPL1	0.405122	0.490437	-0.085315	1.16e-06	3.57e-05	-1.06119	R882 < WT
KHNYN	0.810186	0.754496	0.05569	5.54e-05	6.59e-04	1.0609	R882 > WT
LOC100126784	0.438123	0.52013	-0.082006	9.65e-05	1.00e-03	-1.06044	R882 < WT
NENF	0.690477	0.621352	0.069125	2.05e-06	5.56e-05	1.05991	R882 > WT
C17orf55	0.523846	0.610902	-0.087056	5.33e-05	6.45e-04	-1.05989	R882 < WT
NEFH	0.454902	0.355621	0.099281	6.29e-05	7.26e-04	1.05916	R882 > WT
TCAM1	0.307911	0.267537	0.040373	2.45e-04	1.98e-03	1.05795	R882 > WT
DPM2	0.234255	0.211581	0.022674	2.79e-03	1.24e-02	1.05762	R882 > WT
MGC3771	0.343882	0.287552	0.05633	3.19e-04	2.42e-03	1.05684	R882 > WT
ZNF205	0.343882	0.287552	0.05633	3.19e-04	2.42e-03	1.05684	R882 > WT
ELAVL1	0.470798	0.537868	-0.067069	3.10e-06	7.62e-05	-1.05622	R882 < WT
MYH11	0.428891	0.523133	-0.094242	1.20e-05	2.07e-04	-1.05612	R882 < WT
TTF1	0.708312	0.646572	0.06174	3.58e-06	8.44e-05	1.0557	R882 > WT
MCM3APAS	0.476569	0.601255	-0.124686	4.12e-05	5.33e-04	-1.05559	R882 < WT
CST11	0.300468	0.259763	0.040705	7.10e-05	7.93e-04	1.05527	R882 > WT
SNORA71B	0.390014	0.302349	0.087665	2.52e-04	2.02e-03	1.05524	R882 > WT
PTPRA	0.675388	0.697704	-0.022316	3.33e-04	2.49e-03	-1.05517	R882 < WT
EPPK1	0.362999	0.283691	0.079308	1.56e-03	8.00e-03	1.05429	R882 > WT
SPAG4	0.638166	0.696214	-0.058048	2.76e-04	2.15e-03	-1.05413	R882 < WT
SQRDL	0.408441	0.491651	-0.08321	1.30e-08	1.08e-06	-1.05373	R882 < WT
CKMT2	0.406686	0.27276	0.133926	1.25e-05	2.12e-04	1.05319	R882 > WT
VNN1	0.60489	0.511071	0.09382	5.31e-06	1.13e-04	1.0531	R882 > WT
CA9	0.558765	0.467389	0.091376	4.49e-09	4.70e-07	1.0527	R882 > WT
PRM3	0.249668	0.217331	0.032337	8.99e-04	5.29e-03	1.05257	R882 > WT
PLEKHG7	0.483064	0.386537	0.096527	2.55e-04	2.04e-03	1.05244	R882 > WT
ProSAPiP1	0.337243	0.278654	0.058589	2.11e-04	1.77e-03	1.05215	R882 > WT
CNIH	0.728331	0.703222	0.025109	2.39e-05	3.55e-04	1.05202	R882 > WT
OR6K3	0.240176	0.207547	0.032629	7.65e-04	4.68e-03	1.05152	R882 > WT
ORMDL2	0.386958	0.523876	-0.136918	3.60e-08	2.47e-06	-1.0513	R882 < WT
BTBD2	0.285712	0.232431	0.053281	6.93e-04	4.34e-03	1.05088	R882 > WT
KIAA0649	0.444466	0.508652	-0.064187	9.59e-06	1.74e-04	-1.05054	R882 < WT
CNGA4	0.225292	0.204103	0.021189	6.94e-03	2.50e-02	1.05022	R882 > WT
IL17B	0.284145	0.248663	0.035482	4.47e-04	3.12e-03	1.04918	R882 > WT
ATP8B4	0.390077	0.33954	0.050537	1.74e-04	1.55e-03	1.04901	R882 > WT
ZBTB48	0.721436	0.67375	0.047686	6.58e-04	4.19e-03	1.04883	R882 > WT
RNF183	0.279551	0.226914	0.052637	6.28e-05	7.26e-04	1.04882	R882 > WT
C6orf227	0.563285	0.428924	0.134361	8.75e-08	4.92e-06	1.04868	R882 > WT
SOX18	0.585148	0.646868	-0.061719	1.95e-05	3.02e-04	-1.04831	R882 < WT
CKLF	0.65242	0.629443	0.022978	1.82e-06	5.12e-05	1.04656	R882 > WT
C17orf93	0.56678	0.484504	0.082276	1.66e-04	1.50e-03	1.04556	R882 > WT
SNORD123	0.444852	0.353455	0.091397	1.38e-06	4.09e-05	1.04554	R882 > WT
PCDHGC5	0.378607	0.321591	0.057016	5.22e-05	6.35e-04	1.0436	R882 > WT
VWA3B	0.764905	0.602117	0.162788	1.06e-14	1.30e-11	1.04339	R882 > WT
FAM198A	0.59014	0.520185	0.069955	1.32e-05	2.20e-04	1.04303	R882 > WT
LOC285847	0.658717	0.605694	0.053022	6.47e-07	2.31e-05	1.04278	R882 > WT
C14orf68	0.298328	0.260389	0.037939	7.89e-04	4.80e-03	1.04273	R882 > WT
NTN3	0.51501	0.453441	0.061568	2.98e-04	2.29e-03	1.04198	R882 > WT
ELMO1	0.55297	0.536779	0.016191	1.13e-03	6.26e-03	1.04194	R882 > WT
NGFR	0.364152	0.278125	0.086026	5.37e-05	6.46e-04	1.04181	R882 > WT
EXD2	0.241185	0.207233	0.033951	7.52e-04	4.61e-03	1.04124	R882 > WT
TMEM39B	0.487671	0.558371	-0.0707	1.33e-04	1.28e-03	-1.04086	R882 < WT
OR2T6	0.243919	0.212286	0.031633	1.38e-03	7.29e-03	1.04072	R882 > WT
IL11	0.560534	0.462943	0.097591	3.80e-06	8.84e-05	1.04028	R882 > WT
STK10	0.739022	0.730024	0.008998	3.08e-03	1.34e-02	1.03945	R882 > WT
BTNL9	0.456391	0.341108	0.115284	1.16e-04	1.16e-03	1.03934	R882 > WT
DEFB124	0.38831	0.318704	0.069606	3.75e-04	2.73e-03	1.03802	R882 > WT
RPL23AP32	0.214351	0.197069	0.017282	9.64e-03	3.20e-02	1.03758	R882 > WT
COX6A2	0.41822	0.328481	0.089739	1.83e-04	1.60e-03	1.03757	R882 > WT
MEX3A	0.555352	0.610701	-0.055348	2.70e-04	2.12e-03	-1.03667	R882 < WT
CD58	0.545003	0.614412	-0.06941	1.43e-04	1.35e-03	-1.03663	R882 < WT
FBXO10	0.536486	0.480872	0.055614	2.14e-05	3.26e-04	1.03619	R882 > WT
GPR61	0.237923	0.216895	0.021028	4.99e-04	3.36e-03	1.03597	R882 > WT
SLC2A2	0.595669	0.460842	0.134826	2.06e-09	2.55e-07	1.03591	R882 > WT
FN3K	0.519333	0.422485	0.096847	6.23e-06	1.27e-04	1.03566	R882 > WT
LIMS2	0.548804	0.461019	0.087785	7.53e-09	6.96e-07	1.03534	R882 > WT
KCNA10	0.377636	0.301179	0.076457	6.06e-04	3.93e-03	1.0343	R882 > WT
DENND2D	0.397571	0.329628	0.067944	4.62e-04	3.20e-03	1.0342	R882 > WT
PRELP	0.52948	0.475662	0.053818	5.00e-07	1.90e-05	1.03373	R882 > WT
CLIC6	0.576935	0.468042	0.108893	2.72e-07	1.18e-05	1.03337	R882 > WT
CPOX	0.613475	0.666822	-0.053347	1.55e-04	1.42e-03	-1.03323	R882 < WT
HDC	0.221562	0.202114	0.019448	1.17e-03	6.42e-03	1.03288	R882 > WT
CRABP1	0.665158	0.581109	0.084049	6.35e-18	4.25e-14	1.03262	R882 > WT
HNRNPUL1	0.423785	0.508885	-0.0851	4.21e-05	5.42e-04	-1.03238	R882 < WT
RNF103	0.749465	0.729012	0.020452	4.47e-05	5.65e-04	1.03218	R882 > WT
XDH	0.349235	0.293283	0.055952	1.67e-04	1.50e-03	1.03156	R882 > WT
LGALS3BP	0.384789	0.30521	0.079578	2.56e-05	3.74e-04	1.03095	R882 > WT
ITLN1	0.422973	0.337905	0.085069	3.79e-04	2.75e-03	1.03083	R882 > WT
C14orf115	0.259214	0.23193	0.027284	1.02e-03	5.81e-03	1.03024	R882 > WT
MOBKL3	0.567937	0.704324	-0.136387	5.31e-05	6.44e-04	-1.02982	R882 < WT
NFIC	0.657387	0.677887	-0.0205	5.38e-04	3.59e-03	-1.02909	R882 < WT
RPS6KL1	0.628387	0.457195	0.171192	7.87e-10	1.26e-07	1.02873	R882 > WT
LOC127841	0.559861	0.425411	0.13445	1.72e-06	4.90e-05	1.02866	R882 > WT
CDCP2	0.496058	0.416787	0.079271	1.16e-05	2.02e-04	1.02807	R882 > WT
UCP3	0.384528	0.292343	0.092185	6.03e-05	7.04e-04	1.02801	R882 > WT
LOC728758	0.212809	0.201007	0.011802	2.73e-03	1.22e-02	1.02765	R882 > WT
SH2D6	0.278774	0.249494	0.02928	1.76e-04	1.56e-03	1.02756	R882 > WT
FAM83F	0.563276	0.488478	0.074797	6.60e-08	3.88e-06	1.02744	R882 > WT
LNX1	0.592568	0.495542	0.097026	5.62e-06	1.19e-04	1.02725	R882 > WT
GRIN3B	0.39795	0.353385	0.044565	2.74e-04	2.15e-03	1.02717	R882 > WT
GCNT2	0.501669	0.384784	0.116885	9.84e-07	3.12e-05	1.02699	R882 > WT
SHISA5	0.438912	0.519101	-0.08019	1.50e-06	4.38e-05	-1.02658	R882 < WT
KLHDC7B	0.362239	0.249724	0.112515	2.67e-03	1.20e-02	1.02645	R882 > WT
MYOC	0.400779	0.366788	0.03399	4.11e-05	5.32e-04	1.02624	R882 > WT
KIAA1598	0.593882	0.518667	0.075215	9.28e-09	8.29e-07	1.02611	R882 > WT
WFDC2	0.64377	0.485813	0.157957	2.43e-10	5.09e-08	1.02587	R882 > WT
LOC646982	0.406958	0.316537	0.090421	1.78e-05	2.81e-04	1.02571	R882 > WT
CHRM5	0.69441	0.651426	0.042984	4.99e-06	1.08e-04	1.02554	R882 > WT
AVEN	0.69441	0.651426	0.042984	4.99e-06	1.08e-04	1.02554	R882 > WT
GPC1	0.645846	0.603528	0.042319	5.67e-10	1.00e-07	1.02492	R882 > WT
LCN10	0.291605	0.251344	0.040261	1.99e-04	1.70e-03	1.02475	R882 > WT
ZNF343	0.561066	0.618964	-0.057898	5.35e-05	6.45e-04	-1.02417	R882 < WT
ELTD1	0.497975	0.39537	0.102604	1.05e-04	1.07e-03	1.02376	R882 > WT
EPS15	0.465534	0.407132	0.058402	4.97e-05	6.11e-04	1.02353	R882 > WT
MIR19A	0.2756	0.360273	-0.084673	3.36e-09	3.69e-07	-1.0231	R882 < WT
C1S	0.227384	0.180534	0.04685	1.06e-03	5.97e-03	1.02282	R882 > WT
SRA1	0.723654	0.705215	0.018439	2.16e-08	1.65e-06	1.02275	R882 > WT
RNF144A	0.543027	0.482247	0.06078	7.38e-07	2.54e-05	1.02272	R882 > WT
RTP3	0.419887	0.352794	0.067093	3.43e-05	4.67e-04	1.02247	R882 > WT
MERTK	0.607367	0.670448	-0.063081	8.02e-06	1.51e-04	-1.02241	R882 < WT
GPS2	0.644989	0.613649	0.03134	3.60e-05	4.85e-04	1.02235	R882 > WT
ENTPD8	0.346236	0.467093	-0.120857	9.63e-07	3.06e-05	-1.02212	R882 < WT
DUSP2	0.415352	0.498702	-0.08335	2.88e-07	1.23e-05	-1.02168	R882 < WT
DCST1	0.587093	0.539648	0.047445	6.46e-08	3.85e-06	1.02142	R882 > WT
PP14571	0.618924	0.540918	0.078006	4.51e-13	2.88e-10	1.02129	R882 > WT
AOC2	0.405462	0.326182	0.07928	1.50e-04	1.40e-03	1.02127	R882 > WT
SATB1	0.426061	0.543426	-0.117365	2.79e-05	4.01e-04	-1.02098	R882 < WT
C1orf87	0.612724	0.485372	0.127352	2.17e-07	1.00e-05	1.02046	R882 > WT
COMP	0.520468	0.421595	0.098873	5.79e-07	2.15e-05	1.02037	R882 > WT
PSTPIP2	0.536995	0.602825	-0.06583	1.94e-04	1.66e-03	-1.02027	R882 < WT
PRSS27	0.367765	0.477919	-0.110155	2.47e-09	2.96e-07	-1.01965	R882 < WT
BHLHA15	0.45398	0.375807	0.078173	3.18e-07	1.35e-05	1.01937	R882 > WT
SUMO3	0.546185	0.495033	0.051152	9.46e-05	9.90e-04	1.01928	R882 > WT
ABHD6	0.703548	0.682997	0.02055	8.84e-06	1.64e-04	1.01858	R882 > WT
SNORD4B	0.321228	0.258193	0.063035	2.00e-04	1.70e-03	1.01814	R882 > WT
CCDC136	0.467983	0.576391	-0.108408	2.04e-04	1.72e-03	-1.01785	R882 < WT
PLN	0.54676	0.468515	0.078245	9.89e-05	1.02e-03	1.01775	R882 > WT
PYROXD1	0.40532	0.522527	-0.117207	6.21e-06	1.27e-04	-1.01734	R882 < WT
LOC100128288	0.431547	0.354431	0.077116	5.54e-05	6.59e-04	1.01636	R882 > WT
MIR1231	0.267332	0.226479	0.040853	3.65e-03	1.53e-02	1.01622	R882 > WT
CALHM3	0.325017	0.268016	0.057001	5.34e-04	3.57e-03	1.01613	R882 > WT
BTBD18	0.391225	0.308642	0.082584	3.10e-04	2.37e-03	1.01564	R882 > WT
PADI6	0.262179	0.23469	0.027489	1.83e-03	9.05e-03	1.01545	R882 > WT
JOSD2	0.734456	0.751648	-0.017192	1.38e-03	7.29e-03	-1.01525	R882 < WT
IRGC	0.228505	0.208642	0.019863	1.20e-02	3.78e-02	1.01509	R882 > WT
COL9A2	0.664738	0.556921	0.107818	6.17e-09	6.08e-07	1.01501	R882 > WT
IL25	0.279115	0.235433	0.043682	3.79e-04	2.75e-03	1.01496	R882 > WT
TLN1	0.294544	0.400129	-0.105585	1.41e-10	3.49e-08	-1.01483	R882 < WT
TRIM15	0.43352	0.331502	0.102018	1.83e-03	9.03e-03	1.0148	R882 > WT
MIR429	0.356548	0.295598	0.06095	6.03e-05	7.04e-04	1.01404	R882 > WT
DHH	0.511774	0.426793	0.084981	5.68e-07	2.13e-05	1.01386	R882 > WT
MAPKBP1	0.712053	0.691611	0.020442	8.31e-03	2.85e-02	1.01345	R882 > WT
POU4F2	0.479398	0.410082	0.069316	6.30e-07	2.27e-05	1.01266	R882 > WT
CREB3	0.311098	0.421979	-0.110881	4.28e-10	7.99e-08	-1.01262	R882 < WT
C6orf81	0.717191	0.668439	0.048753	2.53e-09	3.00e-07	1.0126	R882 > WT
MIR301A	0.235253	0.19944	0.035813	2.75e-02	7.14e-02	1.01254	R882 > WT
MIR93	0.264323	0.237369	0.026954	1.61e-04	1.46e-03	1.01192	R882 > WT
SH2D7	0.470759	0.404409	0.066349	1.05e-05	1.86e-04	1.01178	R882 > WT
TNIP1	0.702989	0.686012	0.016977	4.77e-07	1.84e-05	1.01164	R882 > WT
GZMA	0.716835	0.688805	0.02803	3.66e-08	2.50e-06	1.01154	R882 > WT
DIO3OS	0.338221	0.283692	0.054528	1.86e-03	9.14e-03	1.01152	R882 > WT
C19orf66	0.630683	0.665168	-0.034484	1.06e-03	5.98e-03	-1.01085	R882 < WT
C2orf65	0.385895	0.27939	0.106505	2.61e-04	2.07e-03	1.01043	R882 > WT
MMEL1	0.321972	0.28215	0.039822	4.70e-05	5.91e-04	1.01011	R882 > WT
LMOD3	0.229971	0.206439	0.023532	1.47e-03	7.64e-03	1.01007	R882 > WT
IL3	0.383344	0.293259	0.090085	1.01e-03	5.79e-03	1.00942	R882 > WT
SLC35D2	0.434599	0.358729	0.07587	2.93e-06	7.34e-05	1.00886	R882 > WT
ATN1	0.537798	0.639958	-0.102161	8.97e-05	9.47e-04	-1.00817	R882 < WT
C20orf200	0.588965	0.624839	-0.035874	4.04e-05	5.25e-04	-1.00787	R882 < WT
NAB1	0.491828	0.602498	-0.11067	1.16e-04	1.15e-03	-1.00706	R882 < WT
TMEM184A	0.654675	0.505263	0.149412	1.05e-07	5.60e-06	1.00687	R882 > WT
FOXP4	0.622921	0.653084	-0.030162	4.04e-04	2.87e-03	-1.00608	R882 < WT
TM4SF4	0.309829	0.253671	0.056158	1.23e-04	1.21e-03	1.00607	R882 > WT
ICAM1	0.698966	0.667715	0.03125	3.29e-04	2.48e-03	1.00576	R882 > WT
FAM43B	0.634373	0.56382	0.070553	1.35e-09	1.90e-07	1.00573	R882 > WT
PLEKHF1	0.694262	0.718849	-0.024587	1.36e-03	7.20e-03	-1.00497	R882 < WT
MCHR1	0.233721	0.213726	0.019996	6.40e-03	2.36e-02	1.0047	R882 > WT
TAL2	0.389792	0.314455	0.075337	9.38e-05	9.83e-04	1.00434	R882 > WT
CYP26C1	0.286452	0.227509	0.058944	6.98e-04	4.35e-03	1.00326	R882 > WT
CAPN13	0.365222	0.307525	0.057697	1.37e-04	1.30e-03	1.00323	R882 > WT
TRAT1	0.365406	0.290268	0.075139	2.02e-04	1.71e-03	1.00306	R882 > WT
QRFPR	0.637964	0.513164	0.1248	2.50e-07	1.11e-05	1.00203	R882 > WT
CALML3	0.269831	0.241282	0.028549	2.16e-04	1.79e-03	1.00193	R882 > WT
SPINK5L3	0.278101	0.240285	0.037816	2.12e-03	1.01e-02	1.00125	R882 > WT
PCNX	0.710519	0.673232	0.037287	1.15e-06	3.56e-05	1.00094	R882 > WT
RARRES1	0.484478	0.357265	0.127213	5.58e-06	1.18e-04	1.00092	R882 > WT
GPR156	0.66601	0.617398	0.048612	1.81e-07	8.60e-06	1.0007	R882 > WT
MAP3K7IP1	0.673598	0.652867	0.020731	4.02e-04	2.86e-03	1.0002	R882 > WT
NDE1	0.358959	0.470894	-0.111935	1.52e-05	2.49e-04	-0.9993	R882 < WT
MIR92A1	0.532782	0.456921	0.075861	2.14e-08	1.65e-06	0.998497	R882 > WT
SLC38A4	0.322272	0.235656	0.086615	1.46e-03	7.63e-03	0.998485	R882 > WT
DNAH1	0.442683	0.357191	0.085492	1.26e-03	6.77e-03	0.998145	R882 > WT
TRAK2	0.808664	0.77435	0.034315	1.48e-05	2.43e-04	0.997333	R882 > WT
PEX5	0.736729	0.679231	0.057498	5.87e-07	2.15e-05	0.997149	R882 > WT
CDH16	0.437186	0.363674	0.073512	4.49e-04	3.13e-03	0.996599	R882 > WT
HBEGF	0.506019	0.553639	-0.04762	2.93e-04	2.27e-03	-0.995643	R882 < WT
ZBTB20	0.565067	0.50208	0.062987	1.28e-04	1.24e-03	0.995295	R882 > WT
FILIP1L	0.51061	0.440773	0.069837	1.05e-05	1.86e-04	0.995179	R882 > WT
PECR	0.708431	0.680313	0.028118	2.76e-05	3.97e-04	0.994527	R882 > WT
C2orf16	0.255798	0.226627	0.029171	1.11e-04	1.12e-03	0.993943	R882 > WT
ZNF366	0.597508	0.548393	0.049115	9.96e-05	1.03e-03	0.993843	R882 > WT
PREX1	0.71412	0.75675	-0.04263	2.26e-04	1.86e-03	-0.993041	R882 < WT
NEK3	0.623971	0.594017	0.029954	3.16e-04	2.41e-03	0.992555	R882 > WT
MYOZ3	0.31638	0.269215	0.047166	1.42e-04	1.34e-03	0.992354	R882 > WT
SLC27A5	0.247391	0.223888	0.023503	2.18e-04	1.80e-03	0.992082	R882 > WT
QRICH1	0.690983	0.674034	0.016949	3.62e-05	4.88e-04	0.991911	R882 > WT
COL16A1	0.406721	0.497917	-0.091196	2.24e-07	1.02e-05	-0.991467	R882 < WT
GSTTP2	0.260478	0.238078	0.022401	1.18e-03	6.46e-03	0.991173	R882 > WT
HSD3B7	0.532334	0.48829	0.044043	3.05e-06	7.56e-05	0.990041	R882 > WT
PLCG1	0.600222	0.651124	-0.050902	2.80e-05	4.02e-04	-0.989383	R882 < WT
JTB	0.560209	0.463995	0.096214	7.81e-05	8.52e-04	0.988964	R882 > WT
B3GALT2	0.421757	0.351687	0.07007	3.85e-04	2.77e-03	0.988781	R882 > WT
GIMAP1	0.693323	0.678427	0.014896	1.47e-04	1.38e-03	0.988176	R882 > WT
DHX35	0.806101	0.76927	0.036831	4.68e-05	5.88e-04	0.987914	R882 > WT
TGIF2	0.36496	0.442625	-0.077665	4.84e-06	1.06e-04	-0.987863	R882 < WT
EMID2	0.674588	0.553817	0.120771	1.48e-10	3.60e-08	0.987814	R882 > WT
CIB3	0.297321	0.260832	0.036489	2.66e-03	1.20e-02	0.987571	R882 > WT
WDR66	0.548259	0.459567	0.088692	7.36e-05	8.13e-04	0.98756	R882 > WT
TG	0.373978	0.344711	0.029267	2.97e-03	1.31e-02	0.987527	R882 > WT
ACCN3	0.50326	0.396243	0.107016	5.26e-05	6.40e-04	0.98716	R882 > WT
SNORD72	0.575554	0.474414	0.10114	3.71e-06	8.68e-05	0.987102	R882 > WT
SREBF1	0.668591	0.625136	0.043455	1.09e-07	5.75e-06	0.986427	R882 > WT
PRAC	0.550001	0.474166	0.075835	2.47e-04	1.99e-03	0.986256	R882 > WT
PPP1CA	0.634273	0.660727	-0.026454	2.43e-03	1.12e-02	-0.985478	R882 < WT
MALAT1	0.522097	0.662194	-0.140097	1.58e-04	1.44e-03	-0.983864	R882 < WT
YIF1B	0.656166	0.611201	0.044965	1.99e-07	9.36e-06	0.983241	R882 > WT
REEP2	0.753036	0.721789	0.031246	8.70e-07	2.86e-05	0.983103	R882 > WT
WARS	0.682897	0.644822	0.038075	4.28e-05	5.48e-04	0.983017	R882 > WT
HOXA2	0.558741	0.425227	0.133514	4.29e-10	7.99e-08	0.982934	R882 > WT
SLC25A41	0.341591	0.285847	0.055744	1.61e-03	8.18e-03	0.982929	R882 > WT
SEPT4	0.643107	0.603733	0.039374	1.23e-05	2.10e-04	0.982309	R882 > WT
IDH3B	0.336241	0.430447	-0.094206	1.65e-07	8.10e-06	-0.982144	R882 < WT
LOC100133545	0.405484	0.345068	0.060416	1.44e-05	2.38e-04	0.981739	R882 > WT
RPL5	0.424483	0.385869	0.038615	3.95e-04	2.82e-03	0.981693	R882 > WT
WDR63	0.582079	0.481862	0.100217	2.41e-05	3.58e-04	0.981167	R882 > WT
AKR1D1	0.33003	0.260366	0.069664	2.60e-04	2.07e-03	0.980909	R882 > WT
MIR194-2	0.280725	0.252679	0.028046	1.25e-05	2.12e-04	0.98018	R882 > WT
INHBC	0.335954	0.267818	0.068136	2.10e-03	1.00e-02	0.98013	R882 > WT
PRCD	0.302052	0.248054	0.053998	1.86e-04	1.62e-03	0.980025	R882 > WT
VAX2	0.506167	0.452036	0.054132	3.39e-07	1.41e-05	0.979518	R882 > WT
DAB1	0.561267	0.466143	0.095123	1.19e-05	2.06e-04	0.979279	R882 > WT
PPP1R2	0.513094	0.573005	-0.059911	5.48e-05	6.57e-04	-0.979261	R882 < WT
DLX4	0.521925	0.583459	-0.061534	1.50e-04	1.39e-03	-0.979197	R882 < WT
KIFC3	0.475431	0.409637	0.065794	1.02e-03	5.83e-03	0.978956	R882 > WT
VEGFC	0.671947	0.551695	0.120252	6.35e-08	3.82e-06	0.978381	R882 > WT
B3GNTL1	0.720033	0.744631	-0.024598	1.75e-04	1.55e-03	-0.977102	R882 < WT
NCAPD3	0.399766	0.486505	-0.086739	2.58e-07	1.14e-05	-0.976384	R882 < WT
TMEM86A	0.422285	0.500045	-0.07776	4.17e-06	9.35e-05	-0.976259	R882 < WT
REST	0.614359	0.667315	-0.052956	2.64e-03	1.19e-02	-0.976237	R882 < WT
SLC28A1	0.277717	0.249141	0.028577	4.66e-04	3.21e-03	0.975627	R882 > WT
HIAT1	0.65005	0.728891	-0.078841	7.85e-04	4.78e-03	-0.975557	R882 < WT
ZNF652	0.390213	0.483877	-0.093664	1.85e-06	5.16e-05	-0.975332	R882 < WT
GJD3	0.628192	0.567304	0.060887	1.34e-08	1.11e-06	0.974726	R882 > WT
FAM175A	0.332661	0.414839	-0.082178	2.75e-08	2.03e-06	-0.973552	R882 < WT
PEMT	0.603089	0.557495	0.045594	3.21e-03	1.39e-02	0.9734	R882 > WT
COPG2	0.639788	0.752513	-0.112724	7.03e-04	4.37e-03	-0.972599	R882 < WT
SETD7	0.584342	0.687778	-0.103436	1.04e-04	1.06e-03	-0.972597	R882 < WT
CHMP6	0.520031	0.501048	0.018983	2.65e-03	1.19e-02	0.972374	R882 > WT
OXGR1	0.537442	0.437345	0.100096	3.24e-05	4.49e-04	0.972083	R882 > WT
HNF1A	0.230035	0.216141	0.013894	4.76e-03	1.89e-02	0.971809	R882 > WT
MIR125B1	0.632441	0.490468	0.141973	1.03e-10	2.79e-08	0.971746	R882 > WT
CCK	0.529747	0.450604	0.079143	3.34e-05	4.59e-04	0.971643	R882 > WT
FCRL6	0.273334	0.221275	0.052059	2.25e-04	1.85e-03	0.970785	R882 > WT
HOXB4	0.449946	0.574812	-0.124866	3.04e-05	4.27e-04	-0.970621	R882 < WT
CCDC81	0.416264	0.300199	0.116065	1.56e-05	2.54e-04	0.970276	R882 > WT
SNORA38	0.409137	0.351356	0.057781	2.38e-04	1.94e-03	0.969951	R882 > WT
C17orf91	0.465673	0.550888	-0.085215	3.28e-06	7.93e-05	-0.969825	R882 < WT
ALDH8A1	0.341024	0.276337	0.064687	9.86e-04	5.66e-03	0.969375	R882 > WT
DNLZ	0.476874	0.443466	0.033408	1.69e-03	8.48e-03	0.96866	R882 > WT
CD300A	0.35257	0.291284	0.061287	1.16e-04	1.16e-03	0.968177	R882 > WT
PSKH2	0.399082	0.29933	0.099752	1.51e-04	1.40e-03	0.968006	R882 > WT
SORT1	0.447488	0.51023	-0.062742	2.46e-04	1.99e-03	-0.967916	R882 < WT
PRG2	0.401059	0.324898	0.07616	9.18e-04	5.35e-03	0.967904	R882 > WT
PPP1CB	0.411362	0.481169	-0.069807	4.58e-06	1.02e-04	-0.967477	R882 < WT
CLMN	0.596548	0.489852	0.106696	2.05e-06	5.56e-05	0.967344	R882 > WT
SNORD42A	0.313024	0.257836	0.055187	1.64e-04	1.49e-03	0.967008	R882 > WT
CD160	0.34922	0.298036	0.051185	4.05e-05	5.25e-04	0.966945	R882 > WT
CD8A	0.56428	0.502273	0.062007	5.26e-06	1.13e-04	0.966752	R882 > WT
SLC5A7	0.611652	0.475606	0.136046	3.73e-07	1.53e-05	0.965489	R882 > WT
ITGA7	0.721571	0.688602	0.032969	8.84e-07	2.88e-05	0.964953	R882 > WT
TINAGL1	0.382125	0.297919	0.084206	1.23e-06	3.76e-05	0.964831	R882 > WT
CSTL1	0.297957	0.264698	0.03326	3.13e-04	2.39e-03	0.964699	R882 > WT
PVRL3	0.396965	0.510659	-0.113694	6.10e-05	7.08e-04	-0.96452	R882 < WT
TMEM139	0.369992	0.318106	0.051886	1.15e-05	2.00e-04	0.96438	R882 > WT
LOC201651	0.488497	0.372354	0.116143	9.30e-04	5.41e-03	0.964345	R882 > WT
COL11A1	0.583841	0.487787	0.096055	9.18e-06	1.68e-04	0.964108	R882 > WT
NAT6	0.480542	0.570245	-0.089702	1.52e-04	1.41e-03	-0.963765	R882 < WT
FXYD3	0.557258	0.608117	-0.050859	3.17e-04	2.41e-03	-0.963266	R882 < WT
SHROOM3	0.447159	0.358844	0.088315	3.81e-05	5.06e-04	0.963178	R882 > WT
DNAJC5G	0.246084	0.221573	0.024512	3.10e-03	1.35e-02	0.962693	R882 > WT
PGLYRP2	0.512171	0.431736	0.080435	1.37e-07	6.94e-06	0.96267	R882 > WT
SERPING1	0.433422	0.369445	0.063977	8.09e-05	8.74e-04	0.962432	R882 > WT
FLJ13197	0.378442	0.504719	-0.126277	9.68e-08	5.27e-06	-0.962213	R882 < WT
KLF3	0.378442	0.504719	-0.126277	9.68e-08	5.27e-06	-0.962213	R882 < WT
FAM193A	0.196635	0.183822	0.012813	8.18e-03	2.81e-02	0.960191	R882 > WT
POLD2	0.591586	0.68084	-0.089253	1.55e-04	1.43e-03	-0.959894	R882 < WT
OSGIN2	0.722527	0.701712	0.020814	6.35e-06	1.28e-04	0.95941	R882 > WT
EPHA8	0.601139	0.52606	0.075079	4.21e-06	9.43e-05	0.959126	R882 > WT
THAP3	0.651954	0.693731	-0.041777	1.05e-03	5.94e-03	-0.958621	R882 < WT
LOC100133893	0.242842	0.210875	0.031967	1.04e-02	3.38e-02	0.95837	R882 > WT
DMP1	0.348643	0.2602	0.088442	2.63e-03	1.19e-02	0.958229	R882 > WT
SERPINA1	0.376905	0.317948	0.058958	4.95e-04	3.35e-03	0.958105	R882 > WT
CAPS	0.231794	0.201762	0.030031	1.89e-03	9.26e-03	0.957556	R882 > WT
ZIC1	0.531067	0.448027	0.08304	2.86e-07	1.23e-05	0.957399	R882 > WT
ASB2	0.288146	0.26822	0.019927	6.99e-04	4.35e-03	0.957297	R882 > WT
GUCA2B	0.2635	0.241042	0.022458	3.46e-03	1.46e-02	0.956532	R882 > WT
RFX1	0.575506	0.659405	-0.0839	6.48e-04	4.14e-03	-0.956484	R882 < WT
EHF	0.516283	0.424544	0.091739	5.79e-04	3.80e-03	0.956445	R882 > WT
MUC2	0.389304	0.34925	0.040054	2.03e-04	1.72e-03	0.95613	R882 > WT
C3orf54	0.729441	0.745297	-0.015856	1.34e-03	7.13e-03	-0.956127	R882 < WT
LEMD2	0.587309	0.567958	0.019352	7.39e-05	8.15e-04	0.955931	R882 > WT
LOC399959	0.541758	0.438759	0.102999	8.09e-10	1.26e-07	0.955837	R882 > WT
INHBE	0.297514	0.265051	0.032463	1.38e-04	1.31e-03	0.955746	R882 > WT
C1QL3	0.314569	0.246597	0.067972	1.22e-03	6.63e-03	0.955625	R882 > WT
SNORD17	0.422967	0.34059	0.082377	4.57e-04	3.16e-03	0.955505	R882 > WT
GNB3	0.217266	0.210661	0.006605	3.69e-05	4.94e-04	0.954928	R882 > WT
CLDN9	0.329466	0.25032	0.079147	3.05e-03	1.34e-02	0.954569	R882 > WT
SLC4A1	0.381226	0.308012	0.073214	2.41e-04	1.96e-03	0.954166	R882 > WT
SHISA4	0.41139	0.344856	0.066534	1.54e-05	2.50e-04	0.95397	R882 > WT
PABPC1L	0.611766	0.664287	-0.052521	5.11e-03	1.98e-02	-0.95291	R882 < WT
SLC34A3	0.410739	0.324588	0.086151	1.99e-04	1.70e-03	0.952773	R882 > WT
SNAP29	0.435452	0.519715	-0.084263	3.45e-05	4.69e-04	-0.95276	R882 < WT
PNPLA2	0.400068	0.335307	0.06476	2.72e-05	3.92e-04	0.952559	R882 > WT
DDHD1	0.499544	0.537134	-0.03759	1.45e-04	1.36e-03	-0.952456	R882 < WT
BCL7B	0.491962	0.566259	-0.074297	3.19e-04	2.42e-03	-0.952106	R882 < WT
PODXL	0.357974	0.446132	-0.088157	5.56e-05	6.59e-04	-0.951357	R882 < WT
CNTN4	0.45827	0.397135	0.061135	6.23e-06	1.27e-04	0.950689	R882 > WT
C22orf36	0.430531	0.488904	-0.058374	8.73e-07	2.86e-05	-0.95036	R882 < WT
AGAP11	0.48403	0.378406	0.105624	4.46e-08	2.94e-06	0.950295	R882 > WT
SLC4A3	0.575809	0.505628	0.070181	4.29e-05	5.49e-04	0.950294	R882 > WT
ANKRD39	0.64477	0.675804	-0.031034	2.86e-03	1.27e-02	-0.949433	R882 < WT
FGFBP1	0.524689	0.412129	0.11256	1.47e-06	4.28e-05	0.949433	R882 > WT
TAF4	0.369799	0.500334	-0.130535	3.97e-06	9.11e-05	-0.949408	R882 < WT
C3orf30	0.237057	0.203347	0.03371	1.63e-02	4.77e-02	0.948084	R882 > WT
TLX3	0.516447	0.444567	0.071881	1.33e-04	1.28e-03	0.947362	R882 > WT
YWHAG	0.767453	0.830096	-0.062644	1.48e-02	4.45e-02	-0.946628	R882 < WT
TSPYL5	0.561484	0.439959	0.121524	4.37e-07	1.73e-05	0.946131	R882 > WT
RGS9	0.476246	0.552498	-0.076251	1.56e-04	1.43e-03	-0.945928	R882 < WT
SOX17	0.485744	0.412977	0.072767	1.58e-04	1.44e-03	0.945627	R882 > WT
MYLK2	0.258537	0.226735	0.031802	6.66e-03	2.43e-02	0.945429	R882 > WT
SNX31	0.655369	0.532459	0.122911	1.85e-16	4.95e-13	0.945322	R882 > WT
C1orf144	0.503806	0.615308	-0.111502	3.70e-04	2.70e-03	-0.945301	R882 < WT
MRPL55	0.69317	0.669113	0.024057	1.15e-03	6.36e-03	0.944869	R882 > WT
NME4	0.550728	0.611432	-0.060703	4.55e-04	3.16e-03	-0.944397	R882 < WT
MRPS11	0.246423	0.235534	0.010889	4.42e-05	5.60e-04	0.943957	R882 > WT
CALML6	0.296444	0.267379	0.029066	2.94e-04	2.28e-03	0.943323	R882 > WT
HYAL3	0.807543	0.770555	0.036988	2.12e-04	1.77e-03	0.942971	R882 > WT
C2orf39	0.624544	0.488935	0.135609	3.53e-12	1.69e-09	0.942285	R882 > WT
FAM129A	0.398887	0.363847	0.03504	5.65e-05	6.66e-04	0.94175	R882 > WT
BMI1	0.458346	0.604544	-0.146199	3.90e-04	2.80e-03	-0.941639	R882 < WT
EPGN	0.589166	0.461755	0.127411	7.91e-06	1.50e-04	0.941604	R882 > WT
STX6	0.717248	0.690613	0.026636	4.68e-04	3.22e-03	0.941482	R882 > WT
LOC100302640	0.784069	0.732567	0.051502	8.04e-11	2.29e-08	0.940801	R882 > WT
SHH	0.36807	0.475083	-0.107012	1.01e-05	1.81e-04	-0.940575	R882 < WT
IL1A	0.446463	0.311664	0.134798	2.44e-04	1.97e-03	0.940401	R882 > WT
C13orf36	0.355328	0.295624	0.059704	1.95e-03	9.51e-03	0.94029	R882 > WT
ZFP42	0.482057	0.398249	0.083808	6.29e-06	1.28e-04	0.940092	R882 > WT
RAET1G	0.400135	0.480761	-0.080626	1.09e-08	9.48e-07	-0.939628	R882 < WT
FUT10	0.531959	0.5932	-0.061241	2.19e-05	3.32e-04	-0.939464	R882 < WT
LETM1	0.601373	0.647187	-0.045813	5.31e-05	6.44e-04	-0.939079	R882 < WT
LASS4	0.5868	0.658723	-0.071924	1.10e-02	3.52e-02	-0.938339	R882 < WT
ERC1	0.594282	0.660656	-0.066374	3.21e-05	4.47e-04	-0.938189	R882 < WT
WDR25	0.708011	0.682853	0.025158	7.26e-05	8.05e-04	0.937258	R882 > WT
MGC12982	0.519186	0.395729	0.123457	3.12e-06	7.65e-05	0.937149	R882 > WT
TBL2	0.730055	0.693999	0.036056	2.19e-05	3.32e-04	0.936427	R882 > WT
TMEM208	0.877845	0.844718	0.033127	3.38e-05	4.63e-04	0.935691	R882 > WT
SLC9A9	0.481715	0.429913	0.051802	4.78e-04	3.27e-03	0.935521	R882 > WT
OPRL1	0.656716	0.683237	-0.026521	1.41e-03	7.41e-03	-0.935512	R882 < WT
WIPF2	0.800877	0.741139	0.059738	1.68e-06	4.82e-05	0.93514	R882 > WT
ABCB8	0.500629	0.579864	-0.079235	5.97e-04	3.89e-03	-0.935083	R882 < WT
MDH2	0.767884	0.735095	0.032789	1.53e-04	1.41e-03	0.934501	R882 > WT
COL28A1	0.266825	0.227494	0.039331	7.45e-03	2.62e-02	0.934257	R882 > WT
LHFPL2	0.694383	0.573612	0.120772	3.67e-11	1.23e-08	0.934185	R882 > WT
ZNF860	0.620058	0.555385	0.064673	7.44e-09	6.92e-07	0.933962	R882 > WT
PHAX	0.68958	0.639954	0.049627	4.15e-07	1.66e-05	0.933469	R882 > WT
HIST1H4E	0.412037	0.594299	-0.182262	2.91e-05	4.14e-04	-0.933371	R882 < WT
PTPN7	0.324469	0.391423	-0.066954	2.49e-06	6.47e-05	-0.933316	R882 < WT
TMEM59L	0.440666	0.519984	-0.079318	1.83e-04	1.60e-03	-0.933196	R882 < WT
NAPEPLD	0.471245	0.413091	0.058154	7.79e-04	4.75e-03	0.932855	R882 > WT
ANGPTL6	0.514843	0.410137	0.104706	4.74e-06	1.04e-04	0.932374	R882 > WT
NEK4	0.724597	0.70842	0.016178	5.91e-04	3.86e-03	0.93235	R882 > WT
FPR1	0.293328	0.245193	0.048135	7.08e-05	7.91e-04	0.93154	R882 > WT
SNORD87	0.344422	0.269858	0.074564	2.38e-04	1.93e-03	0.931282	R882 > WT
LDLRAD1	0.348353	0.295761	0.052592	2.27e-03	1.06e-02	0.931023	R882 > WT
MMP15	0.386707	0.46803	-0.081323	4.37e-07	1.73e-05	-0.93087	R882 < WT
LOC284379	0.465255	0.378009	0.087247	1.86e-05	2.91e-04	0.930845	R882 > WT
MMP23B	0.537766	0.466055	0.071711	6.00e-07	2.18e-05	0.930662	R882 > WT
CDK20	0.674259	0.551158	0.123101	2.86e-09	3.30e-07	0.930435	R882 > WT
TMEM51	0.700648	0.662986	0.037662	9.11e-06	1.67e-04	0.930401	R882 > WT
FAM188B	0.677519	0.536911	0.140608	3.67e-09	3.93e-07	0.930142	R882 > WT
GPT2	0.402886	0.506864	-0.103977	1.79e-05	2.81e-04	-0.929775	R882 < WT
BDH2	0.423479	0.357166	0.066313	8.95e-04	5.27e-03	0.929521	R882 > WT
LOC344595	0.757066	0.709159	0.047908	2.39e-10	5.09e-08	0.929446	R882 > WT
CD5	0.58885	0.475217	0.113634	2.47e-07	1.10e-05	0.929112	R882 > WT
ACPP	0.515213	0.381903	0.13331	1.00e-04	1.03e-03	0.929105	R882 > WT
MBL2	0.405792	0.324695	0.081097	1.10e-04	1.11e-03	0.929104	R882 > WT
C8orf73	0.499961	0.415755	0.084206	2.73e-04	2.14e-03	0.92868	R882 > WT
SCARNA11	0.25924	0.234686	0.024554	1.37e-03	7.26e-03	0.928386	R882 > WT
MLLT10	0.314573	0.378134	-0.063561	8.14e-05	8.79e-04	-0.928266	R882 < WT
FCN2	0.526537	0.386232	0.140305	3.14e-04	2.40e-03	0.927973	R882 > WT
OR11G2	0.34744	0.266099	0.081342	8.28e-04	4.96e-03	0.927883	R882 > WT
RAI14	0.676397	0.630188	0.046209	5.27e-07	2.00e-05	0.927453	R882 > WT
CLCN1	0.270741	0.232094	0.038647	2.18e-04	1.80e-03	0.927046	R882 > WT
CPA1	0.231224	0.210122	0.021103	8.60e-03	2.92e-02	0.92629	R882 > WT
CCDC80	0.380964	0.304019	0.076945	1.87e-04	1.62e-03	0.926211	R882 > WT
PNKD	0.725729	0.699351	0.026378	1.91e-03	9.34e-03	0.925775	R882 > WT
CCL13	0.23505	0.217949	0.017101	6.05e-03	2.26e-02	0.925467	R882 > WT
EVI5	0.359137	0.296151	0.062985	3.43e-03	1.45e-02	0.925254	R882 > WT
LIMD1	0.448385	0.513224	-0.064838	1.54e-05	2.50e-04	-0.924899	R882 < WT
SEMA4A	0.424014	0.363421	0.060593	4.99e-06	1.08e-04	0.924512	R882 > WT
SCOC	0.665281	0.638758	0.026523	4.97e-04	3.36e-03	0.923967	R882 > WT
P2RY13	0.522598	0.425752	0.096846	1.42e-04	1.34e-03	0.923779	R882 > WT
DACT1	0.554279	0.621588	-0.06731	1.94e-04	1.66e-03	-0.923415	R882 < WT
SPDEF	0.2887	0.256948	0.031752	2.10e-04	1.76e-03	0.923338	R882 > WT
ADORA3	0.277196	0.233581	0.043616	7.90e-04	4.80e-03	0.923321	R882 > WT
SUSD1	0.452872	0.545194	-0.092322	1.86e-04	1.62e-03	-0.923171	R882 < WT
C1orf52	0.300626	0.24477	0.055856	1.96e-03	9.53e-03	0.923134	R882 > WT
CLIP4	0.378822	0.466297	-0.087475	1.66e-05	2.66e-04	-0.922919	R882 < WT
PDS5A	0.51553	0.586102	-0.070573	1.71e-04	1.53e-03	-0.922915	R882 < WT
HYAL2	0.567226	0.607309	-0.040083	4.23e-05	5.43e-04	-0.922881	R882 < WT
PGPEP1	0.480117	0.569118	-0.089001	4.76e-05	5.96e-04	-0.922792	R882 < WT
DUSP8	0.582576	0.526872	0.055704	8.46e-07	2.81e-05	0.92278	R882 > WT
PTAR1	0.751336	0.741469	0.009867	8.20e-08	4.70e-06	0.922776	R882 > WT
FOXD2	0.515096	0.390339	0.124757	7.73e-06	1.47e-04	0.922676	R882 > WT
DNM1	0.560537	0.515408	0.045129	4.86e-05	6.04e-04	0.922387	R882 > WT
CRB2	0.496923	0.414715	0.082208	4.44e-05	5.62e-04	0.922284	R882 > WT
OR52K1	0.265414	0.225234	0.04018	1.80e-03	8.94e-03	0.922244	R882 > WT
LOC220930	0.383149	0.477074	-0.093925	1.71e-12	9.15e-10	-0.922201	R882 < WT
ATP6V1C2	0.31698	0.419688	-0.102707	1.25e-06	3.80e-05	-0.922025	R882 < WT
MIR1976	0.535422	0.454571	0.080851	2.51e-06	6.48e-05	0.921693	R882 > WT
MESP2	0.482449	0.397879	0.08457	9.52e-06	1.73e-04	0.921256	R882 > WT
POLRMT	0.401896	0.514788	-0.112892	3.33e-06	8.01e-05	-0.920536	R882 < WT
CARD11	0.619203	0.54292	0.076283	6.63e-10	1.14e-07	0.920332	R882 > WT
CCDC163P	0.85066	0.799691	0.050969	2.06e-05	3.16e-04	0.920217	R882 > WT
ZBTB43	0.500258	0.454756	0.045502	2.10e-13	1.57e-10	0.920015	R882 > WT
GABARAP	0.628545	0.686686	-0.058141	2.08e-03	9.95e-03	-0.919277	R882 < WT
ZNF483	0.490379	0.378111	0.112268	5.80e-06	1.21e-04	0.91729	R882 > WT
NPR2	0.419172	0.300631	0.118541	2.55e-04	2.04e-03	0.91728	R882 > WT
MCART1	0.24201	0.203537	0.038473	2.10e-03	1.00e-02	0.917203	R882 > WT
COL2A1	0.634398	0.666574	-0.032176	1.93e-03	9.40e-03	-0.916976	R882 < WT
GAD1	0.466754	0.541246	-0.074492	2.09e-04	1.75e-03	-0.916958	R882 < WT
THUMPD2	0.475813	0.555612	-0.0798	1.35e-05	2.25e-04	-0.916872	R882 < WT
LRRC29	0.823565	0.792581	0.030984	2.81e-05	4.02e-04	0.916663	R882 > WT
MIR637	0.246051	0.222302	0.023749	3.57e-03	1.51e-02	0.916623	R882 > WT
SLC9A10	0.440787	0.32735	0.113437	1.08e-03	6.07e-03	0.915767	R882 > WT
BDNF	0.629399	0.594609	0.03479	5.23e-04	3.50e-03	0.915574	R882 > WT
GAS2L2	0.481706	0.374959	0.106747	7.63e-05	8.36e-04	0.915438	R882 > WT
RING1	0.523711	0.589421	-0.065709	3.49e-04	2.58e-03	-0.915392	R882 < WT
TMEM64	0.599719	0.659069	-0.05935	2.08e-04	1.75e-03	-0.914839	R882 < WT
SERINC5	0.363486	0.450136	-0.08665	8.08e-10	1.26e-07	-0.914776	R882 < WT
RAX2	0.339124	0.284915	0.054209	1.70e-04	1.52e-03	0.914714	R882 > WT
OPLAH	0.582453	0.51824	0.064213	4.59e-08	2.98e-06	0.914284	R882 > WT
OR5AU1	0.39773	0.317284	0.080446	1.12e-03	6.24e-03	0.914169	R882 > WT
C1orf186	0.295133	0.259612	0.035522	2.11e-04	1.76e-03	0.914091	R882 > WT
GPATCH4	0.383642	0.493679	-0.110038	2.81e-04	2.19e-03	-0.91399	R882 < WT
MIF4GD	0.444581	0.515975	-0.071395	4.92e-05	6.08e-04	-0.913975	R882 < WT
CLEC7A	0.377414	0.284025	0.093389	9.62e-04	5.55e-03	0.913574	R882 > WT
SLC35E3	0.46418	0.57194	-0.10776	3.23e-05	4.49e-04	-0.913538	R882 < WT
MIR96	0.265061	0.241511	0.02355	1.03e-03	5.87e-03	0.913248	R882 > WT
LAT2	0.548806	0.417865	0.130941	1.78e-05	2.80e-04	0.913152	R882 > WT
DENND3	0.380191	0.456922	-0.076731	1.19e-06	3.68e-05	-0.912944	R882 < WT
SLAMF8	0.660528	0.61915	0.041378	5.47e-11	1.72e-08	0.912809	R882 > WT
ASB16	0.485796	0.414534	0.071262	1.71e-04	1.53e-03	0.912466	R882 > WT
SMO	0.514825	0.593069	-0.078244	2.52e-05	3.70e-04	-0.911968	R882 < WT
MPPE1	0.523995	0.640431	-0.116436	1.94e-05	3.02e-04	-0.911089	R882 < WT
SLC39A14	0.636508	0.667325	-0.030817	7.99e-05	8.67e-04	-0.910936	R882 < WT
ACOT7	0.572228	0.503227	0.069001	4.87e-05	6.04e-04	0.91089	R882 > WT
ZEB1	0.346411	0.447672	-0.101261	9.75e-13	5.68e-10	-0.910477	R882 < WT
GTSF1L	0.27356	0.236704	0.036857	5.06e-04	3.40e-03	0.910331	R882 > WT
BEST1	0.417397	0.35302	0.064377	3.42e-04	2.55e-03	0.910269	R882 > WT
SPPL2B	0.641544	0.707684	-0.06614	1.70e-03	8.53e-03	-0.909848	R882 < WT
MATN4	0.604264	0.487382	0.116882	1.96e-06	5.41e-05	0.909845	R882 > WT
C7orf58	0.38788	0.526989	-0.139109	1.66e-04	1.50e-03	-0.9093	R882 < WT
LDLR	0.668321	0.535445	0.132876	1.13e-10	2.96e-08	0.909259	R882 > WT
ABAT	0.416696	0.342377	0.074319	5.95e-05	6.96e-04	0.909028	R882 > WT
LSM7	0.636034	0.696025	-0.059991	1.83e-03	9.05e-03	-0.908978	R882 < WT
SOD3	0.388796	0.329861	0.058935	5.20e-05	6.34e-04	0.908651	R882 > WT
FAM83A	0.5553	0.45908	0.096221	6.35e-06	1.28e-04	0.908429	R882 > WT
GRHL3	0.544154	0.583955	-0.0398	4.01e-05	5.23e-04	-0.908306	R882 < WT
CASR	0.401788	0.312336	0.089452	6.11e-04	3.96e-03	0.908002	R882 > WT
LOC285548	0.396849	0.474148	-0.077299	2.70e-05	3.90e-04	-0.907778	R882 < WT
SEPP1	0.561805	0.441407	0.120397	7.31e-09	6.89e-07	0.907642	R882 > WT
CILP2	0.672139	0.548903	0.123235	1.05e-14	1.30e-11	0.907472	R882 > WT
PHF19	0.430121	0.505757	-0.075636	9.28e-05	9.76e-04	-0.907369	R882 < WT
THRB	0.71981	0.611532	0.108277	1.37e-06	4.05e-05	0.907174	R882 > WT
G6PC	0.327071	0.276482	0.05059	1.41e-03	7.42e-03	0.90624	R882 > WT
RBPJL	0.610768	0.496006	0.114762	3.88e-06	9.00e-05	0.906225	R882 > WT
GDE1	0.742058	0.721403	0.020655	1.76e-05	2.79e-04	0.906064	R882 > WT
JUP	0.699303	0.74565	-0.046347	6.36e-03	2.35e-02	-0.906056	R882 < WT
C6orf222	0.314786	0.260925	0.053861	6.83e-04	4.29e-03	0.906015	R882 > WT
USP24	0.492414	0.56546	-0.073047	6.54e-05	7.44e-04	-0.905671	R882 < WT
NCL	0.693425	0.670592	0.022833	1.32e-03	7.06e-03	0.905525	R882 > WT
KHSRP	0.317945	0.38124	-0.063294	1.77e-09	2.28e-07	-0.905487	R882 < WT
C14orf34	0.268918	0.227094	0.041824	5.32e-03	2.05e-02	0.905399	R882 > WT
TNFRSF19	0.771623	0.713187	0.058436	4.89e-04	3.33e-03	0.905074	R882 > WT
CHP2	0.612092	0.528529	0.083564	3.43e-06	8.16e-05	0.904996	R882 > WT
CUEDC1	0.578305	0.548873	0.029432	3.06e-04	2.34e-03	0.904626	R882 > WT
VPS26B	0.414903	0.482719	-0.067815	4.45e-07	1.75e-05	-0.904281	R882 < WT
PCSK4	0.517668	0.640652	-0.122983	1.86e-04	1.62e-03	-0.904208	R882 < WT
GSS	0.65262	0.716556	-0.063936	3.26e-03	1.40e-02	-0.903624	R882 < WT
COL29A1	0.638906	0.532389	0.106517	2.67e-05	3.88e-04	0.903455	R882 > WT
ASGR2	0.560281	0.520636	0.039645	1.28e-03	6.88e-03	0.903424	R882 > WT
ABCB6	0.686361	0.544954	0.141407	7.79e-09	7.13e-07	0.902005	R882 > WT
RANBP3L	0.457647	0.359158	0.098489	1.09e-04	1.10e-03	0.90192	R882 > WT
MRPL46	0.298138	0.286429	0.011709	3.95e-05	5.19e-04	0.901393	R882 > WT
HRH2	0.414033	0.374198	0.039835	2.00e-03	9.67e-03	0.900877	R882 > WT
CNDP1	0.24495	0.22473	0.020221	1.09e-02	3.51e-02	0.900845	R882 > WT
CHRD	0.229775	0.209999	0.019776	1.33e-02	4.08e-02	0.900814	R882 > WT
ZNF629	0.624837	0.665851	-0.041013	2.17e-03	1.03e-02	-0.900718	R882 < WT
RUFY3	0.699733	0.676532	0.023201	1.00e-05	1.80e-04	0.900501	R882 > WT
SLC25A31	0.227041	0.201752	0.025289	7.97e-03	2.76e-02	0.900441	R882 > WT
PKHD1L1	0.604856	0.462125	0.142731	1.12e-06	3.51e-05	0.900343	R882 > WT
LOC285627	0.205649	0.187737	0.017912	1.37e-02	4.17e-02	0.900342	R882 > WT
TMEM169	0.697795	0.673061	0.024735	2.19e-04	1.81e-03	0.899813	R882 > WT
SLC25A45	0.558981	0.59142	-0.032439	7.09e-04	4.40e-03	-0.899419	R882 < WT
AMBP	0.419551	0.365389	0.054162	1.96e-03	9.52e-03	0.89938	R882 > WT
PPAPDC3	0.351856	0.288411	0.063446	1.73e-04	1.54e-03	0.899311	R882 > WT
C3orf36	0.299128	0.255617	0.043511	1.42e-03	7.44e-03	0.899138	R882 > WT
ENTPD3	0.62116	0.490837	0.130323	8.45e-09	7.65e-07	0.898916	R882 > WT
TF	0.503109	0.427738	0.075371	1.53e-04	1.41e-03	0.898893	R882 > WT
FLII	0.717944	0.692105	0.025839	3.23e-05	4.49e-04	0.898803	R882 > WT
CCDC85B	0.39315	0.454777	-0.061627	1.08e-06	3.38e-05	-0.89864	R882 < WT
C4orf32	0.436846	0.401874	0.034972	2.21e-05	3.34e-04	0.898635	R882 > WT
CD52	0.578532	0.462126	0.116407	5.46e-09	5.55e-07	0.898339	R882 > WT
IFITM5	0.408541	0.333761	0.07478	3.87e-05	5.10e-04	0.898308	R882 > WT
SLC25A35	0.713642	0.745609	-0.031968	1.18e-03	6.46e-03	-0.898078	R882 < WT
CACNB2	0.534522	0.446496	0.088026	3.41e-05	4.66e-04	0.897992	R882 > WT
ZNF598	0.390878	0.466365	-0.075487	6.91e-06	1.35e-04	-0.897977	R882 < WT
IFIT3	0.277825	0.405028	-0.127204	1.15e-06	3.57e-05	-0.897788	R882 < WT
C1orf91	0.795452	0.762679	0.032774	3.46e-05	4.70e-04	0.897684	R882 > WT
SLC5A9	0.222195	0.198122	0.024072	4.24e-03	1.72e-02	0.89751	R882 > WT
SLC45A2	0.483215	0.401266	0.081949	8.30e-05	8.93e-04	0.897497	R882 > WT
REEP6	0.530087	0.65524	-0.125154	2.01e-04	1.70e-03	-0.896533	R882 < WT
LOC143188	0.260158	0.229336	0.030821	1.07e-03	6.00e-03	0.896229	R882 > WT
EDN2	0.44251	0.365898	0.076611	8.26e-04	4.96e-03	0.895795	R882 > WT
MIR1224	0.268551	0.228882	0.039669	1.15e-03	6.35e-03	0.895703	R882 > WT
CRB3	0.609189	0.513482	0.095707	5.32e-09	5.44e-07	0.895468	R882 > WT
CHRND	0.571095	0.448752	0.122342	2.80e-06	7.10e-05	0.89544	R882 > WT
TNFRSF9	0.429411	0.344016	0.085396	1.08e-03	6.05e-03	0.895228	R882 > WT
KLC4	0.77956	0.753866	0.025694	8.88e-07	2.89e-05	0.895026	R882 > WT
DRD4	0.587391	0.428789	0.158601	7.35e-05	8.13e-04	0.89498	R882 > WT
SLC25A34	0.325777	0.298201	0.027576	3.84e-04	2.77e-03	0.894946	R882 > WT
AQP6	0.317525	0.284733	0.032792	1.05e-02	3.41e-02	0.894937	R882 > WT
RGS19	0.839873	0.897524	-0.057651	4.74e-04	3.26e-03	-0.894683	R882 < WT
AVPR1B	0.383393	0.458058	-0.074665	4.16e-06	9.34e-05	-0.894586	R882 < WT
ASCL2	0.559187	0.483318	0.07587	2.46e-05	3.64e-04	0.894539	R882 > WT
VSIG10L	0.377513	0.304475	0.073038	2.01e-03	9.70e-03	0.894434	R882 > WT
NECAB1	0.518536	0.448661	0.069875	1.42e-04	1.34e-03	0.894279	R882 > WT
KRT9	0.329044	0.286496	0.042547	1.06e-03	5.97e-03	0.893227	R882 > WT
C4orf17	0.363283	0.271509	0.091774	8.32e-04	4.98e-03	0.893162	R882 > WT
MIR765	0.481295	0.413057	0.068238	6.98e-07	2.44e-05	0.893154	R882 > WT
LENEP	0.388032	0.331403	0.056629	4.37e-05	5.57e-04	0.893062	R882 > WT
CALCB	0.672616	0.567067	0.105549	2.54e-06	6.55e-05	0.892548	R882 > WT
AIM1L	0.561063	0.488504	0.07256	1.13e-08	9.67e-07	0.892519	R882 > WT
FOXE3	0.373437	0.315629	0.057808	3.52e-04	2.60e-03	0.892288	R882 > WT
BFSP1	0.671315	0.614266	0.057049	2.56e-06	6.59e-05	0.892245	R882 > WT
SFXN5	0.761327	0.717224	0.044103	1.80e-04	1.58e-03	0.891987	R882 > WT
GPR135	0.771696	0.635094	0.136602	1.32e-07	6.76e-06	0.891691	R882 > WT
C21orf121	0.311471	0.26294	0.04853	6.63e-03	2.42e-02	0.891539	R882 > WT
HSD17B13	0.263615	0.222408	0.041207	2.17e-03	1.03e-02	0.891482	R882 > WT
SLCO4A1	0.663998	0.627673	0.036325	5.25e-08	3.34e-06	0.891321	R882 > WT
SEC14L5	0.376863	0.487657	-0.110794	5.39e-07	2.03e-05	-0.890289	R882 < WT
TMC2	0.298968	0.260988	0.03798	1.07e-03	6.01e-03	0.890259	R882 > WT
LIM2	0.34644	0.285294	0.061146	5.54e-03	2.11e-02	0.890211	R882 > WT
TNFSF13	0.685374	0.712827	-0.027453	1.12e-03	6.23e-03	-0.890009	R882 < WT
GPER	0.645019	0.571277	0.073742	3.96e-14	4.34e-11	0.889961	R882 > WT
CASQ1	0.299356	0.266285	0.033071	2.18e-03	1.03e-02	0.889944	R882 > WT
TNFSF13B	0.343523	0.268103	0.07542	9.15e-04	5.34e-03	0.889889	R882 > WT
SCUBE3	0.67275	0.596211	0.076538	7.55e-12	3.26e-09	0.889828	R882 > WT
UBIAD1	0.714284	0.689289	0.024995	3.17e-05	4.42e-04	0.88961	R882 > WT
EIF3I	0.824949	0.789235	0.035714	5.30e-05	6.44e-04	0.888821	R882 > WT
LGALS8	0.414401	0.320189	0.094212	2.29e-05	3.44e-04	0.888806	R882 > WT
INTS5	0.67969	0.692506	-0.012815	2.79e-04	2.18e-03	-0.888302	R882 < WT
LOC100133612	0.409969	0.501243	-0.091274	1.32e-06	3.93e-05	-0.888272	R882 < WT
C1orf174	0.409969	0.501243	-0.091274	1.32e-06	3.93e-05	-0.888272	R882 < WT
C16orf70	0.784671	0.755007	0.029664	5.56e-03	2.11e-02	0.888118	R882 > WT
MIR647	0.442819	0.366292	0.076527	6.40e-05	7.32e-04	0.88714	R882 > WT
C11orf59	0.722341	0.714049	0.008293	3.56e-04	2.61e-03	0.886872	R882 > WT
ANAPC13	0.690295	0.663344	0.026951	3.33e-04	2.49e-03	0.886168	R882 > WT
HIF3A	0.704275	0.60975	0.094525	1.60e-13	1.26e-10	0.885715	R882 > WT
DTX3	0.488938	0.431038	0.057901	3.55e-04	2.61e-03	0.885423	R882 > WT
LOC100132354	0.295749	0.258218	0.037531	1.77e-04	1.57e-03	0.885351	R882 > WT
MMP13	0.379645	0.277067	0.102578	3.79e-03	1.58e-02	0.885255	R882 > WT
KRTAP12-1	0.388268	0.308142	0.080125	3.40e-03	1.45e-02	0.884901	R882 > WT
GDF1	0.605927	0.530474	0.075453	7.23e-07	2.51e-05	0.88447	R882 > WT
CHCHD10	0.658852	0.680209	-0.021357	7.55e-04	4.62e-03	-0.884213	R882 < WT
FN3KRP	0.719848	0.690264	0.029584	2.96e-05	4.19e-04	0.884138	R882 > WT
CSRNP2	0.58907	0.650306	-0.061235	4.17e-03	1.70e-02	-0.884123	R882 < WT
ARHGAP10	0.357319	0.473692	-0.116372	1.30e-06	3.92e-05	-0.884117	R882 < WT
DKK1	0.349605	0.434092	-0.084487	8.43e-05	9.04e-04	-0.883773	R882 < WT
DNAJC5	0.652916	0.607582	0.045334	1.59e-04	1.45e-03	0.88364	R882 > WT
SHD	0.622843	0.68138	-0.058537	7.35e-03	2.60e-02	-0.883599	R882 < WT
TDRKH	0.464695	0.554231	-0.089537	1.60e-03	8.16e-03	-0.883484	R882 < WT
FAM131B	0.728472	0.686507	0.041965	4.48e-04	3.12e-03	0.882527	R882 > WT
MIR192	0.272325	0.250349	0.021976	3.58e-05	4.84e-04	0.882453	R882 > WT
HLA-DPB2	0.39979	0.350333	0.049457	4.12e-04	2.91e-03	0.882328	R882 > WT
FAM83B	0.583409	0.499518	0.083891	8.81e-04	5.21e-03	0.882138	R882 > WT
LAMC2	0.542145	0.442026	0.100119	6.90e-06	1.35e-04	0.882084	R882 > WT
GRIK5	0.260563	0.220208	0.040355	1.39e-03	7.31e-03	0.881939	R882 > WT
CD2BP2	0.580423	0.684589	-0.104165	1.30e-03	6.94e-03	-0.881062	R882 < WT
NAGK	0.441146	0.543412	-0.102266	4.01e-07	1.61e-05	-0.881014	R882 < WT
LDHA	0.522067	0.580007	-0.05794	1.09e-03	6.11e-03	-0.880696	R882 < WT
WNT16	0.536367	0.445581	0.090786	2.33e-06	6.13e-05	0.88036	R882 > WT
LY6H	0.386741	0.447806	-0.061065	4.26e-05	5.45e-04	-0.880247	R882 < WT
FOXH1	0.582578	0.561575	0.021003	4.34e-03	1.76e-02	0.879895	R882 > WT
PRMT3	0.348443	0.423584	-0.075141	2.00e-04	1.70e-03	-0.879812	R882 < WT
COL5A1	0.326764	0.37991	-0.053146	5.17e-14	4.62e-11	-0.878825	R882 < WT
OR1A1	0.367999	0.309418	0.058581	1.14e-03	6.31e-03	0.877977	R882 > WT
C17orf46	0.722662	0.696323	0.026339	8.30e-07	2.78e-05	0.87795	R882 > WT
RBKS	0.738343	0.698722	0.039622	2.56e-04	2.04e-03	0.877939	R882 > WT
SAP25	0.277552	0.253984	0.023569	9.05e-04	5.32e-03	0.877926	R882 > WT
LOC643008	0.471717	0.41582	0.055896	6.48e-05	7.38e-04	0.877878	R882 > WT
PCGF6	0.535601	0.625105	-0.089504	8.03e-04	4.85e-03	-0.877629	R882 < WT
ZNF469	0.234273	0.221782	0.01249	1.64e-03	8.31e-03	0.877335	R882 > WT
LRRC36	0.626462	0.579361	0.047101	4.56e-04	3.16e-03	0.87733	R882 > WT
ST3GAL2	0.60355	0.642769	-0.039219	3.51e-04	2.59e-03	-0.877185	R882 < WT
PELI3	0.687895	0.647781	0.040113	4.39e-05	5.58e-04	0.877174	R882 > WT
SLC2A10	0.613676	0.532646	0.081031	1.71e-07	8.32e-06	0.876894	R882 > WT
COL1A1	0.582983	0.521236	0.061747	1.85e-08	1.46e-06	0.876791	R882 > WT
CPNE9	0.524244	0.449407	0.074837	6.34e-07	2.27e-05	0.876464	R882 > WT
KLRG1	0.401754	0.329542	0.072212	3.13e-04	2.39e-03	0.876162	R882 > WT
LAX1	0.411514	0.329552	0.081961	3.56e-03	1.51e-02	0.875481	R882 > WT
LOC134466	0.423248	0.354931	0.068317	5.93e-05	6.94e-04	0.874247	R882 > WT
REXO1	0.584532	0.575575	0.008957	1.38e-04	1.31e-03	0.874149	R882 > WT
XYLB	0.540162	0.530144	0.010018	5.31e-03	2.04e-02	0.873935	R882 > WT
C21orf82	0.225788	0.197794	0.027994	6.49e-03	2.38e-02	0.873705	R882 > WT
TMPRSS3	0.397777	0.328103	0.069673	8.13e-04	4.90e-03	0.873363	R882 > WT
EPB42	0.403998	0.33654	0.067458	8.90e-04	5.25e-03	0.87317	R882 > WT
POLR3GL	0.607182	0.643365	-0.036182	1.47e-03	7.67e-03	-0.87276	R882 < WT
LOC100127888	0.232871	0.21866	0.014212	3.06e-03	1.34e-02	0.872635	R882 > WT
OGG1	0.63273	0.655773	-0.023042	7.93e-06	1.50e-04	-0.872587	R882 < WT
MTX1	0.437806	0.514204	-0.076397	1.04e-05	1.85e-04	-0.871816	R882 < WT
PTPMT1	0.688274	0.679696	0.008578	1.90e-04	1.64e-03	0.871686	R882 > WT
ZCCHC6	0.75475	0.732783	0.021967	1.21e-04	1.19e-03	0.871416	R882 > WT
KIAA0564	0.777712	0.731411	0.046301	1.98e-06	5.41e-05	0.871396	R882 > WT
LYPD3	0.342738	0.276102	0.066637	5.67e-03	2.15e-02	0.871245	R882 > WT
DYDC2	0.699372	0.637665	0.061707	7.20e-05	8.00e-04	0.871212	R882 > WT
DMGDH	0.334489	0.264755	0.069733	3.32e-03	1.42e-02	0.871097	R882 > WT
BHMT2	0.334489	0.264755	0.069733	3.32e-03	1.42e-02	0.871097	R882 > WT
ARF5	0.69231	0.677854	0.014456	2.79e-03	1.24e-02	0.871034	R882 > WT
ANKMY1	0.496237	0.33479	0.161447	1.15e-03	6.35e-03	0.871014	R882 > WT
KCNN4	0.439588	0.38136	0.058228	6.96e-04	4.35e-03	0.870915	R882 > WT
OPCML	0.579886	0.522907	0.056979	6.97e-05	7.83e-04	0.870793	R882 > WT
SLC2A3	0.42949	0.478368	-0.048878	3.67e-03	1.54e-02	-0.870684	R882 < WT
DSG2	0.605896	0.51193	0.093966	2.40e-10	5.09e-08	0.87067	R882 > WT
GZMB	0.466395	0.41016	0.056235	2.95e-05	4.18e-04	0.870654	R882 > WT
FNDC3B	0.401098	0.489933	-0.088835	1.59e-06	4.61e-05	-0.870616	R882 < WT
CRISPLD2	0.623192	0.559579	0.063612	6.47e-05	7.38e-04	0.870289	R882 > WT
OR13A1	0.234382	0.207366	0.027017	2.44e-05	3.61e-04	0.870092	R882 > WT
S100A10	0.625174	0.543116	0.082059	3.09e-08	2.25e-06	0.870038	R882 > WT
GABRA1	0.591712	0.55349	0.038222	7.32e-05	8.09e-04	0.869982	R882 > WT
SPIRE1	0.688059	0.650892	0.037167	1.63e-03	8.25e-03	0.86956	R882 > WT
TLR9	0.47843	0.374689	0.103742	1.70e-04	1.52e-03	0.869322	R882 > WT
TSC1	0.578907	0.618549	-0.039642	9.05e-03	3.04e-02	-0.869313	R882 < WT
RAPSN	0.212802	0.18948	0.023322	9.37e-04	5.43e-03	0.86874	R882 > WT
EFHB	0.356828	0.303413	0.053415	3.06e-03	1.34e-02	0.868372	R882 > WT
LRRC26	0.442656	0.386722	0.055934	1.37e-04	1.30e-03	0.868341	R882 > WT
RAB4A	0.610197	0.553643	0.056554	3.35e-07	1.40e-05	0.868043	R882 > WT
C14orf179	0.684802	0.652324	0.032478	4.66e-06	1.03e-04	0.867528	R882 > WT
WNT9B	0.619821	0.51258	0.107241	1.60e-05	2.58e-04	0.867362	R882 > WT
TULP3	0.616851	0.691289	-0.074438	6.80e-04	4.28e-03	-0.867339	R882 < WT
ABHD5	0.36051	0.449354	-0.088844	1.69e-08	1.35e-06	-0.867312	R882 < WT
LOC100128239	0.394489	0.333348	0.061142	3.30e-03	1.42e-02	0.867268	R882 > WT
NCR3	0.690268	0.567804	0.122464	9.26e-08	5.13e-06	0.867173	R882 > WT
LOC100130872-SPON2	0.453056	0.340306	0.11275	1.25e-03	6.76e-03	0.866776	R882 > WT
BCL10	0.588986	0.540435	0.048552	7.05e-10	1.18e-07	0.866598	R882 > WT
CD83	0.371328	0.439163	-0.067836	1.12e-09	1.63e-07	-0.866589	R882 < WT
S100A16	0.220679	0.202876	0.017803	1.30e-02	4.01e-02	0.8662	R882 > WT
SULT2B1	0.456887	0.391963	0.064924	1.39e-04	1.32e-03	0.865903	R882 > WT
DCST2	0.268862	0.234412	0.03445	6.78e-04	4.28e-03	0.865449	R882 > WT
PLS1	0.738186	0.72462	0.013566	1.38e-04	1.31e-03	0.865118	R882 > WT
GFRA3	0.706933	0.665105	0.041829	1.34e-04	1.29e-03	0.864952	R882 > WT
PARP14	0.377542	0.46442	-0.086878	5.53e-06	1.18e-04	-0.864604	R882 < WT
NEIL1	0.362992	0.318094	0.044898	1.84e-04	1.60e-03	0.864519	R882 > WT
C10orf120	0.313045	0.260895	0.05215	4.21e-04	2.97e-03	0.86445	R882 > WT
E2F5	0.551274	0.60208	-0.050806	4.10e-04	2.91e-03	-0.8644	R882 < WT
SLC18A3	0.555548	0.483077	0.072471	4.42e-06	9.85e-05	0.86432	R882 > WT
APCDD1L	0.458893	0.373938	0.084954	8.95e-05	9.47e-04	0.864073	R882 > WT
CAD	0.616585	0.588999	0.027586	1.43e-04	1.34e-03	0.863789	R882 > WT
B3GNT4	0.435217	0.500283	-0.065066	1.10e-03	6.16e-03	-0.86362	R882 < WT
NUMBL	0.495524	0.467593	0.027931	1.80e-04	1.58e-03	0.863334	R882 > WT
CLDN6	0.697743	0.584166	0.113577	9.93e-09	8.75e-07	0.863074	R882 > WT
TCTEX1D4	0.430672	0.51847	-0.087798	1.93e-04	1.66e-03	-0.862552	R882 < WT
BTBD19	0.430672	0.51847	-0.087798	1.93e-04	1.66e-03	-0.862552	R882 < WT
MMACHC	0.856189	0.815885	0.040303	3.52e-04	2.60e-03	0.862495	R882 > WT
SNORA25	0.228446	0.202292	0.026154	4.82e-03	1.90e-02	0.862449	R882 > WT
CACNA1I	0.347076	0.275442	0.071634	1.66e-03	8.36e-03	0.862403	R882 > WT
TXNRD1	0.593124	0.554913	0.038212	1.51e-03	7.83e-03	0.862221	R882 > WT
CPB2	0.352711	0.270758	0.081954	9.31e-04	5.41e-03	0.862006	R882 > WT
SNX1	0.681534	0.633389	0.048146	1.17e-04	1.16e-03	0.861738	R882 > WT
CDC42EP3	0.540988	0.648203	-0.107215	3.76e-04	2.74e-03	-0.861704	R882 < WT
BCAM	0.384842	0.45241	-0.067568	5.76e-05	6.78e-04	-0.861279	R882 < WT
EPOR	0.494781	0.430771	0.064011	1.06e-03	5.99e-03	0.861232	R882 > WT
CACNA1E	0.46899	0.404686	0.064304	5.36e-05	6.45e-04	0.861161	R882 > WT
PTGIS	0.441798	0.362847	0.078951	9.40e-05	9.83e-04	0.860896	R882 > WT
STARD4	0.485186	0.578135	-0.092949	6.54e-05	7.44e-04	-0.860763	R882 < WT
P11	0.46176	0.400302	0.061457	5.53e-05	6.59e-04	0.860559	R882 > WT
LCOR	0.486443	0.575568	-0.089125	2.69e-03	1.21e-02	-0.860422	R882 < WT
MIR802	0.571957	0.52497	0.046987	6.13e-05	7.11e-04	0.860392	R882 > WT
ADIPOR2	0.456394	0.562294	-0.1059	1.93e-11	7.19e-09	-0.86018	R882 < WT
IPO11	0.649861	0.685652	-0.035791	2.33e-02	6.26e-02	-0.860113	R882 < WT
POLR3B	0.656356	0.738763	-0.082407	5.60e-03	2.13e-02	-0.859523	R882 < WT
FCGR2A	0.214498	0.265443	-0.050945	5.06e-11	1.65e-08	-0.859507	R882 < WT
ADAM8	0.426852	0.35962	0.067232	1.22e-04	1.20e-03	0.859285	R882 > WT
ECEL1	0.515695	0.462761	0.052934	4.41e-05	5.59e-04	0.859177	R882 > WT
PNMA2	0.457897	0.552504	-0.094607	3.66e-04	2.67e-03	-0.859113	R882 < WT
C3orf39	0.525661	0.610244	-0.084583	1.06e-02	3.42e-02	-0.858959	R882 < WT
ITPKC	0.616723	0.651112	-0.034389	7.80e-04	4.75e-03	-0.85876	R882 < WT
KLK13	0.545687	0.481005	0.064682	3.64e-05	4.89e-04	0.85858	R882 > WT
POLR2C	0.57709	0.61901	-0.04192	1.23e-03	6.68e-03	-0.858132	R882 < WT
NXPH2	0.62589	0.523348	0.102543	8.10e-06	1.52e-04	0.857966	R882 > WT
ADCK4	0.604003	0.637003	-0.033	5.06e-04	3.41e-03	-0.857834	R882 < WT
MAL	0.564694	0.508682	0.056012	3.35e-06	8.04e-05	0.85775	R882 > WT
CNN1	0.543592	0.462992	0.0806	8.59e-06	1.60e-04	0.857397	R882 > WT
PRKAA1	0.340009	0.408323	-0.068314	1.25e-07	6.52e-06	-0.857304	R882 < WT
UCN	0.219648	0.202672	0.016976	5.82e-03	2.19e-02	0.85722	R882 > WT
ABHD10	0.659125	0.693806	-0.034681	1.20e-02	3.78e-02	-0.857116	R882 < WT
TENC1	0.59242	0.561878	0.030542	3.95e-04	2.82e-03	0.856941	R882 > WT
MIR1287	0.2533	0.233596	0.019704	9.10e-04	5.33e-03	0.856879	R882 > WT
ANKRD34A	0.611338	0.646324	-0.034986	1.52e-03	7.86e-03	-0.856707	R882 < WT
CD7	0.458708	0.367382	0.091325	7.90e-05	8.59e-04	0.856337	R882 > WT
CCL26	0.427596	0.349787	0.077809	9.31e-04	5.41e-03	0.856336	R882 > WT
LRBA	0.765953	0.761336	0.004617	1.55e-04	1.43e-03	0.856107	R882 > WT
TRHR	0.316948	0.252321	0.064627	3.23e-04	2.44e-03	0.855914	R882 > WT
IL1R1	0.289394	0.24727	0.042124	1.61e-03	8.17e-03	0.855043	R882 > WT
MYBPH	0.417435	0.347894	0.069541	2.03e-04	1.72e-03	0.854441	R882 > WT
IMP5	0.367924	0.328906	0.039018	1.05e-03	5.94e-03	0.854371	R882 > WT
CDH7	0.632578	0.538228	0.094351	8.11e-06	1.52e-04	0.854341	R882 > WT
EMP1	0.600478	0.547703	0.052775	1.05e-04	1.07e-03	0.854102	R882 > WT
SH3D19	0.246774	0.202084	0.04469	9.21e-04	5.37e-03	0.854098	R882 > WT
COL5A2	0.546034	0.433458	0.112576	7.03e-05	7.88e-04	0.85401	R882 > WT
LOC730755	0.350235	0.298965	0.05127	3.17e-04	2.41e-03	0.853989	R882 > WT
CARHSP1	0.748316	0.708845	0.039471	3.25e-03	1.40e-02	0.853895	R882 > WT
DHRS9	0.496831	0.417019	0.079811	1.99e-05	3.08e-04	0.853533	R882 > WT
THEMIS	0.388443	0.319429	0.069014	1.06e-04	1.08e-03	0.853409	R882 > WT
CD9	0.453476	0.557915	-0.104439	1.49e-04	1.39e-03	-0.853324	R882 < WT
CX3CR1	0.473758	0.392167	0.081592	2.96e-04	2.29e-03	0.853282	R882 > WT
FAM166B	0.274687	0.228205	0.046482	3.29e-04	2.48e-03	0.8531	R882 > WT
PARP6	0.592466	0.636955	-0.044489	1.12e-05	1.97e-04	-0.852963	R882 < WT
DNAJA4	0.615412	0.53305	0.082362	3.54e-08	2.47e-06	0.852877	R882 > WT
IL2RB	0.358238	0.424851	-0.066613	1.73e-04	1.54e-03	-0.852601	R882 < WT
GSDMA	0.228317	0.214147	0.01417	6.08e-03	2.26e-02	0.852412	R882 > WT
KRTAP2-1	0.297242	0.242179	0.055064	1.35e-03	7.18e-03	0.852288	R882 > WT
CASS4	0.370912	0.449507	-0.078596	2.96e-04	2.29e-03	-0.852074	R882 < WT
DUOXA1	0.616749	0.529595	0.087154	2.48e-08	1.83e-06	0.851356	R882 > WT
KLHL25	0.703319	0.683848	0.019471	1.59e-05	2.57e-04	0.851209	R882 > WT
THBS3	0.462069	0.532509	-0.07044	1.74e-05	2.77e-04	-0.850901	R882 < WT
MYL2	0.379888	0.309992	0.069896	2.39e-04	1.94e-03	0.850817	R882 > WT
C14orf4	0.639643	0.68882	-0.049178	5.12e-03	1.99e-02	-0.850354	R882 < WT
MSH4	0.254055	0.231487	0.022568	7.46e-03	2.63e-02	0.850261	R882 > WT
TARBP1	0.68534	0.647865	0.037475	2.28e-04	1.87e-03	0.850218	R882 > WT
MYO5A	0.7322	0.713974	0.018225	2.17e-03	1.03e-02	0.849844	R882 > WT
KLHL31	0.237011	0.205543	0.031468	2.41e-02	6.45e-02	0.849654	R882 > WT
F7	0.289428	0.240713	0.048714	1.36e-03	7.20e-03	0.849534	R882 > WT
GPR81	0.281975	0.237746	0.04423	9.45e-03	3.15e-02	0.848865	R882 > WT
LASS1	0.599642	0.529602	0.07004	1.83e-06	5.15e-05	0.848805	R882 > WT
EXOC3L	0.515182	0.458697	0.056484	1.28e-04	1.24e-03	0.847875	R882 > WT
ADIPOQ	0.224251	0.203187	0.021064	1.92e-02	5.40e-02	0.847411	R882 > WT
DYDC1	0.690496	0.630157	0.060339	8.31e-05	8.93e-04	0.847251	R882 > WT
PLCB2	0.502734	0.57241	-0.069677	2.10e-04	1.76e-03	-0.847234	R882 < WT
C17orf74	0.432962	0.385315	0.047647	2.17e-03	1.03e-02	0.847063	R882 > WT
CC2D1B	0.849878	0.821213	0.028665	4.00e-06	9.14e-05	0.845947	R882 > WT
SERPINB13	0.356062	0.288969	0.067093	9.08e-04	5.32e-03	0.845798	R882 > WT
PGCP	0.750891	0.700784	0.050108	2.08e-04	1.75e-03	0.845774	R882 > WT
TNFSF11	0.651807	0.530856	0.120952	3.29e-05	4.54e-04	0.845765	R882 > WT
EZR	0.727342	0.695453	0.03189	5.72e-03	2.16e-02	0.845472	R882 > WT
RP1	0.31668	0.25308	0.0636	2.31e-03	1.08e-02	0.845471	R882 > WT
FLJ32063	0.582246	0.508794	0.073452	7.84e-05	8.53e-04	0.845312	R882 > WT
ZKSCAN2	0.393697	0.457031	-0.063334	6.42e-06	1.29e-04	-0.845212	R882 < WT
CCDC43	0.524548	0.585546	-0.060998	1.20e-03	6.55e-03	-0.845108	R882 < WT
LILRB2	0.361213	0.480502	-0.11929	8.70e-04	5.15e-03	-0.844987	R882 < WT
ICT1	0.772166	0.744572	0.027594	5.98e-03	2.24e-02	0.844733	R882 > WT
FHDC1	0.219606	0.200275	0.019331	5.93e-02	1.30e-01	0.844423	R882 > WT
C1orf126	0.689646	0.669283	0.020363	1.46e-05	2.40e-04	0.844164	R882 > WT
PTF1A	0.516952	0.448413	0.068539	3.42e-05	4.67e-04	0.843548	R882 > WT
GLIPR1L2	0.401469	0.518875	-0.117406	1.30e-06	3.92e-05	-0.843464	R882 < WT
FAM109B	0.351243	0.289117	0.062126	4.14e-04	2.93e-03	0.843375	R882 > WT
GDF7	0.426689	0.526991	-0.100302	5.80e-04	3.80e-03	-0.842809	R882 < WT
IL17D	0.626632	0.596364	0.030268	8.54e-04	5.07e-03	0.842717	R882 > WT
COTL1	0.436723	0.508051	-0.071328	3.87e-04	2.78e-03	-0.842464	R882 < WT
ERGIC3	0.437128	0.524838	-0.08771	1.06e-04	1.08e-03	-0.842369	R882 < WT
NCRNA00051	0.442953	0.35488	0.088073	1.78e-04	1.57e-03	0.842139	R882 > WT
C1orf51	0.635269	0.696821	-0.061552	2.64e-03	1.19e-02	-0.842112	R882 < WT
TMEM9	0.658882	0.56551	0.093372	1.44e-09	1.99e-07	0.842046	R882 > WT
C4BPA	0.465678	0.370367	0.095311	6.91e-05	7.76e-04	0.841648	R882 > WT
ALDH4A1	0.653664	0.671005	-0.017341	2.08e-03	9.96e-03	-0.841647	R882 < WT
TRRAP	0.523886	0.56379	-0.039904	4.98e-03	1.95e-02	-0.841395	R882 < WT
KIFC1	0.427772	0.381631	0.046141	6.08e-05	7.07e-04	0.841266	R882 > WT
SPACA4	0.318076	0.272689	0.045387	3.96e-03	1.63e-02	0.841197	R882 > WT
GPR37L1	0.257326	0.228514	0.028812	5.52e-04	3.65e-03	0.841192	R882 > WT
MAP3K5	0.544435	0.639462	-0.095027	5.84e-04	3.82e-03	-0.841171	R882 < WT
ENOX1	0.707499	0.65919	0.048309	4.93e-07	1.88e-05	0.841081	R882 > WT
SETD1A	0.634092	0.616328	0.017765	3.20e-03	1.38e-02	0.840653	R882 > WT
MIR1234	0.260472	0.222367	0.038104	1.53e-03	7.90e-03	0.840148	R882 > WT
C19orf45	0.406991	0.343003	0.063988	5.12e-04	3.44e-03	0.840083	R882 > WT
MTCH1	0.405971	0.505578	-0.099607	3.07e-06	7.58e-05	-0.840033	R882 < WT
NRAP	0.262388	0.215035	0.047353	1.17e-03	6.42e-03	0.839746	R882 > WT
TUSC5	0.295764	0.248995	0.046769	5.24e-03	2.02e-02	0.839733	R882 > WT
SPNS3	0.706329	0.734052	-0.027722	3.35e-03	1.43e-02	-0.839678	R882 < WT
EPHA2	0.598912	0.549032	0.049881	9.46e-09	8.39e-07	0.839265	R882 > WT
KIAA0087	0.526529	0.442405	0.084124	7.21e-08	4.20e-06	0.839155	R882 > WT
RNF220	0.348569	0.425429	-0.07686	3.85e-05	5.09e-04	-0.838816	R882 < WT
CLDN18	0.224161	0.189368	0.034793	4.25e-03	1.73e-02	0.838696	R882 > WT
PPP1R14B	0.740856	0.725012	0.015843	8.48e-03	2.89e-02	0.838589	R882 > WT
EAF1	0.40771	0.500902	-0.093193	1.45e-07	7.29e-06	-0.838567	R882 < WT
TH	0.415751	0.345362	0.070389	1.43e-03	7.47e-03	0.838045	R882 > WT
TBC1D14	0.594123	0.68176	-0.087638	6.20e-04	4.00e-03	-0.837943	R882 < WT
MUC6	0.297298	0.248969	0.048329	7.04e-03	2.52e-02	0.837732	R882 > WT
ZNF429	0.639105	0.66633	-0.027225	1.53e-05	2.50e-04	-0.83719	R882 < WT
ARL2	0.752957	0.772627	-0.01967	1.48e-03	7.67e-03	-0.836935	R882 < WT
MMP19	0.522259	0.408012	0.114247	2.37e-04	1.93e-03	0.835957	R882 > WT
TMEM26	0.579578	0.480366	0.099211	6.45e-06	1.29e-04	0.835767	R882 > WT
MIR9-3	0.577814	0.509123	0.068691	3.14e-05	4.39e-04	0.835571	R882 > WT
UBQLN3	0.345641	0.297469	0.048172	1.32e-04	1.27e-03	0.83531	R882 > WT
SFTPD	0.422643	0.345356	0.077287	1.36e-03	7.21e-03	0.835187	R882 > WT
HEPACAM	0.367736	0.323139	0.044596	1.67e-04	1.50e-03	0.835163	R882 > WT
EIF3J	0.596425	0.675892	-0.079467	3.94e-03	1.63e-02	-0.835136	R882 < WT
C21orf122	0.563522	0.551308	0.012214	8.89e-03	3.00e-02	0.834775	R882 > WT
FLJ45079	0.381756	0.324808	0.056949	1.19e-03	6.48e-03	0.834622	R882 > WT
ARSI	0.646142	0.574669	0.071474	7.56e-11	2.20e-08	0.834408	R882 > WT
IL1RN	0.491138	0.407638	0.0835	1.17e-04	1.17e-03	0.834356	R882 > WT
PSME3	0.733908	0.714925	0.018983	5.85e-03	2.20e-02	0.834086	R882 > WT
ACTN3	0.588766	0.638346	-0.04958	8.18e-04	4.93e-03	-0.833905	R882 < WT
LMO7	0.403572	0.32548	0.078092	5.11e-06	1.10e-04	0.833711	R882 > WT
SLC22A20	0.266975	0.326537	-0.059562	6.97e-06	1.36e-04	-0.833709	R882 < WT
COMMD3	0.742873	0.691956	0.050917	1.13e-03	6.27e-03	0.83368	R882 > WT
ARHGAP22	0.404402	0.345535	0.058867	4.79e-07	1.84e-05	0.833612	R882 > WT
MCOLN1	0.73668	0.704885	0.031795	8.98e-04	5.28e-03	0.833503	R882 > WT
CDC42BPG	0.631242	0.662125	-0.030884	5.00e-03	1.95e-02	-0.833484	R882 < WT
PACSIN3	0.396812	0.461242	-0.06443	8.51e-04	5.07e-03	-0.833258	R882 < WT
STX2	0.589774	0.651065	-0.061292	1.26e-02	3.93e-02	-0.833251	R882 < WT
GPR3	0.560429	0.617607	-0.057178	6.67e-04	4.23e-03	-0.833159	R882 < WT
HPCAL1	0.895705	0.859389	0.036315	9.93e-04	5.70e-03	0.833039	R882 > WT
FRMPD1	0.644903	0.629375	0.015528	4.00e-06	9.14e-05	0.833032	R882 > WT
REEP4	0.556761	0.607252	-0.050491	9.01e-04	5.29e-03	-0.833026	R882 < WT
APLP1	0.675615	0.636736	0.038879	8.66e-07	2.85e-05	0.832833	R882 > WT
CACNA2D4	0.494227	0.43622	0.058007	1.61e-04	1.46e-03	0.832681	R882 > WT
C22orf31	0.264943	0.224382	0.040562	1.15e-02	3.65e-02	0.832636	R882 > WT
DIO1	0.343234	0.280549	0.062685	1.22e-03	6.62e-03	0.832285	R882 > WT
Magmas	0.469488	0.516366	-0.046878	5.15e-04	3.46e-03	-0.832209	R882 < WT
C20orf151	0.263219	0.232067	0.031153	1.78e-03	8.87e-03	0.831971	R882 > WT
POMP	0.373707	0.457556	-0.083848	2.49e-04	2.00e-03	-0.831882	R882 < WT
CERCAM	0.585669	0.632979	-0.04731	2.59e-04	2.06e-03	-0.831845	R882 < WT
LOC150568	0.28457	0.241601	0.042969	6.37e-04	4.09e-03	0.831535	R882 > WT
ST14	0.633948	0.531452	0.102496	5.55e-08	3.44e-06	0.831218	R882 > WT
SDK2	0.371759	0.427366	-0.055607	7.54e-07	2.58e-05	-0.831193	R882 < WT
C12orf10	0.48275	0.529442	-0.046692	1.63e-03	8.28e-03	-0.831103	R882 < WT
ZNF792	0.640942	0.726265	-0.085323	2.44e-04	1.97e-03	-0.831085	R882 < WT
LIG3	0.733587	0.720178	0.01341	2.92e-03	1.29e-02	0.830899	R882 > WT
LOC440957	0.668105	0.649286	0.018818	1.31e-05	2.18e-04	0.830689	R882 > WT
ZDHHC24	0.617669	0.66627	-0.048601	1.28e-03	6.85e-03	-0.830348	R882 < WT
DNASE1L3	0.525283	0.426355	0.098927	1.23e-04	1.21e-03	0.830172	R882 > WT
ACSF2	0.641238	0.560895	0.080343	3.94e-06	9.09e-05	0.829856	R882 > WT
S100A5	0.347059	0.292257	0.054803	7.25e-04	4.48e-03	0.829688	R882 > WT
ACCN1	0.61866	0.543756	0.074904	1.28e-06	3.86e-05	0.82935	R882 > WT
TAAR9	0.263014	0.223157	0.039857	8.39e-03	2.87e-02	0.829186	R882 > WT
APOC4	0.229599	0.213508	0.016091	1.36e-03	7.22e-03	0.829016	R882 > WT
ABCC1	0.309359	0.400914	-0.091555	3.69e-05	4.94e-04	-0.829006	R882 < WT
DCLRE1B	0.564912	0.647527	-0.082614	2.25e-04	1.85e-03	-0.82861	R882 < WT
GFRA2	0.411765	0.485368	-0.073603	6.33e-05	7.29e-04	-0.828568	R882 < WT
SRMS	0.456424	0.388511	0.067913	7.75e-07	2.63e-05	0.828435	R882 > WT
CCL2	0.684142	0.629193	0.054949	1.61e-06	4.66e-05	0.82787	R882 > WT
VSX1	0.531853	0.455349	0.076504	6.11e-04	3.96e-03	0.827759	R882 > WT
PRKCA	0.583017	0.547592	0.035425	2.56e-03	1.16e-02	0.827708	R882 > WT
MIR711	0.249681	0.224213	0.025468	1.06e-02	3.44e-02	0.827403	R882 > WT
CYP2E1	0.228092	0.200058	0.028034	1.29e-02	3.99e-02	0.827123	R882 > WT
ALDH5A1	0.323995	0.412396	-0.088401	8.01e-05	8.67e-04	-0.826971	R882 < WT
PRKAR2A	0.593552	0.64841	-0.054857	3.64e-03	1.53e-02	-0.82677	R882 < WT
GNPTAB	0.696992	0.740431	-0.043439	3.46e-04	2.57e-03	-0.826409	R882 < WT
PRSSL1	0.644553	0.674798	-0.030246	3.02e-03	1.33e-02	-0.826244	R882 < WT
KLF15	0.42246	0.498251	-0.075791	7.20e-06	1.40e-04	-0.826076	R882 < WT
DPYS	0.497153	0.405454	0.091698	4.15e-05	5.35e-04	0.825827	R882 > WT
PIK3R5	0.599025	0.577619	0.021407	3.34e-04	2.50e-03	0.82574	R882 > WT
ETV7	0.290113	0.35893	-0.068817	5.95e-06	1.23e-04	-0.825651	R882 < WT
CCDC59	0.300193	0.288898	0.011295	1.27e-03	6.82e-03	0.825461	R882 > WT
DCBLD1	0.484908	0.388756	0.096151	8.35e-04	4.99e-03	0.824621	R882 > WT
TPRG1L	0.740474	0.69038	0.050094	5.90e-07	2.16e-05	0.82447	R882 > WT
MAEL	0.200244	0.184522	0.015722	2.49e-03	1.14e-02	0.823966	R882 > WT
ST5	0.644162	0.592969	0.051194	2.29e-07	1.04e-05	0.823878	R882 > WT
PI16	0.539078	0.472048	0.06703	6.79e-04	4.28e-03	0.823766	R882 > WT
WNT6	0.499672	0.576537	-0.076865	2.67e-04	2.11e-03	-0.822965	R882 < WT
CCDC71	0.41776	0.348909	0.068851	6.33e-05	7.29e-04	0.822883	R882 > WT
C18orf16	0.559157	0.486788	0.072369	2.32e-04	1.89e-03	0.822763	R882 > WT
BRPF1	0.726171	0.793399	-0.067228	2.01e-02	5.62e-02	-0.822284	R882 < WT
NDRG4	0.701135	0.638222	0.062913	2.84e-04	2.22e-03	0.822177	R882 > WT
BUB1B	0.711758	0.699217	0.012542	1.89e-03	9.26e-03	0.822	R882 > WT
ABCA6	0.283382	0.228611	0.054771	1.75e-03	8.74e-03	0.821651	R882 > WT
CC2D2A	0.479175	0.377852	0.101323	2.33e-06	6.13e-05	0.821456	R882 > WT
SNORA75	0.246415	0.216952	0.029463	3.41e-03	1.45e-02	0.821407	R882 > WT
MDGA1	0.405162	0.501314	-0.096151	5.40e-04	3.59e-03	-0.820607	R882 < WT
C16orf80	0.759616	0.805705	-0.046089	9.62e-03	3.19e-02	-0.82047	R882 < WT
C12orf26	0.336303	0.324524	0.011779	1.65e-03	8.32e-03	0.820295	R882 > WT
IL19	0.432543	0.371526	0.061016	8.63e-04	5.11e-03	0.820272	R882 > WT
MIR617	0.238099	0.20657	0.03153	6.21e-02	1.34e-01	0.820225	R882 > WT
MIR548F3	0.253472	0.220835	0.032637	1.46e-02	4.39e-02	0.819661	R882 > WT
LZTFL1	0.757531	0.722865	0.034666	5.17e-05	6.30e-04	0.819089	R882 > WT
LSP1	0.3944	0.30944	0.08496	7.99e-04	4.83e-03	0.819017	R882 > WT
MIR589	0.464209	0.404335	0.059874	1.29e-04	1.25e-03	0.818908	R882 > WT
TMIE	0.395272	0.345233	0.05004	1.94e-04	1.66e-03	0.818285	R882 > WT
CYP8B1	0.271074	0.238498	0.032577	1.18e-02	3.72e-02	0.818022	R882 > WT
TNNT2	0.186305	0.165181	0.021124	1.90e-02	5.38e-02	0.817661	R882 > WT
LOC100271722	0.404263	0.47233	-0.068066	5.77e-07	2.15e-05	-0.817611	R882 < WT
BACH1	0.728104	0.712775	0.015329	9.12e-04	5.33e-03	0.817594	R882 > WT
CXCR5	0.470077	0.409464	0.060613	4.21e-04	2.97e-03	0.816812	R882 > WT
SNORD15B	0.27518	0.242748	0.032431	3.87e-03	1.60e-02	0.816344	R882 > WT
CADM4	0.455251	0.564794	-0.109542	1.29e-03	6.92e-03	-0.816318	R882 < WT
KCTD11	0.570761	0.44193	0.128832	3.19e-05	4.45e-04	0.815729	R882 > WT
RAB8A	0.709489	0.743521	-0.034033	5.83e-03	2.19e-02	-0.815728	R882 < WT
C10orf54	0.511104	0.574838	-0.063734	1.35e-03	7.18e-03	-0.815012	R882 < WT
KBTBD12	0.34534	0.305771	0.039568	4.07e-04	2.89e-03	0.814322	R882 > WT
RNF181	0.567448	0.649842	-0.082394	1.82e-03	9.00e-03	-0.814243	R882 < WT
BOP1	0.587836	0.654848	-0.067012	2.94e-03	1.30e-02	-0.814161	R882 < WT
HSF1	0.587836	0.654848	-0.067012	2.94e-03	1.30e-02	-0.814161	R882 < WT
GPR144	0.57646	0.504526	0.071933	2.45e-07	1.10e-05	0.814006	R882 > WT
SLC22A7	0.35984	0.310639	0.049201	1.45e-03	7.55e-03	0.813922	R882 > WT
STRN3	0.716437	0.696589	0.019848	6.84e-04	4.30e-03	0.813849	R882 > WT
C2orf68	0.55295	0.511128	0.041821	8.25e-04	4.95e-03	0.813739	R882 > WT
C19orf20	0.356161	0.33518	0.020981	2.09e-03	9.98e-03	0.813484	R882 > WT
GRIN3A	0.729953	0.634576	0.095377	7.88e-10	1.26e-07	0.813351	R882 > WT
RBPMS2	0.57852	0.523288	0.055232	1.14e-04	1.14e-03	0.813071	R882 > WT
ADH1C	0.296278	0.252031	0.044247	3.63e-03	1.53e-02	0.813053	R882 > WT
C5orf28	0.446614	0.530824	-0.08421	7.24e-04	4.48e-03	-0.812888	R882 < WT
C16orf91	0.330971	0.291547	0.039425	6.19e-04	4.00e-03	0.812765	R882 > WT
EIF4EBP2	0.483256	0.545815	-0.062559	5.28e-04	3.53e-03	-0.812546	R882 < WT
ANAPC4	0.551689	0.598606	-0.046917	8.53e-04	5.07e-03	-0.812468	R882 < WT
TGFBR3	0.367294	0.432522	-0.065228	1.66e-03	8.34e-03	-0.812438	R882 < WT
SHANK2	0.618339	0.522747	0.095592	6.89e-13	4.20e-10	0.812148	R882 > WT
TMEM151A	0.400746	0.340685	0.060061	9.12e-04	5.33e-03	0.81207	R882 > WT
HS3ST6	0.571273	0.497884	0.073389	1.36e-04	1.30e-03	0.811982	R882 > WT
CBLC	0.289009	0.235888	0.053121	1.11e-04	1.11e-03	0.811916	R882 > WT
PKD1L1	0.244069	0.219487	0.024581	1.51e-02	4.49e-02	0.811567	R882 > WT
TMEM147	0.523514	0.582719	-0.059205	6.04e-04	3.93e-03	-0.811555	R882 < WT
AGXT2L2	0.618579	0.5881	0.030479	6.42e-05	7.34e-04	0.811523	R882 > WT
SPOCD1	0.427122	0.384063	0.043059	1.22e-04	1.20e-03	0.811369	R882 > WT
TCIRG1	0.611981	0.561488	0.050493	1.43e-08	1.16e-06	0.811226	R882 > WT
ACMSD	0.347098	0.278778	0.068321	6.25e-03	2.32e-02	0.81113	R882 > WT
ADARB1	0.554459	0.539224	0.015236	3.13e-03	1.36e-02	0.810987	R882 > WT
GRK7	0.208073	0.187577	0.020496	1.78e-02	5.10e-02	0.810911	R882 > WT
FGF5	0.345706	0.442011	-0.096306	5.61e-05	6.63e-04	-0.810655	R882 < WT
SNORA52	0.536321	0.507139	0.029182	7.20e-10	1.19e-07	0.810609	R882 > WT
GAS8	0.518747	0.464595	0.054152	1.23e-05	2.10e-04	0.810429	R882 > WT
SAG	0.250561	0.225457	0.025104	2.44e-03	1.12e-02	0.810374	R882 > WT
C3orf45	0.257141	0.234836	0.022305	3.41e-03	1.45e-02	0.810334	R882 > WT
TUSC4	0.719056	0.69873	0.020326	4.79e-04	3.28e-03	0.810168	R882 > WT
MAG	0.322272	0.28422	0.038052	7.43e-04	4.57e-03	0.810041	R882 > WT
MORF4L1	0.574733	0.520024	0.054709	8.22e-06	1.54e-04	0.809956	R882 > WT
HHIP	0.598967	0.523141	0.075826	1.08e-05	1.91e-04	0.809896	R882 > WT
IL22RA1	0.322072	0.28141	0.040662	5.44e-03	2.08e-02	0.809424	R882 > WT
AQP5	0.591906	0.532135	0.059771	1.67e-05	2.66e-04	0.809207	R882 > WT
PRKCZ	0.368186	0.320734	0.047452	4.74e-03	1.88e-02	0.809203	R882 > WT
TCF7	0.523434	0.573695	-0.05026	1.17e-03	6.42e-03	-0.809177	R882 < WT
ZBTB42	0.60557	0.538971	0.066599	6.10e-08	3.71e-06	0.809165	R882 > WT
BMP7	0.452994	0.402409	0.050584	2.67e-04	2.11e-03	0.808681	R882 > WT
BSCL2	0.606005	0.588033	0.017971	1.39e-03	7.30e-03	0.808557	R882 > WT
CCR1	0.589955	0.551883	0.038072	2.62e-03	1.18e-02	0.808322	R882 > WT
FAM189A2	0.529541	0.472501	0.05704	9.98e-04	5.72e-03	0.808172	R882 > WT
SNX18	0.468307	0.580585	-0.112278	4.50e-04	3.13e-03	-0.808067	R882 < WT
PTAFR	0.353361	0.311602	0.041759	1.11e-03	6.19e-03	0.807842	R882 > WT
SOX14	0.535984	0.486511	0.049473	1.39e-04	1.31e-03	0.807756	R882 > WT
SYCN	0.490653	0.418859	0.071793	1.27e-04	1.23e-03	0.807306	R882 > WT
FAM91A1	0.55128	0.636235	-0.084955	4.76e-04	3.27e-03	-0.807244	R882 < WT
SFTPC	0.34783	0.306519	0.041311	2.46e-03	1.13e-02	0.807081	R882 > WT
TSPO	0.570295	0.629241	-0.058946	4.79e-03	1.89e-02	-0.806497	R882 < WT
MX1	0.693357	0.66826	0.025097	6.19e-08	3.75e-06	0.806394	R882 > WT
OXT	0.26573	0.228402	0.037328	6.91e-03	2.49e-02	0.806077	R882 > WT
ANKK1	0.451771	0.375067	0.076704	1.89e-03	9.25e-03	0.805769	R882 > WT
TRIM36	0.649177	0.58265	0.066527	4.62e-07	1.80e-05	0.805015	R882 > WT
GPR177	0.690709	0.643312	0.047396	7.08e-07	2.47e-05	0.804866	R882 > WT
SNORD115-20	0.421511	0.380525	0.040986	4.68e-04	3.22e-03	0.804832	R882 > WT
SNORD83A	0.587091	0.526872	0.060218	1.48e-04	1.38e-03	0.804755	R882 > WT
DLK1	0.410196	0.35989	0.050306	2.14e-04	1.78e-03	0.804616	R882 > WT
FRMD3	0.624829	0.592684	0.032145	1.59e-05	2.57e-04	0.804518	R882 > WT
LOC26102	0.451774	0.512829	-0.061055	3.57e-05	4.83e-04	-0.804377	R882 < WT
SOX8	0.421025	0.50944	-0.088415	1.15e-05	2.00e-04	-0.804373	R882 < WT
RFC5	0.449379	0.547292	-0.097913	2.45e-03	1.13e-02	-0.80433	R882 < WT
MTERFD3	0.465321	0.539273	-0.073952	1.09e-03	6.11e-03	-0.804242	R882 < WT
ZPBP	0.450423	0.373872	0.076552	2.67e-04	2.11e-03	0.804115	R882 > WT
TRIM59	0.71431	0.62276	0.091551	1.29e-11	5.07e-09	0.803788	R882 > WT
PPFIBP2	0.457993	0.527091	-0.069098	5.88e-05	6.90e-04	-0.803776	R882 < WT
ISLR	0.247984	0.215459	0.032526	8.36e-03	2.86e-02	0.803685	R882 > WT
SLC29A3	0.698112	0.678718	0.019395	7.38e-04	4.55e-03	0.803523	R882 > WT
TANK	0.349837	0.468656	-0.11882	1.32e-04	1.27e-03	-0.803515	R882 < WT
GHSR	0.490164	0.418585	0.071579	3.98e-05	5.22e-04	0.803286	R882 > WT
SNORD20	0.246361	0.216583	0.029778	3.42e-03	1.45e-02	0.803176	R882 > WT
UQCRB	0.730001	0.709675	0.020327	3.58e-04	2.63e-03	0.803015	R882 > WT
NPFF	0.385924	0.339092	0.046833	6.98e-05	7.83e-04	0.802948	R882 > WT
ZGLP1	0.194371	0.18257	0.011801	4.48e-03	1.80e-02	0.802863	R882 > WT
DYRK2	0.626292	0.584402	0.04189	9.83e-04	5.66e-03	0.802693	R882 > WT
CEBPE	0.588166	0.532132	0.056034	4.06e-06	9.22e-05	0.802638	R882 > WT
LASS2	0.593901	0.650877	-0.056977	2.06e-03	9.90e-03	-0.802585	R882 < WT
EGFL8	0.242809	0.221472	0.021337	7.67e-04	4.68e-03	0.802212	R882 > WT
C7orf31	0.382491	0.364446	0.018045	9.49e-04	5.48e-03	0.802048	R882 > WT
KCNN1	0.313511	0.409641	-0.09613	3.19e-09	3.53e-07	-0.80203	R882 < WT
GAST	0.229708	0.208685	0.021023	2.21e-02	6.03e-02	0.801897	R882 > WT
SNAPC5	0.523354	0.560484	-0.03713	6.44e-04	4.13e-03	-0.801643	R882 < WT
MST1R	0.716538	0.601261	0.115277	4.21e-13	2.82e-10	0.801634	R882 > WT
SNORA51	0.449216	0.381138	0.068078	9.85e-04	5.66e-03	0.801375	R882 > WT
HUS1	0.548777	0.48007	0.068708	9.34e-05	9.81e-04	0.80125	R882 > WT
PAXIP1	0.549836	0.626474	-0.076638	2.36e-03	1.10e-02	-0.801132	R882 < WT
HEY2	0.35805	0.457944	-0.099893	4.29e-05	5.49e-04	-0.80103	R882 < WT
CDH8	0.47206	0.406246	0.065814	4.47e-04	3.12e-03	0.80102	R882 > WT
FAM53C	0.483009	0.541953	-0.058944	4.00e-05	5.23e-04	-0.800882	R882 < WT
TMEM178	0.431164	0.349106	0.082058	4.12e-04	2.92e-03	0.800856	R882 > WT
VWC2	0.762481	0.639071	0.12341	2.18e-07	1.01e-05	0.800811	R882 > WT
CMIP	0.430016	0.488645	-0.058629	2.62e-04	2.07e-03	-0.800431	R882 < WT
LOC100132111	0.465567	0.544304	-0.078737	4.82e-04	3.29e-03	-0.800202	R882 < WT
CHRM4	0.399105	0.379734	0.019371	2.30e-07	1.04e-05	0.800145	R882 > WT
GDF2	0.264275	0.238878	0.025396	1.53e-03	7.90e-03	0.800138	R882 > WT
DENND1A	0.561036	0.526054	0.034982	1.83e-07	8.65e-06	0.799885	R882 > WT
METTL6	0.380737	0.459055	-0.078317	3.18e-07	1.35e-05	-0.799737	R882 < WT
SELE	0.270014	0.248153	0.021861	7.94e-05	8.62e-04	0.79968	R882 > WT
MOGAT3	0.546629	0.482684	0.063944	5.50e-05	6.58e-04	0.799496	R882 > WT
SNX22	0.477944	0.553422	-0.075478	3.55e-04	2.61e-03	-0.799395	R882 < WT
GP1BA	0.402369	0.338815	0.063554	7.33e-04	4.52e-03	0.799295	R882 > WT
VPS18	0.667186	0.691187	-0.024	9.13e-03	3.06e-02	-0.79924	R882 < WT
TXNDC5	0.471339	0.55362	-0.082281	9.84e-04	5.66e-03	-0.799133	R882 < WT
KCNA4	0.380723	0.334076	0.046647	9.08e-04	5.32e-03	0.79913	R882 > WT
C22orf32	0.717971	0.733258	-0.015288	1.31e-03	7.00e-03	-0.799129	R882 < WT
ABHD12B	0.586239	0.476424	0.109815	4.81e-05	6.01e-04	0.799113	R882 > WT
WDR37	0.408663	0.386186	0.022477	1.61e-03	8.17e-03	0.799022	R882 > WT
SNORA6	0.666558	0.586202	0.080356	1.55e-10	3.71e-08	0.798592	R882 > WT
SPAG17	0.664101	0.573087	0.091013	6.54e-08	3.88e-06	0.798186	R882 > WT
SPEF1	0.570144	0.603979	-0.033836	1.48e-03	7.69e-03	-0.798014	R882 < WT
ETV5	0.367371	0.482122	-0.114751	2.13e-04	1.77e-03	-0.797977	R882 < WT
OR6S1	0.267716	0.233219	0.034498	2.18e-02	5.97e-02	0.797493	R882 > WT
PHKG1	0.372543	0.306707	0.065836	2.24e-03	1.05e-02	0.797393	R882 > WT
SLC6A3	0.607289	0.514192	0.093096	3.41e-06	8.13e-05	0.797318	R882 > WT
KCNJ4	0.684377	0.662668	0.021709	1.39e-05	2.30e-04	0.797008	R882 > WT
PRKG1	0.710829	0.665088	0.04574	3.86e-05	5.09e-04	0.796957	R882 > WT
SNX21	0.531083	0.574822	-0.043739	1.43e-02	4.33e-02	-0.796879	R882 < WT
RBM38	0.283572	0.369383	-0.085811	1.54e-13	1.26e-10	-0.796687	R882 < WT
SNORA78	0.402871	0.510308	-0.107438	4.67e-07	1.81e-05	-0.796563	R882 < WT
SNHG9	0.402871	0.510308	-0.107438	4.67e-07	1.81e-05	-0.796563	R882 < WT
THY1	0.588238	0.490684	0.097554	2.90e-06	7.29e-05	0.796372	R882 > WT
SCAPER	0.309397	0.241316	0.068081	6.28e-03	2.32e-02	0.796274	R882 > WT
SNURF	0.303972	0.26246	0.041511	8.60e-03	2.92e-02	0.796223	R882 > WT
NODAL	0.56202	0.493581	0.068439	6.74e-07	2.39e-05	0.796181	R882 > WT
ABCG8	0.215892	0.198673	0.017219	6.01e-03	2.25e-02	0.795995	R882 > WT
LRRC8E	0.456699	0.398089	0.05861	6.53e-04	4.16e-03	0.79586	R882 > WT
ANKFY1	0.55441	0.603779	-0.049369	1.23e-04	1.21e-03	-0.795612	R882 < WT
AP4S1	0.422049	0.514925	-0.092876	2.12e-04	1.77e-03	-0.79556	R882 < WT
APOA1BP	0.413236	0.497566	-0.08433	4.04e-05	5.25e-04	-0.794799	R882 < WT
MGC14436	0.605268	0.543368	0.061899	3.38e-05	4.63e-04	0.794758	R882 > WT
JOSD1	0.505783	0.608574	-0.102791	8.53e-04	5.07e-03	-0.794535	R882 < WT
ARSJ	0.680305	0.603177	0.077128	5.52e-11	1.72e-08	0.794137	R882 > WT
CLRN3	0.241927	0.222587	0.01934	4.05e-04	2.88e-03	0.793928	R882 > WT
DLEC1	0.339921	0.443439	-0.103518	8.56e-05	9.14e-04	-0.793754	R882 < WT
SGK269	0.263703	0.236352	0.027351	1.25e-03	6.73e-03	0.792913	R882 > WT
ADAM12	0.46682	0.389562	0.077259	1.86e-04	1.62e-03	0.792803	R882 > WT
TNFRSF13C	0.359845	0.315383	0.044461	1.58e-04	1.44e-03	0.792775	R882 > WT
MRPL43	0.675174	0.664841	0.010333	5.23e-03	2.02e-02	0.792682	R882 > WT
KIAA1026	0.460447	0.416598	0.043849	1.64e-03	8.31e-03	0.792337	R882 > WT
C15orf62	0.377558	0.437635	-0.060078	1.07e-04	1.09e-03	-0.792218	R882 < WT
TMPRSS12	0.248387	0.214846	0.033542	2.75e-02	7.14e-02	0.792169	R882 > WT
MATN1	0.354123	0.300055	0.054069	2.65e-03	1.19e-02	0.79216	R882 > WT
SLC12A9	0.44437	0.497379	-0.053009	2.53e-04	2.03e-03	-0.791921	R882 < WT
ALOX15B	0.463135	0.392397	0.070738	7.31e-05	8.09e-04	0.791759	R882 > WT
CYTIP	0.572486	0.501011	0.071475	9.45e-04	5.47e-03	0.791679	R882 > WT
GALNTL2	0.353403	0.296552	0.056851	2.52e-03	1.14e-02	0.791584	R882 > WT
PTGDS	0.496351	0.429588	0.066763	7.52e-06	1.44e-04	0.791505	R882 > WT
SAV1	0.779204	0.756752	0.022452	1.56e-07	7.70e-06	0.790827	R882 > WT
MYEOV	0.372497	0.319933	0.052564	1.24e-03	6.72e-03	0.790622	R882 > WT
ABCA4	0.33015	0.284041	0.046109	2.02e-03	9.73e-03	0.790528	R882 > WT
TGFB2	0.288164	0.352378	-0.064214	2.92e-05	4.16e-04	-0.790492	R882 < WT
SLC2A12	0.664537	0.641409	0.023128	3.44e-03	1.46e-02	0.790054	R882 > WT
ASTN2	0.666932	0.611782	0.05515	2.11e-06	5.69e-05	0.789997	R882 > WT
EPAS1	0.710268	0.756276	-0.046007	1.85e-02	5.27e-02	-0.789921	R882 < WT
PRSS36	0.419821	0.39027	0.029551	9.91e-04	5.69e-03	0.78963	R882 > WT
TRDMT1	0.463608	0.434155	0.029453	2.94e-03	1.30e-02	0.789622	R882 > WT
TTC7B	0.406816	0.357657	0.049159	5.00e-03	1.95e-02	0.789074	R882 > WT
BRE	0.697474	0.661319	0.036155	2.17e-04	1.80e-03	0.788898	R882 > WT
WDR85	0.76348	0.741408	0.022072	3.22e-10	6.34e-08	0.78878	R882 > WT
PTPN18	0.466083	0.527028	-0.060945	4.94e-05	6.10e-04	-0.788681	R882 < WT
LRRC17	0.443277	0.34829	0.094987	9.00e-04	5.29e-03	0.788632	R882 > WT
BBS10	0.368105	0.438052	-0.069947	3.84e-04	2.77e-03	-0.788554	R882 < WT
PITPNM1	0.332212	0.380011	-0.047799	3.18e-03	1.38e-02	-0.788529	R882 < WT
ZMYND15	0.69602	0.669548	0.026472	5.93e-06	1.23e-04	0.788405	R882 > WT
IER5L	0.407898	0.466473	-0.058575	1.96e-04	1.67e-03	-0.788371	R882 < WT
FTSJD2	0.558518	0.620836	-0.062319	9.60e-03	3.19e-02	-0.787878	R882 < WT
AP4B1	0.588621	0.672322	-0.0837	3.45e-04	2.57e-03	-0.787874	R882 < WT
LOC55908	0.257231	0.233077	0.024154	4.65e-03	1.85e-02	0.787833	R882 > WT
TM4SF18	0.39927	0.360781	0.038488	8.47e-10	1.31e-07	0.787681	R882 > WT
LTB	0.381435	0.353584	0.027851	3.49e-04	2.58e-03	0.787221	R882 > WT
MIR548F5	0.616581	0.520346	0.096236	8.40e-05	9.01e-04	0.7871	R882 > WT
MIR193A	0.617752	0.662904	-0.045152	4.97e-03	1.95e-02	-0.787029	R882 < WT
ANKMY2	0.350778	0.454988	-0.104211	8.85e-10	1.35e-07	-0.786684	R882 < WT
SLC25A28	0.463129	0.555518	-0.092389	5.59e-04	3.69e-03	-0.786545	R882 < WT
ZNF70	0.387365	0.454926	-0.067561	2.16e-05	3.29e-04	-0.786378	R882 < WT
BZW2	0.300595	0.405271	-0.104677	1.16e-09	1.66e-07	-0.786275	R882 < WT
MIR182	0.463199	0.42693	0.036268	2.06e-03	9.90e-03	0.785893	R882 > WT
CA2	0.343206	0.395978	-0.052772	1.16e-05	2.02e-04	-0.785774	R882 < WT
KIAA1217	0.625961	0.572826	0.053135	1.31e-06	3.93e-05	0.785553	R882 > WT
FCRLB	0.345465	0.287558	0.057907	1.74e-03	8.71e-03	0.78544	R882 > WT
HFE	0.197847	0.154772	0.043076	5.85e-03	2.20e-02	0.785185	R882 > WT
KRTAP5-5	0.462343	0.394264	0.068079	2.22e-03	1.05e-02	0.785181	R882 > WT
SEC16B	0.272551	0.244949	0.027602	8.19e-03	2.82e-02	0.785137	R882 > WT
FAM3C	0.272721	0.380547	-0.107826	5.62e-05	6.64e-04	-0.784742	R882 < WT
EXOC6B	0.68897	0.614566	0.074403	2.47e-07	1.10e-05	0.784645	R882 > WT
C4orf26	0.341643	0.273	0.068643	4.14e-03	1.69e-02	0.784617	R882 > WT
UBXN11	0.759532	0.713893	0.045639	1.11e-03	6.17e-03	0.784521	R882 > WT
PCDHGA12	0.64178	0.581485	0.060295	3.97e-06	9.11e-05	0.784389	R882 > WT
PCDHGC4	0.575222	0.4657	0.109522	4.14e-06	9.34e-05	0.784279	R882 > WT
CBFB	0.648235	0.708923	-0.060688	8.63e-04	5.11e-03	-0.784163	R882 < WT
SLC22A2	0.436583	0.395246	0.041337	1.73e-05	2.76e-04	0.784137	R882 > WT
DUOX1	0.623408	0.550718	0.072691	1.49e-09	2.00e-07	0.78405	R882 > WT
RPP25	0.396142	0.471115	-0.074973	2.33e-04	1.90e-03	-0.783994	R882 < WT
SLC7A7	0.31877	0.281987	0.036783	7.28e-04	4.49e-03	0.783619	R882 > WT
C15orf39	0.741084	0.782245	-0.04116	1.19e-03	6.48e-03	-0.783448	R882 < WT
PDCD1	0.36344	0.324432	0.039008	1.23e-04	1.21e-03	0.783332	R882 > WT
LDHC	0.262673	0.207188	0.055485	3.77e-02	9.10e-02	0.782906	R882 > WT
BBOX1	0.30164	0.255674	0.045966	1.13e-02	3.60e-02	0.782778	R882 > WT
NGB	0.379302	0.332573	0.04673	2.12e-03	1.01e-02	0.782699	R882 > WT
RALB	0.494094	0.56702	-0.072926	1.22e-03	6.63e-03	-0.782278	R882 < WT
EEF1A2	0.685498	0.707194	-0.021696	3.11e-03	1.35e-02	-0.782198	R882 < WT
MAFF	0.822419	0.788112	0.034307	2.01e-04	1.71e-03	0.781943	R882 > WT
VPS54	0.569845	0.592343	-0.022497	1.83e-04	1.60e-03	-0.781772	R882 < WT
PLCH2	0.35396	0.305224	0.048736	1.38e-03	7.28e-03	0.78171	R882 > WT
LST1	0.352874	0.418683	-0.065809	3.77e-04	2.74e-03	-0.781674	R882 < WT
LOC202781	0.554939	0.623919	-0.068979	3.00e-03	1.32e-02	-0.781603	R882 < WT
CERKL	0.704884	0.590966	0.113918	4.21e-14	4.34e-11	0.781072	R882 > WT
CHAT	0.554174	0.505624	0.04855	1.27e-05	2.15e-04	0.780953	R882 > WT
CEMP1	0.417569	0.502445	-0.084876	1.48e-04	1.38e-03	-0.780908	R882 < WT
PIGR	0.339545	0.288572	0.050974	6.87e-04	4.31e-03	0.78072	R882 > WT
NDUFS2	0.595186	0.519449	0.075737	6.78e-06	1.33e-04	0.780676	R882 > WT
RPS5	0.727914	0.767312	-0.039398	2.27e-03	1.06e-02	-0.780594	R882 < WT
SERPINA4	0.274598	0.244072	0.030526	1.47e-02	4.42e-02	0.780456	R882 > WT
SNAPC4	0.402256	0.375163	0.027093	2.57e-03	1.17e-02	0.780444	R882 > WT
MALL	0.24359	0.21789	0.0257	5.65e-03	2.14e-02	0.780393	R882 > WT
NDUFB2	0.733974	0.722549	0.011426	2.07e-04	1.75e-03	0.780358	R882 > WT
LOC100134713	0.733974	0.722549	0.011426	2.07e-04	1.75e-03	0.780358	R882 > WT
TCEB3B	0.204079	0.183541	0.020539	1.89e-02	5.36e-02	0.780338	R882 > WT
C15orf28	0.250824	0.228148	0.022676	5.41e-03	2.07e-02	0.780323	R882 > WT
ZIC5	0.410397	0.357063	0.053334	1.76e-03	8.78e-03	0.780315	R882 > WT
APOC1P1	0.428166	0.37488	0.053286	3.25e-03	1.40e-02	0.780134	R882 > WT
SLITRK6	0.319172	0.260814	0.058358	4.01e-03	1.65e-02	0.780094	R882 > WT
MIR301B	0.562806	0.60696	-0.044154	3.32e-04	2.49e-03	-0.77993	R882 < WT
SYK	0.644612	0.67275	-0.028138	1.06e-02	3.42e-02	-0.77992	R882 < WT
ANGPTL1	0.252802	0.217194	0.035608	4.50e-03	1.80e-02	0.779774	R882 > WT
UBR2	0.311625	0.299435	0.01219	6.51e-04	4.15e-03	0.779704	R882 > WT
PDZK1IP1	0.432998	0.364135	0.068863	2.76e-03	1.23e-02	0.779528	R882 > WT
S1PR1	0.342634	0.43174	-0.089106	9.05e-06	1.67e-04	-0.779409	R882 < WT
CREBBP	0.590529	0.619053	-0.028524	6.79e-03	2.46e-02	-0.779266	R882 < WT
LDHD	0.26906	0.230074	0.038986	3.60e-03	1.52e-02	0.779232	R882 > WT
MLXIP	0.679473	0.658242	0.02123	8.42e-04	5.03e-03	0.778981	R882 > WT
SLC27A3	0.593491	0.515406	0.078085	3.57e-06	8.43e-05	0.778655	R882 > WT
KRTAP17-1	0.315157	0.276374	0.038783	2.26e-03	1.06e-02	0.77853	R882 > WT
FNBP1L	0.389174	0.470944	-0.08177	4.47e-05	5.65e-04	-0.778125	R882 < WT
AFF3	0.424075	0.377735	0.04634	6.75e-04	4.26e-03	0.778064	R882 > WT
CALCOCO1	0.368044	0.441368	-0.073323	6.23e-05	7.21e-04	-0.777631	R882 < WT
GFAP	0.214666	0.197465	0.017201	1.09e-02	3.51e-02	0.777479	R882 > WT
TRANK1	0.716794	0.684663	0.032131	4.45e-04	3.11e-03	0.777412	R882 > WT
PLIN1	0.223339	0.188088	0.035251	2.40e-03	1.11e-02	0.777334	R882 > WT
C14orf184	0.491404	0.415643	0.075761	1.68e-03	8.46e-03	0.777274	R882 > WT
STARD5	0.725309	0.755976	-0.030668	6.52e-03	2.39e-02	-0.777265	R882 < WT
PSMA7	0.665149	0.764719	-0.099569	2.69e-03	1.21e-02	-0.777175	R882 < WT
KCNQ1DN	0.514698	0.448746	0.065951	6.43e-06	1.29e-04	0.777126	R882 > WT
PLEKHN1	0.640091	0.551527	0.088563	1.39e-06	4.10e-05	0.776653	R882 > WT
B4GALNT3	0.757719	0.725933	0.031786	3.50e-04	2.59e-03	0.776617	R882 > WT
SNORD36A	0.333135	0.280741	0.052394	6.34e-03	2.34e-02	0.776554	R882 > WT
ATP6V0A2	0.72439	0.735146	-0.010756	2.25e-03	1.06e-02	-0.776525	R882 < WT
CASP7	0.679128	0.706512	-0.027384	1.56e-03	8.00e-03	-0.776447	R882 < WT
TTLL9	0.771213	0.71426	0.056953	2.49e-04	2.00e-03	0.776105	R882 > WT
FBRS	0.277124	0.249745	0.027379	1.87e-04	1.62e-03	0.776097	R882 > WT
NSD1	0.624212	0.517452	0.10676	5.65e-06	1.19e-04	0.775925	R882 > WT
TMEM88B	0.345049	0.299048	0.046001	2.18e-03	1.03e-02	0.775472	R882 > WT
C11orf95	0.449703	0.513284	-0.063581	1.64e-03	8.29e-03	-0.775392	R882 < WT
TRAK1	0.344023	0.270204	0.07382	2.25e-03	1.06e-02	0.775325	R882 > WT
KLHL3	0.398189	0.340021	0.058168	7.79e-05	8.52e-04	0.775033	R882 > WT
CCT3	0.745634	0.732003	0.013632	3.08e-06	7.61e-05	0.775028	R882 > WT
CD101	0.678435	0.576181	0.102254	1.06e-04	1.08e-03	0.775021	R882 > WT
GPR27	0.495465	0.569675	-0.07421	3.98e-04	2.84e-03	-0.774982	R882 < WT
ZNF236	0.587033	0.518498	0.068534	3.13e-05	4.39e-04	0.774976	R882 > WT
MIR330	0.481689	0.538992	-0.057303	7.04e-03	2.52e-02	-0.774778	R882 < WT
STAC3	0.229673	0.215047	0.014625	5.87e-02	1.29e-01	0.774249	R882 > WT
PHC1	0.577826	0.620824	-0.042998	9.12e-04	5.33e-03	-0.774159	R882 < WT
CRYBB1	0.514471	0.482667	0.031804	2.46e-11	8.67e-09	0.773791	R882 > WT
HBZ	0.417448	0.364476	0.052972	7.57e-04	4.63e-03	0.773599	R882 > WT
ANKRD5	0.555918	0.513213	0.042704	3.87e-08	2.62e-06	0.773568	R882 > WT
CD96	0.523171	0.435482	0.087689	8.74e-05	9.30e-04	0.773535	R882 > WT
GPR133	0.402333	0.309124	0.093209	3.03e-03	1.33e-02	0.773531	R882 > WT
C2orf28	0.694202	0.681554	0.012648	8.86e-04	5.22e-03	0.773163	R882 > WT
HSPB2	0.517914	0.4427	0.075214	9.94e-04	5.70e-03	0.772757	R882 > WT
C1orf92	0.464968	0.408031	0.056937	6.47e-04	4.14e-03	0.772578	R882 > WT
CDH3	0.548902	0.479378	0.069524	7.17e-05	7.98e-04	0.772447	R882 > WT
SPHK1	0.342181	0.424514	-0.082332	1.16e-03	6.37e-03	-0.77229	R882 < WT
ALX3	0.631883	0.564651	0.067231	7.79e-05	8.52e-04	0.772283	R882 > WT
MB	0.320551	0.292207	0.028343	6.34e-03	2.34e-02	0.772176	R882 > WT
HIST1H1A	0.496923	0.381521	0.115401	1.06e-05	1.88e-04	0.771585	R882 > WT
LCN15	0.443405	0.400458	0.042946	6.24e-03	2.31e-02	0.771388	R882 > WT
ZNF577	0.413506	0.306643	0.106863	3.01e-03	1.32e-02	0.771359	R882 > WT
MXRA8	0.536477	0.461611	0.074866	4.23e-05	5.43e-04	0.771352	R882 > WT
TCF23	0.269188	0.24873	0.020459	2.89e-02	7.43e-02	0.771114	R882 > WT
NKD2	0.452309	0.522653	-0.070344	1.43e-03	7.47e-03	-0.770764	R882 < WT
EIF2S1	0.361077	0.424808	-0.063731	7.50e-06	1.44e-04	-0.770669	R882 < WT
LRP11	0.529935	0.595006	-0.065072	3.11e-03	1.35e-02	-0.770275	R882 < WT
HSN2	0.218066	0.209583	0.008483	7.14e-03	2.55e-02	0.770196	R882 > WT
LOC100133991	0.679338	0.659773	0.019565	6.36e-06	1.28e-04	0.770131	R882 > WT
KLF1	0.257238	0.232487	0.024751	3.13e-03	1.36e-02	0.769762	R882 > WT
EXPH5	0.380828	0.33256	0.048268	6.05e-03	2.26e-02	0.769679	R882 > WT
RELL1	0.745358	0.725018	0.02034	9.40e-06	1.71e-04	0.769527	R882 > WT
ARVCF	0.441807	0.513688	-0.071881	1.09e-04	1.10e-03	-0.769152	R882 < WT
SLC43A3	0.634044	0.651716	-0.017672	4.45e-03	1.79e-02	-0.768959	R882 < WT
ADAM15	0.492233	0.562341	-0.070107	1.45e-03	7.55e-03	-0.768909	R882 < WT
SLC9A4	0.394413	0.347955	0.046458	1.84e-03	9.08e-03	0.768857	R882 > WT
FUT6	0.330974	0.299052	0.031922	1.80e-03	8.92e-03	0.768834	R882 > WT
CNGB1	0.259538	0.235659	0.02388	4.37e-03	1.76e-02	0.768557	R882 > WT
TRIM45	0.5654	0.61896	-0.05356	2.57e-03	1.17e-02	-0.768481	R882 < WT
ATF3	0.777154	0.750008	0.027146	4.77e-07	1.84e-05	0.768441	R882 > WT
RXFP2	0.541928	0.518532	0.023396	8.99e-04	5.29e-03	0.768354	R882 > WT
RHOV	0.677226	0.647531	0.029695	8.69e-08	4.92e-06	0.768225	R882 > WT
PROK2	0.369	0.472265	-0.103265	6.33e-05	7.29e-04	-0.768186	R882 < WT
AQP4	0.625267	0.550326	0.074941	2.46e-07	1.10e-05	0.768108	R882 > WT
FAM169A	0.618524	0.541351	0.077172	4.43e-07	1.75e-05	0.768024	R882 > WT
GALNT1	0.638027	0.598782	0.039245	1.04e-04	1.07e-03	0.767868	R882 > WT
GAS7	0.49971	0.422106	0.077604	1.31e-04	1.26e-03	0.767805	R882 > WT
CASKIN1	0.493335	0.566623	-0.073288	5.14e-03	1.99e-02	-0.76739	R882 < WT
NR1D2	0.390664	0.530611	-0.139947	7.12e-05	7.95e-04	-0.7672	R882 < WT
ZSCAN2	0.689553	0.731196	-0.041643	3.30e-03	1.42e-02	-0.766984	R882 < WT
MCF2L2	0.73259	0.707809	0.024781	1.26e-04	1.23e-03	0.766033	R882 > WT
NEK2	0.740026	0.718314	0.021711	3.53e-04	2.60e-03	0.766015	R882 > WT
EXOSC6	0.470797	0.458997	0.0118	4.85e-03	1.91e-02	0.765824	R882 > WT
MIR455	0.292979	0.258596	0.034383	2.51e-03	1.14e-02	0.765444	R882 > WT
XYLT1	0.601175	0.559783	0.041392	7.63e-04	4.67e-03	0.765417	R882 > WT
MIR1238	0.386878	0.347375	0.039503	1.52e-03	7.88e-03	0.765323	R882 > WT
MRPL48	0.447443	0.380676	0.066768	1.30e-03	6.97e-03	0.765116	R882 > WT
SRRM5	0.248687	0.235443	0.013245	1.07e-03	6.00e-03	0.764898	R882 > WT
LMAN1L	0.223631	0.20728	0.016352	8.03e-03	2.77e-02	0.764838	R882 > WT
USP38	0.456646	0.548162	-0.091516	1.05e-03	5.94e-03	-0.764259	R882 < WT
RNF126P1	0.519363	0.427378	0.091986	1.91e-05	2.97e-04	0.764098	R882 > WT
CDKL2	0.757362	0.588639	0.168723	1.14e-05	2.00e-04	0.763849	R882 > WT
IGFN1	0.370778	0.315141	0.055638	2.26e-03	1.06e-02	0.763577	R882 > WT
CKB	0.729042	0.663638	0.065404	1.32e-04	1.27e-03	0.763526	R882 > WT
PIK3CG	0.691421	0.667178	0.024243	2.52e-03	1.15e-02	0.763486	R882 > WT
UBA52	0.438234	0.55697	-0.118737	1.41e-04	1.33e-03	-0.763453	R882 < WT
C4orf22	0.367116	0.441987	-0.074872	7.20e-06	1.40e-04	-0.763449	R882 < WT
BRDT	0.372349	0.295727	0.076622	3.78e-03	1.57e-02	0.763359	R882 > WT
LYN	0.422158	0.488419	-0.066261	3.12e-06	7.65e-05	-0.763292	R882 < WT
ICA1	0.725453	0.682208	0.043245	6.04e-07	2.19e-05	0.762856	R882 > WT
PLAC1L	0.215531	0.195632	0.019898	2.25e-02	6.11e-02	0.762657	R882 > WT
MRPL54	0.399853	0.524114	-0.124261	4.64e-04	3.21e-03	-0.762636	R882 < WT
APBA3	0.399853	0.524114	-0.124261	4.64e-04	3.21e-03	-0.762636	R882 < WT
FBXO16	0.284736	0.360163	-0.075428	2.26e-05	3.40e-04	-0.762568	R882 < WT
PSD3	0.38801	0.35691	0.0311	2.25e-08	1.70e-06	0.762522	R882 > WT
CNTD2	0.532542	0.478281	0.05426	5.43e-04	3.61e-03	0.762226	R882 > WT
CCDC124	0.69758	0.719087	-0.021508	1.98e-03	9.58e-03	-0.762117	R882 < WT
ANKRD34B	0.601765	0.522639	0.079126	2.57e-04	2.05e-03	0.761997	R882 > WT
FMN1	0.355506	0.427561	-0.072055	2.18e-04	1.80e-03	-0.761715	R882 < WT
STXBP6	0.304917	0.372516	-0.067599	3.40e-06	8.11e-05	-0.761644	R882 < WT
ABCG5	0.212831	0.196114	0.016718	9.55e-03	3.18e-02	0.761302	R882 > WT
CYP2W1	0.255978	0.227109	0.028869	1.92e-03	9.37e-03	0.761236	R882 > WT
ZNF212	0.75374	0.724698	0.029042	5.42e-03	2.08e-02	0.760946	R882 > WT
EMCN	0.400389	0.311266	0.089123	1.14e-03	6.32e-03	0.760832	R882 > WT
ALS2CL	0.628391	0.531881	0.09651	3.96e-08	2.65e-06	0.760812	R882 > WT
DAP	0.598949	0.643328	-0.044379	7.17e-04	4.44e-03	-0.760611	R882 < WT
C1orf168	0.367153	0.318652	0.048501	4.43e-03	1.78e-02	0.760497	R882 > WT
MGA	0.564794	0.607977	-0.043183	8.45e-03	2.88e-02	-0.760387	R882 < WT
C9orf89	0.523538	0.577993	-0.054456	1.17e-03	6.42e-03	-0.760077	R882 < WT
SPTLC3	0.409536	0.357029	0.052507	8.48e-04	5.06e-03	0.760043	R882 > WT
CCDC87	0.736846	0.715972	0.020874	2.11e-03	1.00e-02	0.760013	R882 > WT
BST2	0.250195	0.348329	-0.098134	1.89e-05	2.96e-04	-0.759942	R882 < WT
EPB41L1	0.733966	0.716558	0.017408	4.75e-06	1.04e-04	0.75941	R882 > WT
WDR49	0.331397	0.266753	0.064643	4.10e-03	1.68e-02	0.759318	R882 > WT
SLC22A11	0.225964	0.206009	0.019955	2.39e-03	1.10e-02	0.759245	R882 > WT
SERP2	0.601617	0.506115	0.095502	5.22e-09	5.38e-07	0.759211	R882 > WT
NEBL	0.686071	0.635382	0.05069	9.17e-10	1.38e-07	0.759064	R882 > WT
PCGF1	0.718075	0.698537	0.019538	5.91e-06	1.23e-04	0.758986	R882 > WT
CSMD3	0.681715	0.649503	0.032212	6.71e-06	1.33e-04	0.758904	R882 > WT
FAM65C	0.48702	0.438359	0.048661	3.72e-03	1.56e-02	0.758887	R882 > WT
DHDPSL	0.227007	0.206786	0.02022	4.62e-03	1.85e-02	0.758777	R882 > WT
SDC3	0.633281	0.594484	0.038797	3.88e-05	5.10e-04	0.758739	R882 > WT
AFF4	0.389502	0.451862	-0.06236	1.05e-03	5.96e-03	-0.758457	R882 < WT
RIOK3	0.552482	0.522265	0.030217	2.33e-03	1.08e-02	0.758415	R882 > WT
KRT72	0.325836	0.258572	0.067265	1.05e-03	5.94e-03	0.758041	R882 > WT
NCRNA00181	0.232185	0.205454	0.026731	1.09e-02	3.51e-02	0.758037	R882 > WT
A1BG	0.232185	0.205454	0.026731	1.09e-02	3.51e-02	0.758037	R882 > WT
GIMAP6	0.737526	0.717529	0.019997	8.15e-08	4.69e-06	0.757829	R882 > WT
TDRD5	0.346504	0.297944	0.04856	1.81e-03	8.95e-03	0.757654	R882 > WT
CASKIN2	0.666169	0.639637	0.026532	1.34e-02	4.10e-02	0.75763	R882 > WT
ACAA2	0.801415	0.767673	0.033742	2.47e-05	3.64e-04	0.757608	R882 > WT
SLC6A9	0.23702	0.223693	0.013328	9.78e-03	3.23e-02	0.757506	R882 > WT
SLIT2	0.641595	0.57555	0.066046	2.17e-05	3.30e-04	0.757238	R882 > WT
TSPAN3	0.56938	0.540095	0.029285	2.05e-07	9.50e-06	0.757141	R882 > WT
RCBTB1	0.745071	0.71654	0.028531	2.30e-03	1.08e-02	0.75689	R882 > WT
SNORD22	0.478052	0.422109	0.055943	7.02e-04	4.37e-03	0.756428	R882 > WT
FAM19A5	0.678249	0.621972	0.056277	3.71e-04	2.71e-03	0.756215	R882 > WT
CACNG6	0.617331	0.564156	0.053175	5.89e-07	2.16e-05	0.756083	R882 > WT
C2CD4B	0.614789	0.539192	0.075597	2.31e-05	3.46e-04	0.756071	R882 > WT
SPEG	0.5757	0.490312	0.085389	5.29e-06	1.13e-04	0.756028	R882 > WT
CDR2	0.396277	0.461353	-0.065075	6.60e-05	7.48e-04	-0.756022	R882 < WT
CCDC64B	0.679169	0.636416	0.042753	2.72e-03	1.22e-02	0.755938	R882 > WT
TLR10	0.575258	0.558941	0.016317	1.26e-02	3.93e-02	0.75566	R882 > WT
SIM1	0.439384	0.383584	0.0558	6.96e-04	4.35e-03	0.755521	R882 > WT
IL31	0.229773	0.212714	0.017059	2.30e-02	6.21e-02	0.755437	R882 > WT
ATG16L2	0.393712	0.456569	-0.062857	4.28e-06	9.57e-05	-0.755375	R882 < WT
CHODL	0.633881	0.550753	0.083128	7.11e-07	2.47e-05	0.755328	R882 > WT
RAB36	0.673092	0.564277	0.108815	2.05e-10	4.56e-08	0.755307	R882 > WT
GFOD1	0.854167	0.827381	0.026786	1.11e-05	1.96e-04	0.755304	R882 > WT
RSPH3	0.651105	0.640831	0.010274	5.84e-04	3.82e-03	0.755302	R882 > WT
MPZL2	0.684619	0.574256	0.110363	5.54e-06	1.18e-04	0.754808	R882 > WT
PLSCR3	0.52915	0.580882	-0.051732	2.91e-03	1.29e-02	-0.754506	R882 < WT
DSCAM	0.545945	0.459317	0.086627	4.27e-04	3.00e-03	0.75411	R882 > WT
MIR548N	0.693038	0.681408	0.01163	1.03e-03	5.86e-03	0.753895	R882 > WT
KRT8	0.276656	0.231733	0.044923	1.16e-03	6.37e-03	0.753567	R882 > WT
PNMT	0.447418	0.500211	-0.052794	1.57e-03	8.06e-03	-0.753369	R882 < WT
CRTAC1	0.62101	0.547205	0.073805	7.42e-07	2.55e-05	0.753266	R882 > WT
VNN3	0.611681	0.492241	0.11944	2.30e-03	1.07e-02	0.753247	R882 > WT
MOGAT2	0.25921	0.228981	0.030229	7.24e-03	2.57e-02	0.752837	R882 > WT
C12orf77	0.308499	0.279407	0.029092	9.15e-05	9.64e-04	0.752702	R882 > WT
LCNL1	0.571082	0.4994	0.071682	1.15e-07	6.01e-06	0.75215	R882 > WT
TMEM128	0.53276	0.588465	-0.055706	3.30e-03	1.42e-02	-0.752085	R882 < WT
C1QTNF1	0.516497	0.485605	0.030892	7.07e-03	2.53e-02	0.751664	R882 > WT
UOX	0.222108	0.208119	0.01399	4.99e-03	1.95e-02	0.751594	R882 > WT
DNASE2B	0.222108	0.208119	0.01399	4.99e-03	1.95e-02	0.751594	R882 > WT
SERPINF2	0.172935	0.155924	0.017011	4.72e-02	1.08e-01	0.751577	R882 > WT
DCHS1	0.487269	0.454251	0.033018	7.22e-03	2.57e-02	0.751568	R882 > WT
MIR27A	0.52988	0.574678	-0.044797	1.05e-02	3.41e-02	-0.751509	R882 < WT
MIR23A	0.52988	0.574678	-0.044797	1.05e-02	3.41e-02	-0.751509	R882 < WT
SSH1	0.458709	0.437956	0.020753	3.72e-03	1.55e-02	0.751423	R882 > WT
PI4KB	0.494182	0.558531	-0.064349	3.54e-03	1.49e-02	-0.751395	R882 < WT
NMNAT3	0.691505	0.652813	0.038692	2.16e-08	1.65e-06	0.751383	R882 > WT
ACAP3	0.338894	0.395247	-0.056353	3.17e-09	3.53e-07	-0.751324	R882 < WT
PUSL1	0.338894	0.395247	-0.056353	3.17e-09	3.53e-07	-0.751324	R882 < WT
CTSD	0.507185	0.56712	-0.059935	1.30e-03	6.94e-03	-0.751236	R882 < WT
RNU5E	0.681967	0.655585	0.026383	7.82e-05	8.52e-04	0.751181	R882 > WT
RNU5D	0.681967	0.655585	0.026383	7.82e-05	8.52e-04	0.751181	R882 > WT
EGFLAM	0.544057	0.497606	0.046452	3.02e-04	2.32e-03	0.751126	R882 > WT
UTS2	0.229426	0.205217	0.024209	2.08e-02	5.76e-02	0.751032	R882 > WT
BIN2	0.717832	0.697667	0.020165	4.93e-03	1.94e-02	0.750996	R882 > WT
BACH2	0.785076	0.803188	-0.018112	3.40e-03	1.45e-02	-0.750793	R882 < WT
SCYL2	0.481027	0.457227	0.0238	3.43e-03	1.46e-02	0.750521	R882 > WT
MIR22	0.365339	0.420987	-0.055649	3.52e-05	4.77e-04	-0.750452	R882 < WT
C8orf48	0.293997	0.367721	-0.073725	4.16e-06	9.34e-05	-0.75035	R882 < WT
ABLIM1	0.608789	0.565473	0.043316	9.82e-05	1.02e-03	0.750322	R882 > WT
KISS1	0.219106	0.205619	0.013486	9.04e-03	3.04e-02	0.750187	R882 > WT
CCDC68	0.648499	0.546652	0.101848	4.30e-08	2.85e-06	0.749847	R882 > WT
DIP2B	0.283646	0.374204	-0.090558	6.22e-05	7.20e-04	-0.749663	R882 < WT
PTPRE	0.633675	0.620842	0.012833	4.85e-05	6.03e-04	0.749572	R882 > WT
FNBP1	0.407495	0.465132	-0.057637	6.58e-04	4.19e-03	-0.749329	R882 < WT
C4BPB	0.260744	0.195805	0.064939	7.69e-03	2.69e-02	0.74931	R882 > WT
KIAA0284	0.476617	0.396122	0.080494	2.30e-03	1.07e-02	0.749307	R882 > WT
ATP2C2	0.516034	0.44719	0.068844	1.65e-03	8.32e-03	0.749292	R882 > WT
C11orf20	0.475978	0.53467	-0.058692	9.13e-04	5.33e-03	-0.749259	R882 < WT
SNX7	0.503053	0.421361	0.081691	5.96e-04	3.88e-03	0.74922	R882 > WT
NCRNA00095	0.463461	0.516459	-0.052998	1.51e-04	1.40e-03	-0.749189	R882 < WT
C7orf23	0.550033	0.62627	-0.076238	1.04e-02	3.38e-02	-0.749168	R882 < WT
MET	0.536034	0.624081	-0.088047	1.79e-03	8.90e-03	-0.749064	R882 < WT
NKX2-2	0.491903	0.443712	0.048191	2.81e-03	1.25e-02	0.749022	R882 > WT
PRRG2	0.685732	0.704173	-0.018442	3.18e-03	1.38e-02	-0.748944	R882 < WT
MLPH	0.467783	0.389505	0.078278	3.90e-04	2.80e-03	0.74884	R882 > WT
FIBIN	0.471113	0.413193	0.05792	4.61e-04	3.19e-03	0.748704	R882 > WT
GATAD2A	0.609078	0.653845	-0.044768	1.74e-02	5.01e-02	-0.748696	R882 < WT
CBX4	0.588831	0.62897	-0.040139	1.62e-03	8.21e-03	-0.748543	R882 < WT
CLEC3B	0.50828	0.437719	0.070561	2.24e-04	1.84e-03	0.748455	R882 > WT
KCNK5	0.352138	0.413624	-0.061486	8.89e-06	1.65e-04	-0.748293	R882 < WT
IQCF5	0.307885	0.270102	0.037783	6.34e-03	2.34e-02	0.748106	R882 > WT
HERC1	0.367529	0.404906	-0.037377	5.36e-06	1.14e-04	-0.747719	R882 < WT
STBD1	0.41288	0.467974	-0.055094	2.92e-06	7.33e-05	-0.747569	R882 < WT
DEPDC4	0.492088	0.468039	0.024049	3.57e-03	1.51e-02	0.747472	R882 > WT
NCRNA00203	0.754539	0.717165	0.037374	3.82e-10	7.41e-08	0.747433	R882 > WT
RFX4	0.621481	0.563665	0.057816	5.59e-07	2.10e-05	0.747368	R882 > WT
CHCHD8	0.85751	0.830543	0.026968	3.72e-05	4.97e-04	0.747332	R882 > WT
SERGEF	0.628204	0.720084	-0.091879	5.92e-03	2.22e-02	-0.74698	R882 < WT
FBXL18	0.565635	0.514767	0.050869	1.76e-04	1.56e-03	0.746819	R882 > WT
TNS4	0.231912	0.220489	0.011423	2.13e-02	5.85e-02	0.746222	R882 > WT
TPRKB	0.434532	0.502867	-0.068336	2.11e-03	1.01e-02	-0.746103	R882 < WT
ANO6	0.715105	0.700122	0.014982	7.52e-05	8.25e-04	0.745649	R882 > WT
LOC282997	0.774775	0.758516	0.016259	1.50e-05	2.46e-04	0.745603	R882 > WT
RBM17	0.651281	0.679377	-0.028095	1.63e-03	8.25e-03	-0.745329	R882 < WT
NOC4L	0.8325	0.803005	0.029494	1.15e-04	1.15e-03	0.745178	R882 > WT
MZF1	0.760908	0.731232	0.029676	2.37e-03	1.10e-02	0.745056	R882 > WT
MAP7	0.581827	0.66818	-0.086353	2.33e-03	1.08e-02	-0.744853	R882 < WT
RTDR1	0.395404	0.482503	-0.087098	1.29e-05	2.16e-04	-0.744603	R882 < WT
IRX4	0.528813	0.464967	0.063846	1.53e-04	1.41e-03	0.744513	R882 > WT
PRTG	0.732649	0.665607	0.067043	1.46e-06	4.28e-05	0.743976	R882 > WT
ANKRD31	0.707501	0.777252	-0.069751	1.78e-02	5.10e-02	-0.743897	R882 < WT
NFE2L3	0.471282	0.524031	-0.052749	2.08e-03	9.96e-03	-0.743835	R882 < WT
ZBTB24	0.255473	0.323599	-0.068126	3.41e-09	3.71e-07	-0.743733	R882 < WT
NCRNA00169	0.680202	0.655377	0.024824	6.77e-03	2.45e-02	0.743423	R882 > WT
ATP6V1D	0.354138	0.411231	-0.057093	4.66e-06	1.03e-04	-0.743194	R882 < WT
MGST3	0.496646	0.584909	-0.088264	6.75e-03	2.45e-02	-0.742955	R882 < WT
PAK7	0.734137	0.64241	0.091727	9.28e-07	2.99e-05	0.742777	R882 > WT
UHRF1	0.761081	0.743239	0.017842	3.25e-04	2.45e-03	0.742764	R882 > WT
UNC5C	0.35375	0.405956	-0.052206	6.38e-05	7.32e-04	-0.742594	R882 < WT
IL26	0.268362	0.231433	0.036929	1.29e-02	4.00e-02	0.742577	R882 > WT
ZNF454	0.403707	0.354861	0.048846	4.99e-04	3.36e-03	0.742206	R882 > WT
ACADS	0.58909	0.630481	-0.041391	2.95e-03	1.30e-02	-0.741942	R882 < WT
ZNF384	0.466853	0.593941	-0.127088	8.59e-04	5.10e-03	-0.74149	R882 < WT
AIF1	0.482625	0.519846	-0.037221	6.25e-04	4.03e-03	-0.74149	R882 < WT
LDLRAD2	0.369388	0.3226	0.046788	6.93e-04	4.34e-03	0.741473	R882 > WT
CCDC162	0.40855	0.316827	0.091723	1.77e-03	8.80e-03	0.741179	R882 > WT
MBD1	0.728236	0.707312	0.020924	1.25e-04	1.22e-03	0.740866	R882 > WT
TRIM3	0.233902	0.283378	-0.049476	2.09e-04	1.75e-03	-0.740171	R882 < WT
FAM55C	0.42698	0.494227	-0.067247	2.69e-04	2.12e-03	-0.740157	R882 < WT
PLEKHJ1	0.498905	0.577725	-0.07882	1.30e-03	6.97e-03	-0.740135	R882 < WT
IL2RA	0.454982	0.514351	-0.059369	7.49e-03	2.63e-02	-0.739781	R882 < WT
TTR	0.285896	0.255027	0.030869	7.90e-03	2.74e-02	0.739711	R882 > WT
MS4A6A	0.481441	0.412152	0.069289	3.47e-03	1.47e-02	0.73971	R882 > WT
PAX1	0.537508	0.472703	0.064805	1.32e-03	7.06e-03	0.739624	R882 > WT
HTR3B	0.347382	0.300569	0.046812	2.40e-03	1.11e-02	0.739618	R882 > WT
PAX7	0.485792	0.415209	0.070583	2.32e-03	1.08e-02	0.739041	R882 > WT
GDF15	0.634433	0.545906	0.088527	2.77e-05	3.98e-04	0.738947	R882 > WT
CACNA1B	0.394352	0.332263	0.062088	4.20e-03	1.71e-02	0.738592	R882 > WT
GALNT6	0.6119	0.686001	-0.074101	1.34e-03	7.13e-03	-0.738391	R882 < WT
ZNF767	0.545418	0.602654	-0.057236	5.19e-03	2.01e-02	-0.738222	R882 < WT
PPP2CA	0.923043	0.880868	0.042175	3.31e-06	8.00e-05	0.738173	R882 > WT
PDZRN3	0.427381	0.378782	0.048598	3.03e-03	1.33e-02	0.738096	R882 > WT
DDX51	0.809795	0.78347	0.026324	2.68e-04	2.11e-03	0.738003	R882 > WT
CPN1	0.246303	0.221366	0.024937	1.37e-04	1.30e-03	0.737862	R882 > WT
OR1B1	0.364103	0.313951	0.050152	2.45e-03	1.13e-02	0.737689	R882 > WT
ADAMTSL3	0.72527	0.625408	0.099863	1.58e-05	2.55e-04	0.737673	R882 > WT
TRAF1	0.427953	0.37078	0.057172	6.74e-04	4.26e-03	0.737314	R882 > WT
B3GNT3	0.67727	0.620396	0.056874	2.47e-04	1.99e-03	0.737111	R882 > WT
MAB21L1	0.555815	0.475588	0.080227	1.16e-03	6.37e-03	0.736803	R882 > WT
SNORD99	0.272121	0.24764	0.024482	6.54e-03	2.40e-02	0.736794	R882 > WT
LOC145845	0.597126	0.52607	0.071056	1.22e-06	3.73e-05	0.736709	R882 > WT
SEMA5A	0.510462	0.450863	0.0596	5.84e-07	2.15e-05	0.736648	R882 > WT
PAAF1	0.851253	0.825353	0.025901	4.11e-05	5.32e-04	0.736369	R882 > WT
SLC2A11	0.429194	0.525069	-0.095876	1.85e-03	9.12e-03	-0.736309	R882 < WT
EPB49	0.427839	0.346683	0.081157	1.02e-04	1.05e-03	0.736302	R882 > WT
DAGLA	0.37279	0.451526	-0.078736	1.56e-04	1.43e-03	-0.736142	R882 < WT
C1orf204	0.317124	0.29989	0.017234	4.38e-03	1.77e-02	0.736064	R882 > WT
KDM3B	0.672697	0.646489	0.026207	1.93e-03	9.41e-03	0.736053	R882 > WT
TEKT3	0.64684	0.557985	0.088855	1.33e-03	7.08e-03	0.735407	R882 > WT
NOP2	0.745786	0.756656	-0.01087	3.41e-03	1.45e-02	-0.735082	R882 < WT
CEP63	0.667019	0.643385	0.023635	1.58e-03	8.07e-03	0.735015	R882 > WT
MTNR1A	0.48808	0.404226	0.083854	2.02e-04	1.71e-03	0.734968	R882 > WT
STX18	0.301956	0.285307	0.01665	1.34e-04	1.28e-03	0.73469	R882 > WT
C8orf44	0.578913	0.544454	0.034459	2.07e-03	9.92e-03	0.734522	R882 > WT
ZNF135	0.590886	0.475138	0.115748	1.53e-04	1.41e-03	0.734147	R882 > WT
FOXI2	0.502344	0.430744	0.0716	1.89e-04	1.63e-03	0.734035	R882 > WT
SNORA7A	0.318718	0.371778	-0.05306	1.43e-06	4.19e-05	-0.733993	R882 < WT
MPZL3	0.723279	0.697504	0.025775	4.44e-04	3.11e-03	0.733837	R882 > WT
GJB6	0.652314	0.596875	0.055438	5.36e-05	6.45e-04	0.733765	R882 > WT
ZAN	0.412082	0.317589	0.094494	7.90e-03	2.74e-02	0.733752	R882 > WT
OVOL1	0.71962	0.663782	0.055839	4.83e-10	8.87e-08	0.733683	R882 > WT
HIST1H3J	0.589422	0.504449	0.084973	1.13e-05	1.99e-04	0.733585	R882 > WT
CENPT	0.722429	0.712583	0.009846	1.15e-03	6.35e-03	0.733517	R882 > WT
DCAF7	0.321652	0.382836	-0.061184	3.81e-09	4.05e-07	-0.73342	R882 < WT
C1orf95	0.718529	0.690451	0.028078	2.31e-04	1.88e-03	0.732545	R882 > WT
C3orf27	0.626924	0.555062	0.071862	3.46e-08	2.44e-06	0.732505	R882 > WT
CDC42BPB	0.534961	0.609667	-0.074705	7.13e-03	2.55e-02	-0.732498	R882 < WT
SNORD116-24	0.364042	0.327593	0.036449	6.44e-03	2.37e-02	0.732429	R882 > WT
ST3GAL3	0.589001	0.613039	-0.024039	1.90e-03	9.27e-03	-0.732304	R882 < WT
LZTS1	0.371284	0.315636	0.055648	3.81e-04	2.76e-03	0.732156	R882 > WT
COLEC11	0.291148	0.226487	0.064662	1.73e-02	4.99e-02	0.732103	R882 > WT
CARD8	0.487786	0.45306	0.034726	7.97e-03	2.76e-02	0.732042	R882 > WT
LEPREL2	0.656875	0.589098	0.067778	6.71e-04	4.25e-03	0.731978	R882 > WT
TRPC4	0.565711	0.515082	0.050629	4.88e-05	6.04e-04	0.731859	R882 > WT
C10orf67	0.667267	0.607339	0.059928	9.48e-07	3.02e-05	0.731859	R882 > WT
RFTN1	0.454823	0.528259	-0.073436	5.66e-04	3.73e-03	-0.731653	R882 < WT
PDCD4	0.770528	0.754918	0.015609	1.91e-05	2.97e-04	0.73154	R882 > WT
KCNIP1	0.584886	0.539523	0.045363	9.85e-05	1.02e-03	0.731532	R882 > WT
LOC723809	0.212718	0.203984	0.008734	6.06e-03	2.26e-02	0.731315	R882 > WT
GNA11	0.599162	0.648634	-0.049473	1.12e-03	6.23e-03	-0.731296	R882 < WT
LOC100128573	0.340811	0.277745	0.063065	1.04e-03	5.88e-03	0.730771	R882 > WT
IPCEF1	0.551378	0.507455	0.043923	4.35e-04	3.05e-03	0.730725	R882 > WT
C22orf40	0.79365	0.769932	0.023718	4.74e-04	3.26e-03	0.730546	R882 > WT
OGFOD2	0.698932	0.6868	0.012132	5.23e-05	6.36e-04	0.730432	R882 > WT
MAT1A	0.54493	0.438969	0.105961	1.03e-03	5.87e-03	0.730332	R882 > WT
FXN	0.553337	0.454161	0.099175	2.10e-04	1.76e-03	0.729993	R882 > WT
NDUFA4L2	0.49082	0.537668	-0.046848	2.48e-03	1.13e-02	-0.729374	R882 < WT
KIAA0528	0.747592	0.72621	0.021381	8.27e-04	4.96e-03	0.729359	R882 > WT
NUAK1	0.657719	0.58937	0.068349	1.24e-05	2.11e-04	0.729092	R882 > WT
SAMHD1	0.443904	0.512409	-0.068505	1.38e-03	7.27e-03	-0.729024	R882 < WT
TGM7	0.285252	0.253572	0.03168	3.71e-03	1.55e-02	0.728983	R882 > WT
PFN2	0.311728	0.400344	-0.088615	5.87e-04	3.84e-03	-0.728698	R882 < WT
HSD17B3	0.273808	0.245246	0.028562	6.44e-03	2.37e-02	0.728357	R882 > WT
CHST14	0.744122	0.721534	0.022588	3.30e-03	1.42e-02	0.728277	R882 > WT
UFSP1	0.341985	0.420617	-0.078631	9.97e-06	1.80e-04	-0.728198	R882 < WT
CDKN2AIPNL	0.353914	0.419695	-0.065782	5.29e-05	6.42e-04	-0.72813	R882 < WT
SLC22A17	0.705824	0.680111	0.025713	3.56e-03	1.51e-02	0.72795	R882 > WT
CELSR3	0.555876	0.483799	0.072077	4.88e-05	6.04e-04	0.727884	R882 > WT
CYB5D1	0.858931	0.839281	0.01965	1.09e-03	6.11e-03	0.727689	R882 > WT
CDH10	0.660941	0.589435	0.071506	5.05e-08	3.24e-06	0.727645	R882 > WT
INPP4B	0.394581	0.519642	-0.125061	1.53e-04	1.41e-03	-0.727584	R882 < WT
CCDC28B	0.709458	0.675568	0.033889	5.36e-08	3.37e-06	0.727552	R882 > WT
BTBD11	0.408343	0.384839	0.023504	2.02e-03	9.73e-03	0.727547	R882 > WT
ADNP2	0.517741	0.463694	0.054046	4.92e-04	3.34e-03	0.727345	R882 > WT
HOXA7	0.292882	0.367587	-0.074705	1.57e-05	2.54e-04	-0.727318	R882 < WT
NOX5	0.454871	0.402816	0.052054	2.61e-04	2.07e-03	0.727259	R882 > WT
KLKBL4	0.359175	0.320587	0.038588	1.54e-03	7.94e-03	0.726933	R882 > WT
LCE1E	0.355268	0.299837	0.055431	3.29e-03	1.41e-02	0.72683	R882 > WT
NELL2	0.577643	0.51699	0.060653	6.56e-06	1.30e-04	0.726758	R882 > WT
PGAP3	0.686707	0.670589	0.016118	4.33e-03	1.75e-02	0.726707	R882 > WT
E2F8	0.413925	0.505943	-0.092017	1.16e-09	1.66e-07	-0.726391	R882 < WT
ZKSCAN1	0.737063	0.749466	-0.012403	9.29e-03	3.10e-02	-0.726328	R882 < WT
PRKCH	0.702674	0.739862	-0.037187	1.94e-02	5.45e-02	-0.725759	R882 < WT
OTOP3	0.485212	0.427454	0.057758	3.64e-05	4.89e-04	0.725618	R882 > WT
CDKL4	0.671905	0.620681	0.051224	1.24e-05	2.11e-04	0.725505	R882 > WT
TMEM56	0.747005	0.689953	0.057051	1.94e-04	1.66e-03	0.725477	R882 > WT
KCNJ10	0.735148	0.704375	0.030773	8.67e-06	1.61e-04	0.725474	R882 > WT
SLC36A2	0.444461	0.376429	0.068033	1.68e-03	8.45e-03	0.725444	R882 > WT
ETV3L	0.434604	0.394263	0.040341	2.07e-05	3.17e-04	0.725323	R882 > WT
LTBP4	0.695788	0.676964	0.018824	2.12e-02	5.82e-02	0.725287	R882 > WT
LOC121838	0.208365	0.188952	0.019413	7.29e-03	2.58e-02	0.725007	R882 > WT
LOC339568	0.408781	0.336708	0.072073	3.08e-03	1.34e-02	0.724993	R882 > WT
C11orf86	0.315347	0.26514	0.050207	6.94e-03	2.50e-02	0.724901	R882 > WT
TP53I11	0.571528	0.499927	0.0716	2.71e-04	2.13e-03	0.724841	R882 > WT
PLVAP	0.279118	0.346081	-0.066964	5.21e-08	3.32e-06	-0.72474	R882 < WT
PCYT2	0.676996	0.696257	-0.019261	1.23e-04	1.21e-03	-0.724704	R882 < WT
SCARA3	0.600173	0.651203	-0.05103	3.21e-04	2.43e-03	-0.724682	R882 < WT
[truncated: 11,441 more rows]

## Sheet: Top 50 Genes NonR882 vs WT
Rank	Gene	Non-R882 Mean	WT Mean	Difference	t-statistic	p-value	FDR	Mann-Whitney p	Cohen's d	Direction
1	OSTalpha	0.253437	0.213773	0.039664	3.19183	4.37e-03	2.78e-01	2.16e-04	1.32469	Non-R882 > WT
2	EPB42	0.438258	0.33654	0.101718	4.21991	3.28e-04	1.08e-01	1.69e-05	1.28357	Non-R882 > WT
3	LIMS1	0.359811	0.291087	0.068724	4.38009	2.09e-04	1.00e-01	2.71e-05	1.2473	Non-R882 > WT
4	ALS2CR11	0.316216	0.228785	0.087431	3.43774	2.37e-03	2.15e-01	7.19e-05	1.22567	Non-R882 > WT
5	ZNF469	0.244071	0.221782	0.022289	2.53766	1.93e-02	4.62e-01	6.63e-03	1.18711	Non-R882 > WT
6	LAMA4	0.362965	0.232367	0.130598	3.54276	1.80e-03	1.96e-01	3.03e-04	1.1755	Non-R882 > WT
7	SNORD124	0.506461	0.418563	0.087899	3.87322	7.73e-04	1.42e-01	5.08e-05	1.17	Non-R882 > WT
8	RPS26	0.709046	0.690272	0.018773	5.35557	1.10e-05	1.84e-02	4.48e-06	1.1562	Non-R882 > WT
9	MIR148B	0.287561	0.246769	0.040791	2.62312	1.59e-02	4.33e-01	1.64e-03	1.1418	Non-R882 > WT
10	TOMM40L	0.690584	0.667945	0.022639	3.10164	5.27e-03	2.92e-01	1.48e-03	1.13782	Non-R882 > WT
11	EEFSEC	0.695438	0.669306	0.026132	3.88267	7.38e-04	1.41e-01	1.18e-04	1.12706	Non-R882 > WT
12	FLJ41941	0.419975	0.336597	0.083379	3.66871	1.29e-03	1.68e-01	1.89e-04	1.1263	Non-R882 > WT
13	DAP	0.574393	0.643328	-0.068935	-3.85411	7.94e-04	1.44e-01	8.45e-05	-1.12304	Non-R882 < WT
14	ACOX2	0.297312	0.243541	0.053771	2.58758	1.72e-02	4.41e-01	5.89e-03	1.10925	Non-R882 > WT
15	RPS29	0.596489	0.669305	-0.072815	-2.72929	1.25e-02	4.23e-01	1.84e-03	-1.09736	Non-R882 < WT
16	CD300A	0.364887	0.291284	0.073604	3.45262	2.21e-03	2.15e-01	4.97e-04	1.09618	Non-R882 > WT
17	ITLN1	0.426819	0.337905	0.088915	3.78207	9.47e-04	1.55e-01	2.56e-04	1.09507	Non-R882 > WT
18	IFIT5	0.594577	0.693587	-0.09901	-3.48658	2.02e-03	2.07e-01	3.45e-04	-1.09291	Non-R882 < WT
19	KIAA1328	0.446402	0.391654	0.054748	2.84036	9.67e-03	3.85e-01	1.53e-03	1.08308	Non-R882 > WT
20	SLC41A2	0.289977	0.238349	0.051628	3.13529	4.81e-03	2.78e-01	5.94e-04	1.08143	Non-R882 > WT
21	IPO11	0.636838	0.685652	-0.048814	-2.27026	3.41e-02	5.48e-01	1.34e-02	-1.08122	Non-R882 < WT
22	TCAP	0.293241	0.244396	0.048844	2.3765	2.72e-02	5.19e-01	1.20e-02	1.07547	Non-R882 > WT
23	TMEM64	0.580053	0.659069	-0.079017	-2.89722	8.46e-03	3.63e-01	1.41e-03	-1.07231	Non-R882 < WT
24	ZBTB47	0.387152	0.329704	0.057448	3.12773	4.89e-03	2.78e-01	3.71e-04	1.07093	Non-R882 > WT
25	C18orf10	0.440078	0.380489	0.05959	2.72336	1.26e-02	4.23e-01	2.34e-03	1.06523	Non-R882 > WT
26	MIR1280	0.30714	0.266823	0.040318	3.72857	1.07e-03	1.61e-01	2.08e-04	1.06305	Non-R882 > WT
27	PROKR1	0.372751	0.290042	0.082709	3.69446	1.17e-03	1.66e-01	1.82e-04	1.05308	Non-R882 > WT
28	INPP5A	0.599169	0.684012	-0.084843	-3.49801	1.94e-03	2.01e-01	4.14e-04	-1.05145	Non-R882 < WT
29	ProSAPiP1	0.343193	0.278654	0.064539	2.72163	1.26e-02	4.23e-01	1.99e-03	1.04116	Non-R882 > WT
30	MYRIP	0.402805	0.506658	-0.103853	-5.31507	9.18e-06	1.76e-02	2.38e-05	-1.02774	Non-R882 < WT
31	PLA2G4B	0.271738	0.230239	0.041499	3.06422	5.65e-03	3.03e-01	6.25e-03	1.02773	Non-R882 > WT
32	FLJ36777	0.510771	0.568891	-0.058121	-3.12987	4.81e-03	2.78e-01	1.66e-03	-1.02629	Non-R882 < WT
33	GATA2	0.339225	0.455048	-0.115824	-5.31485	9.13e-06	1.76e-02	1.58e-05	-1.0255	Non-R882 < WT
34	CMYA5	0.238182	0.193595	0.044586	1.83007	8.20e-02	6.67e-01	3.19e-01	1.0221	Non-R882 > WT
35	TRDMT1	0.475735	0.434155	0.04158	2.79816	1.06e-02	3.95e-01	1.15e-03	1.01984	Non-R882 > WT
36	SERTAD1	0.40975	0.36675	0.043	2.03933	5.45e-02	5.98e-01	4.44e-02	1.0175	Non-R882 > WT
37	PRSSL1	0.630003	0.674798	-0.044795	-2.34108	2.92e-02	5.26e-01	1.81e-02	-1.01238	Non-R882 < WT
38	ACER3	0.299154	0.246413	0.052742	2.7565	1.16e-02	4.13e-01	7.34e-03	1.01002	Non-R882 > WT
39	CASP12	0.409338	0.313608	0.09573	4.14036	3.37e-04	1.08e-01	2.77e-05	1.00993	Non-R882 > WT
40	CHMP6	0.518922	0.501048	0.017874	3.67661	1.19e-03	1.66e-01	1.39e-04	1.0049	Non-R882 > WT
41	ZNF77	0.531872	0.473622	0.05825	2.78803	1.08e-02	3.98e-01	9.88e-03	1.0046	Non-R882 > WT
42	C21orf54	0.312784	0.259774	0.05301	3.33247	2.89e-03	2.38e-01	5.34e-04	0.996595	Non-R882 > WT
43	CSRP3	0.355338	0.283168	0.072171	3.32394	2.95e-03	2.38e-01	7.88e-04	0.995596	Non-R882 > WT
44	SNX9	0.519338	0.613186	-0.093847	-3.65637	1.25e-03	1.67e-01	1.53e-04	-0.990819	Non-R882 < WT
45	MSH5	0.632602	0.608678	0.023924	3.33517	2.86e-03	2.38e-01	3.92e-04	0.988827	Non-R882 > WT
46	C3orf39	0.517084	0.610244	-0.09316	-2.77751	1.10e-02	4.01e-01	1.23e-02	-0.986123	Non-R882 < WT
47	ANKRD44	0.399621	0.367979	0.031642	2.98773	6.72e-03	3.31e-01	2.42e-03	0.985044	Non-R882 > WT
48	OR51E1	0.264588	0.232245	0.032343	2.07154	5.11e-02	5.88e-01	3.24e-01	0.983694	Non-R882 > WT
49	LOC100128288	0.431196	0.354431	0.076765	3.39574	2.45e-03	2.18e-01	1.11e-03	0.980183	Non-R882 > WT
50	TTR	0.301487	0.255027	0.04646	2.42556	2.43e-02	5.04e-01	6.53e-03	0.978706	Non-R882 > WT

## Sheet: All Genes NonR882 vs WT
Gene	Non-R882 Mean	WT Mean	Difference	p-value	FDR	Cohen's d	Direction
OSTalpha	0.253437	0.213773	0.039664	4.37e-03	2.78e-01	1.32469	Non-R882 > WT
EPB42	0.438258	0.33654	0.101718	3.28e-04	1.08e-01	1.28357	Non-R882 > WT
LIMS1	0.359811	0.291087	0.068724	2.09e-04	1.00e-01	1.2473	Non-R882 > WT
ALS2CR11	0.316216	0.228785	0.087431	2.37e-03	2.15e-01	1.22567	Non-R882 > WT
ZNF469	0.244071	0.221782	0.022289	1.93e-02	4.62e-01	1.18711	Non-R882 > WT
LAMA4	0.362965	0.232367	0.130598	1.80e-03	1.96e-01	1.1755	Non-R882 > WT
SNORD124	0.506461	0.418563	0.087899	7.73e-04	1.42e-01	1.17	Non-R882 > WT
RPS26	0.709046	0.690272	0.018773	1.10e-05	1.84e-02	1.1562	Non-R882 > WT
MIR148B	0.287561	0.246769	0.040791	1.59e-02	4.33e-01	1.1418	Non-R882 > WT
TOMM40L	0.690584	0.667945	0.022639	5.27e-03	2.92e-01	1.13782	Non-R882 > WT
EEFSEC	0.695438	0.669306	0.026132	7.38e-04	1.41e-01	1.12706	Non-R882 > WT
FLJ41941	0.419975	0.336597	0.083379	1.29e-03	1.68e-01	1.1263	Non-R882 > WT
DAP	0.574393	0.643328	-0.068935	7.94e-04	1.44e-01	-1.12304	Non-R882 < WT
ACOX2	0.297312	0.243541	0.053771	1.72e-02	4.41e-01	1.10925	Non-R882 > WT
RPS29	0.596489	0.669305	-0.072815	1.25e-02	4.23e-01	-1.09736	Non-R882 < WT
CD300A	0.364887	0.291284	0.073604	2.21e-03	2.15e-01	1.09618	Non-R882 > WT
ITLN1	0.426819	0.337905	0.088915	9.47e-04	1.55e-01	1.09507	Non-R882 > WT
IFIT5	0.594577	0.693587	-0.09901	2.02e-03	2.07e-01	-1.09291	Non-R882 < WT
KIAA1328	0.446402	0.391654	0.054748	9.67e-03	3.85e-01	1.08308	Non-R882 > WT
SLC41A2	0.289977	0.238349	0.051628	4.81e-03	2.78e-01	1.08143	Non-R882 > WT
IPO11	0.636838	0.685652	-0.048814	3.41e-02	5.48e-01	-1.08122	Non-R882 < WT
TCAP	0.293241	0.244396	0.048844	2.72e-02	5.19e-01	1.07547	Non-R882 > WT
TMEM64	0.580053	0.659069	-0.079017	8.46e-03	3.63e-01	-1.07231	Non-R882 < WT
ZBTB47	0.387152	0.329704	0.057448	4.89e-03	2.78e-01	1.07093	Non-R882 > WT
C18orf10	0.440078	0.380489	0.05959	1.26e-02	4.23e-01	1.06523	Non-R882 > WT
MIR1280	0.30714	0.266823	0.040318	1.07e-03	1.61e-01	1.06305	Non-R882 > WT
PROKR1	0.372751	0.290042	0.082709	1.17e-03	1.66e-01	1.05308	Non-R882 > WT
INPP5A	0.599169	0.684012	-0.084843	1.94e-03	2.01e-01	-1.05145	Non-R882 < WT
ProSAPiP1	0.343193	0.278654	0.064539	1.26e-02	4.23e-01	1.04116	Non-R882 > WT
MYRIP	0.402805	0.506658	-0.103853	9.18e-06	1.76e-02	-1.02774	Non-R882 < WT
PLA2G4B	0.271738	0.230239	0.041499	5.65e-03	3.03e-01	1.02773	Non-R882 > WT
FLJ36777	0.510771	0.568891	-0.058121	4.81e-03	2.78e-01	-1.02629	Non-R882 < WT
GATA2	0.339225	0.455048	-0.115824	9.13e-06	1.76e-02	-1.0255	Non-R882 < WT
CMYA5	0.238182	0.193595	0.044586	8.20e-02	6.67e-01	1.0221	Non-R882 > WT
TRDMT1	0.475735	0.434155	0.04158	1.06e-02	3.95e-01	1.01984	Non-R882 > WT
SERTAD1	0.40975	0.36675	0.043	5.45e-02	5.98e-01	1.0175	Non-R882 > WT
PRSSL1	0.630003	0.674798	-0.044795	2.92e-02	5.26e-01	-1.01238	Non-R882 < WT
ACER3	0.299154	0.246413	0.052742	1.16e-02	4.13e-01	1.01002	Non-R882 > WT
CASP12	0.409338	0.313608	0.09573	3.37e-04	1.08e-01	1.00993	Non-R882 > WT
CHMP6	0.518922	0.501048	0.017874	1.19e-03	1.66e-01	1.0049	Non-R882 > WT
ZNF77	0.531872	0.473622	0.05825	1.08e-02	3.98e-01	1.0046	Non-R882 > WT
C21orf54	0.312784	0.259774	0.05301	2.89e-03	2.38e-01	0.996595	Non-R882 > WT
CSRP3	0.355338	0.283168	0.072171	2.95e-03	2.38e-01	0.995596	Non-R882 > WT
SNX9	0.519338	0.613186	-0.093847	1.25e-03	1.67e-01	-0.990819	Non-R882 < WT
MSH5	0.632602	0.608678	0.023924	2.86e-03	2.38e-01	0.988827	Non-R882 > WT
C3orf39	0.517084	0.610244	-0.09316	1.10e-02	4.01e-01	-0.986123	Non-R882 < WT
ANKRD44	0.399621	0.367979	0.031642	6.72e-03	3.31e-01	0.985044	Non-R882 > WT
OR51E1	0.264588	0.232245	0.032343	5.11e-02	5.88e-01	0.983694	Non-R882 > WT
LOC100128288	0.431196	0.354431	0.076765	2.45e-03	2.18e-01	0.980183	Non-R882 > WT
TTR	0.301487	0.255027	0.04646	2.43e-02	5.04e-01	0.978706	Non-R882 > WT
KRTAP12-1	0.394175	0.308142	0.086033	4.26e-03	2.78e-01	0.977656	Non-R882 > WT
DDHD2	0.25426	0.215062	0.039197	1.08e-01	7.07e-01	0.974762	Non-R882 > WT
RXFP4	0.471677	0.406855	0.064822	1.08e-02	3.98e-01	0.970211	Non-R882 > WT
USP24	0.480746	0.56546	-0.084714	6.18e-03	3.16e-01	-0.965696	Non-R882 < WT
AKNA	0.400908	0.330896	0.070012	3.42e-03	2.54e-01	0.964717	Non-R882 > WT
DDN	0.804377	0.83236	-0.027983	4.56e-02	5.84e-01	-0.961383	Non-R882 < WT
WNT5B	0.30259	0.269101	0.03349	2.46e-02	5.04e-01	0.960332	Non-R882 > WT
MIR375	0.502297	0.42252	0.079778	3.83e-03	2.68e-01	0.957131	Non-R882 > WT
C8orf46	0.233609	0.21682	0.016789	3.14e-02	5.36e-01	0.953828	Non-R882 > WT
APCDD1L	0.471125	0.373938	0.097186	1.50e-03	1.77e-01	0.952564	Non-R882 > WT
RORC	0.367709	0.307715	0.059994	5.04e-03	2.81e-01	0.950096	Non-R882 > WT
ANKRD27	0.508945	0.421601	0.087343	2.69e-02	5.18e-01	0.948853	Non-R882 > WT
GRAMD2	0.270827	0.233896	0.036931	6.92e-02	6.40e-01	0.947253	Non-R882 > WT
POU4F3	0.45368	0.372391	0.081289	8.63e-04	1.45e-01	0.94606	Non-R882 > WT
C14orf93	0.292963	0.248486	0.044477	1.53e-02	4.30e-01	0.943656	Non-R882 > WT
HEATR1	0.337713	0.305201	0.032512	4.98e-02	5.87e-01	0.943306	Non-R882 > WT
CA6	0.251116	0.218856	0.032261	4.00e-02	5.68e-01	0.942728	Non-R882 > WT
DDO	0.2621	0.23037	0.031729	2.70e-02	5.18e-01	0.941851	Non-R882 > WT
LIPF	0.257372	0.217256	0.040116	2.57e-02	5.10e-01	0.939793	Non-R882 > WT
PPID	0.378987	0.345725	0.033263	7.60e-02	6.52e-01	0.937881	Non-R882 > WT
LGI1	0.511107	0.408907	0.1022	6.17e-05	6.89e-02	0.936287	Non-R882 > WT
TMC2	0.303068	0.260988	0.04208	1.15e-02	4.13e-01	0.935073	Non-R882 > WT
JMJD7-PLA2G4B	0.413162	0.366459	0.046704	1.60e-02	4.33e-01	0.934971	Non-R882 > WT
SACM1L	0.403414	0.369163	0.034251	1.75e-02	4.44e-01	0.933124	Non-R882 > WT
TIMELESS	0.313327	0.266492	0.046835	4.73e-02	5.87e-01	0.932304	Non-R882 > WT
NPB	0.405406	0.363837	0.041569	9.58e-04	1.55e-01	0.930564	Non-R882 > WT
ZNF608	0.597215	0.539217	0.057998	3.96e-04	1.10e-01	0.929319	Non-R882 > WT
ANKRD55	0.279107	0.236718	0.042389	1.52e-02	4.30e-01	0.926871	Non-R882 > WT
ABHD10	0.654336	0.693806	-0.03947	3.98e-02	5.68e-01	-0.924062	Non-R882 < WT
TBC1D19	0.317911	0.267788	0.050123	6.08e-02	6.13e-01	0.921652	Non-R882 > WT
ZFPL1	1.00956	0.966625	0.042932	4.19e-04	1.12e-01	0.920396	Non-R882 > WT
HOXB3	0.4072	0.297313	0.109887	4.06e-03	2.76e-01	0.919652	Non-R882 > WT
CDCA5	1.04985	1.00459	0.045259	4.02e-04	1.10e-01	0.918335	Non-R882 > WT
STAG3	0.658593	0.630493	0.0281	6.70e-03	3.31e-01	0.916764	Non-R882 > WT
RGS9BP	0.481699	0.403403	0.078296	3.02e-02	5.33e-01	0.915192	Non-R882 > WT
ERMP1	0.462531	0.399814	0.062718	9.51e-03	3.85e-01	0.908064	Non-R882 > WT
BDH2	0.422736	0.357166	0.06557	8.43e-03	3.63e-01	0.904969	Non-R882 > WT
IL15RA	0.638691	0.614886	0.023805	2.34e-04	1.01e-01	0.904834	Non-R882 > WT
MRGPRE	0.310167	0.282146	0.028021	2.62e-02	5.13e-01	0.901688	Non-R882 > WT
PCGF6	0.528217	0.625105	-0.096887	1.22e-02	4.23e-01	-0.899578	Non-R882 < WT
STK10	0.737583	0.730024	0.007559	2.56e-02	5.09e-01	0.89956	Non-R882 > WT
XYLT1	0.608442	0.559783	0.048659	6.45e-04	1.35e-01	0.899445	Non-R882 > WT
MAPKBP1	0.708568	0.691611	0.016957	3.95e-02	5.68e-01	0.898277	Non-R882 > WT
PREX1	0.71298	0.75675	-0.04377	3.04e-02	5.33e-01	-0.895866	Non-R882 < WT
CERK	0.530182	0.584661	-0.054479	1.22e-02	4.23e-01	-0.894583	Non-R882 < WT
C20orf134	0.368669	0.31967	0.048999	4.56e-03	2.78e-01	0.893905	Non-R882 > WT
MIR1281	0.362721	0.334887	0.027834	8.43e-02	6.70e-01	0.890847	Non-R882 > WT
RP5-1022P6.2	0.343495	0.300147	0.043347	5.45e-02	5.98e-01	0.888677	Non-R882 > WT
SDPR	0.43839	0.341999	0.096391	1.49e-03	1.77e-01	0.888266	Non-R882 > WT
RPL23AP32	0.212908	0.197069	0.015838	8.37e-02	6.70e-01	0.887727	Non-R882 > WT
OXT	0.277395	0.228402	0.048993	5.86e-02	6.05e-01	0.885064	Non-R882 > WT
C1QTNF3	0.427318	0.344968	0.08235	8.23e-04	1.45e-01	0.882988	Non-R882 > WT
TMCO1	0.360919	0.335045	0.025874	4.49e-03	2.78e-01	0.882166	Non-R882 > WT
REP15	0.255222	0.21771	0.037511	2.71e-02	5.18e-01	0.880987	Non-R882 > WT
DCLK3	0.367602	0.30536	0.062242	4.92e-03	2.78e-01	0.879617	Non-R882 > WT
PYCRL	0.45572	0.420287	0.035434	4.32e-02	5.78e-01	0.878428	Non-R882 > WT
INHBA	0.329701	0.257137	0.072564	1.33e-02	4.24e-01	0.878081	Non-R882 > WT
ZNF629	0.619857	0.665851	-0.045994	4.91e-02	5.87e-01	-0.874716	Non-R882 < WT
KIF5A	0.528753	0.481424	0.047329	1.51e-02	4.30e-01	0.872198	Non-R882 > WT
ADRBK1	0.748218	0.728292	0.019926	1.28e-02	4.23e-01	0.870169	Non-R882 > WT
FUT2	0.329419	0.281813	0.047606	5.36e-02	5.96e-01	0.870142	Non-R882 > WT
ASCL3	0.21259	0.197098	0.015492	9.72e-02	6.89e-01	0.869435	Non-R882 > WT
SLC6A13	0.40679	0.343047	0.063744	3.94e-03	2.72e-01	0.869323	Non-R882 > WT
GCNT2	0.488438	0.384784	0.103654	2.54e-03	2.23e-01	0.869094	Non-R882 > WT
EVI5L	0.675669	0.654563	0.021106	5.86e-03	3.09e-01	0.868032	Non-R882 > WT
SAMD8	0.717536	0.702246	0.01529	4.52e-03	2.78e-01	0.867551	Non-R882 > WT
LRRN1	0.590316	0.643593	-0.053277	4.15e-02	5.74e-01	-0.866587	Non-R882 < WT
HBEGF	0.511205	0.553639	-0.042434	1.05e-02	3.94e-01	-0.866388	Non-R882 < WT
MIR199A2	0.338716	0.274024	0.064692	9.32e-03	3.85e-01	0.865547	Non-R882 > WT
CXCL13	0.229935	0.200498	0.029437	8.71e-02	6.76e-01	0.865227	Non-R882 > WT
PITX1	0.559426	0.646234	-0.086809	1.56e-02	4.33e-01	-0.8646	Non-R882 < WT
MIR1231	0.258702	0.226479	0.032224	1.96e-02	4.64e-01	0.86209	Non-R882 > WT
MSI2	0.446731	0.574175	-0.127444	6.68e-03	3.31e-01	-0.862064	Non-R882 < WT
INPP5J	0.365452	0.308983	0.056469	3.27e-02	5.42e-01	0.858554	Non-R882 > WT
BFSP2	0.240013	0.209571	0.030443	8.98e-02	6.78e-01	0.858085	Non-R882 > WT
C14orf43	0.69555	0.684474	0.011076	2.04e-02	4.72e-01	0.857892	Non-R882 > WT
SNORA68	0.269905	0.233957	0.035948	1.31e-01	7.36e-01	0.85749	Non-R882 > WT
MAP7D1	0.707936	0.693483	0.014454	7.02e-03	3.38e-01	0.856605	Non-R882 > WT
TIGD3	0.67087	0.719818	-0.048948	6.80e-02	6.38e-01	-0.852901	Non-R882 < WT
AP1M1	0.527543	0.62307	-0.095527	1.43e-02	4.24e-01	-0.851117	Non-R882 < WT
STRA6	0.339627	0.280704	0.058923	4.11e-03	2.76e-01	0.85067	Non-R882 > WT
MRPS35	0.479232	0.397011	0.082221	4.37e-02	5.78e-01	0.84645	Non-R882 > WT
NCRNA00176	0.252613	0.22693	0.025682	7.07e-02	6.43e-01	0.846083	Non-R882 > WT
LOC285954	0.31179	0.23796	0.07383	1.59e-02	4.33e-01	0.844713	Non-R882 > WT
VNN1	0.590516	0.511071	0.079445	7.68e-03	3.53e-01	0.84349	Non-R882 > WT
PIK3R6	0.557379	0.602745	-0.045366	1.68e-02	4.39e-01	-0.843282	Non-R882 < WT
PRSS36	0.426326	0.39027	0.036057	3.58e-02	5.52e-01	0.840634	Non-R882 > WT
TRAK1	0.350246	0.270204	0.080042	4.85e-03	2.78e-01	0.840317	Non-R882 > WT
FLJ46111	0.345086	0.284817	0.060269	1.05e-02	3.94e-01	0.838373	Non-R882 > WT
LOC100189589	0.306296	0.259747	0.046549	3.18e-02	5.38e-01	0.838357	Non-R882 > WT
AVP	0.290765	0.26114	0.029624	3.38e-02	5.47e-01	0.837966	Non-R882 > WT
OASL	0.707254	0.729879	-0.022625	6.78e-02	6.38e-01	-0.837875	Non-R882 < WT
C12orf5	0.30692	0.272996	0.033924	9.65e-02	6.89e-01	0.83721	Non-R882 > WT
ABCF2	0.52631	0.60767	-0.08136	1.23e-02	4.23e-01	-0.836153	Non-R882 < WT
EFCAB8	0.229762	0.206912	0.02285	1.05e-01	7.03e-01	0.835978	Non-R882 > WT
SLC33A1	0.386419	0.343129	0.04329	1.51e-01	7.53e-01	0.834474	Non-R882 > WT
SNX11	0.300589	0.266921	0.033668	7.26e-02	6.48e-01	0.833959	Non-R882 > WT
MIRLET7E	0.296204	0.254451	0.041753	9.69e-03	3.85e-01	0.83338	Non-R882 > WT
MIR125A	0.296204	0.254451	0.041753	9.69e-03	3.85e-01	0.83338	Non-R882 > WT
NCRNA00085	0.296204	0.254451	0.041753	9.69e-03	3.85e-01	0.83338	Non-R882 > WT
DYNLRB2	0.304623	0.259059	0.045564	3.83e-02	5.64e-01	0.832709	Non-R882 > WT
TMPRSS12	0.247636	0.214846	0.03279	3.94e-02	5.68e-01	0.831579	Non-R882 > WT
MMP21	0.235313	0.208626	0.026686	8.68e-02	6.75e-01	0.830104	Non-R882 > WT
KRTCAP3	0.219561	0.166124	0.053437	1.44e-01	7.49e-01	0.829539	Non-R882 > WT
WARS	0.677542	0.644822	0.03272	3.96e-03	2.72e-01	0.829231	Non-R882 > WT
USP14	0.615181	0.690058	-0.074876	4.08e-02	5.72e-01	-0.829207	Non-R882 < WT
ARRDC1	0.570562	0.623784	-0.053222	2.78e-02	5.19e-01	-0.828841	Non-R882 < WT
BEST4	0.260815	0.226904	0.03391	1.86e-02	4.58e-01	0.827813	Non-R882 > WT
FAM91A1	0.545641	0.636235	-0.090594	7.70e-03	3.53e-01	-0.827503	Non-R882 < WT
C8orf84	0.42596	0.380095	0.045865	5.26e-03	2.92e-01	0.826943	Non-R882 > WT
SUCNR1	0.288332	0.249023	0.039309	3.24e-02	5.42e-01	0.825863	Non-R882 > WT
MFSD6L	0.278471	0.241895	0.036576	1.23e-01	7.26e-01	0.823487	Non-R882 > WT
SH2B2	0.555714	0.484753	0.07096	4.91e-03	2.78e-01	0.821144	Non-R882 > WT
C19orf33	0.400651	0.324352	0.076298	2.67e-03	2.33e-01	0.81969	Non-R882 > WT
NTN3	0.501964	0.453441	0.048523	1.35e-02	4.24e-01	0.818433	Non-R882 > WT
COX6A1	0.298877	0.255577	0.0433	1.04e-01	7.03e-01	0.81614	Non-R882 > WT
C20orf54	0.320624	0.28493	0.035694	2.15e-02	4.81e-01	0.815836	Non-R882 > WT
HOXA2	0.539317	0.425227	0.11409	8.27e-05	7.22e-02	0.81577	Non-R882 > WT
PIGC	0.310228	0.386195	-0.075967	2.27e-03	2.15e-01	-0.815011	Non-R882 < WT
STAMBP	0.663125	0.651079	0.012046	4.92e-02	5.87e-01	0.814537	Non-R882 > WT
TNK2	0.552277	0.607426	-0.055149	2.05e-02	4.72e-01	-0.814048	Non-R882 < WT
SCG5	0.29664	0.249609	0.047031	6.09e-02	6.13e-01	0.813966	Non-R882 > WT
PGLYRP2	0.500748	0.431736	0.069013	1.29e-04	7.22e-02	0.81198	Non-R882 > WT
MCM3AP	0.791076	0.759501	0.031575	2.50e-02	5.08e-01	0.809861	Non-R882 > WT
TSEN54	0.729042	0.797953	-0.068911	5.39e-02	5.97e-01	-0.80986	Non-R882 < WT
NR5A1	0.29505	0.268504	0.026545	2.40e-02	5.04e-01	0.80976	Non-R882 > WT
KPNA3	0.345923	0.321212	0.024711	5.16e-02	5.89e-01	0.807436	Non-R882 > WT
MIR99B	0.308601	0.263526	0.045075	1.29e-02	4.23e-01	0.806797	Non-R882 > WT
CFI	0.367133	0.298083	0.06905	1.37e-02	4.24e-01	0.80651	Non-R882 > WT
SLC32A1	0.451697	0.395397	0.0563	3.62e-02	5.53e-01	0.806284	Non-R882 > WT
RELT	0.556218	0.591419	-0.035201	3.31e-02	5.44e-01	-0.805716	Non-R882 < WT
CCDC114	0.609394	0.648332	-0.038938	7.77e-02	6.53e-01	-0.805062	Non-R882 < WT
RNF41	0.232282	0.215477	0.016804	6.98e-02	6.41e-01	0.802478	Non-R882 > WT
GPC2	0.685732	0.659327	0.026405	3.68e-03	2.65e-01	0.802266	Non-R882 > WT
ELAVL1	0.484639	0.537868	-0.053229	7.14e-03	3.42e-01	-0.801138	Non-R882 < WT
PDZK1IP1	0.436048	0.364135	0.071914	1.30e-02	4.23e-01	0.800805	Non-R882 > WT
C7orf45	0.204974	0.19655	0.008424	4.39e-02	5.78e-01	0.799849	Non-R882 > WT
CXCL10	0.540598	0.4248	0.115798	4.56e-04	1.17e-01	0.799365	Non-R882 > WT
SLC23A3	0.437774	0.369413	0.068361	5.33e-03	2.94e-01	0.797865	Non-R882 > WT
NENF	0.674668	0.621352	0.053316	2.87e-03	2.38e-01	0.797812	Non-R882 > WT
SEL1L3	0.549983	0.480596	0.069387	1.31e-03	1.68e-01	0.796608	Non-R882 > WT
FLJ39609	0.270819	0.241818	0.029001	1.82e-02	4.52e-01	0.796262	Non-R882 > WT
P2RX5	0.298083	0.244093	0.05399	4.34e-02	5.78e-01	0.795545	Non-R882 > WT
IL1RL1	0.317077	0.259547	0.057531	6.12e-02	6.14e-01	0.795012	Non-R882 > WT
APCDD1	0.255693	0.227355	0.028338	1.43e-02	4.24e-01	0.794325	Non-R882 > WT
WDR25	0.704949	0.682853	0.022096	8.95e-03	3.76e-01	0.794238	Non-R882 > WT
MIR874	0.233683	0.211126	0.022557	8.68e-02	6.75e-01	0.79404	Non-R882 > WT
SLC10A5	0.481256	0.420214	0.061041	1.21e-06	4.05e-03	0.79213	Non-R882 > WT
CSNK1D	0.690698	0.665239	0.02546	1.17e-02	4.13e-01	0.791846	Non-R882 > WT
B3GNT8	0.312908	0.287418	0.02549	9.18e-03	3.83e-01	0.791201	Non-R882 > WT
CSRP1	0.627564	0.571031	0.056533	4.94e-04	1.22e-01	0.789618	Non-R882 > WT
SLAMF8	0.656807	0.61915	0.037656	9.96e-04	1.57e-01	0.786641	Non-R882 > WT
TTC1	0.288862	0.2615	0.027363	4.85e-02	5.87e-01	0.785335	Non-R882 > WT
NYNRIN	0.323352	0.369601	-0.046249	4.63e-03	2.78e-01	-0.784455	Non-R882 < WT
TP53I13	0.414438	0.384587	0.029851	1.35e-01	7.40e-01	0.784237	Non-R882 > WT
C7orf23	0.548746	0.62627	-0.077525	1.70e-02	4.41e-01	-0.781759	Non-R882 < WT
SRMS	0.454643	0.388511	0.066132	5.87e-04	1.30e-01	0.781385	Non-R882 > WT
CALR	0.324942	0.307302	0.017641	6.95e-04	1.41e-01	0.780585	Non-R882 > WT
CHD9	0.398031	0.365687	0.032344	1.39e-01	7.46e-01	0.779821	Non-R882 > WT
DDX46	0.565553	0.53689	0.028663	5.68e-02	6.03e-01	0.779816	Non-R882 > WT
TMEM185B	0.71344	0.724228	-0.010788	5.26e-02	5.93e-01	-0.779219	Non-R882 < WT
KDM5B	0.649334	0.637913	0.011421	5.31e-02	5.95e-01	0.778449	Non-R882 > WT
GFER	0.459003	0.429579	0.029424	4.64e-02	5.87e-01	0.778025	Non-R882 > WT
ESM1	0.460764	0.386155	0.074609	7.25e-04	1.41e-01	0.777483	Non-R882 > WT
MIR564	0.474576	0.531947	-0.057371	1.44e-02	4.24e-01	-0.776578	Non-R882 < WT
TMEM42	0.474576	0.531947	-0.057371	1.44e-02	4.24e-01	-0.776578	Non-R882 < WT
GTF2A1	0.730903	0.717807	0.013095	1.66e-01	7.60e-01	0.775373	Non-R882 > WT
CMTM8	0.645392	0.6069	0.038492	1.14e-04	7.22e-02	0.774949	Non-R882 > WT
COL8A2	0.460809	0.423691	0.037118	2.19e-03	2.15e-01	0.774263	Non-R882 > WT
MPDU1	0.638068	0.579885	0.058183	4.03e-04	1.10e-01	0.773421	Non-R882 > WT
BCAT1	0.361473	0.291259	0.070214	1.79e-02	4.51e-01	0.772615	Non-R882 > WT
MCART1	0.239111	0.203537	0.035574	6.30e-02	6.22e-01	0.772496	Non-R882 > WT
C22orf36	0.439167	0.488904	-0.049737	4.37e-03	2.78e-01	-0.772229	Non-R882 < WT
ZRANB1	0.199166	0.182816	0.01635	3.98e-02	5.68e-01	0.771904	Non-R882 > WT
SFXN5	0.754865	0.717224	0.037641	1.59e-03	1.83e-01	0.771349	Non-R882 > WT
FAM18A	0.245934	0.217062	0.028872	1.51e-01	7.53e-01	0.771238	Non-R882 > WT
C6orf154	0.249888	0.220487	0.029402	1.26e-01	7.31e-01	0.771006	Non-R882 > WT
LCN10	0.282224	0.251344	0.03088	1.96e-02	4.64e-01	0.769773	Non-R882 > WT
C21orf57	0.76285	0.728854	0.033995	2.86e-02	5.22e-01	0.767927	Non-R882 > WT
ZDHHC7	0.462932	0.541046	-0.078114	4.54e-03	2.78e-01	-0.767373	Non-R882 < WT
SH2D6	0.272823	0.249494	0.023329	3.79e-02	5.62e-01	0.764748	Non-R882 > WT
SRP72	0.306434	0.250921	0.055513	7.63e-02	6.52e-01	0.763927	Non-R882 > WT
PRMT10	0.368179	0.31026	0.057919	9.98e-02	6.96e-01	0.763882	Non-R882 > WT
MAD2L1	0.311505	0.2979	0.013605	9.80e-03	3.86e-01	0.763476	Non-R882 > WT
PPARGC1B	0.601609	0.647198	-0.045589	1.33e-02	4.24e-01	-0.763022	Non-R882 < WT
LOC284805	0.515576	0.563732	-0.048156	1.88e-02	4.59e-01	-0.762686	Non-R882 < WT
GNRH2	0.398388	0.340395	0.057993	2.75e-02	5.19e-01	0.762105	Non-R882 > WT
POU2AF1	0.27308	0.246239	0.026842	1.88e-02	4.59e-01	0.760143	Non-R882 > WT
FGF2	0.328645	0.281013	0.047633	1.41e-02	4.24e-01	0.75932	Non-R882 > WT
G6PC	0.318008	0.276482	0.041526	1.38e-02	4.24e-01	0.759098	Non-R882 > WT
CARD11	0.608543	0.54292	0.065623	7.19e-04	1.41e-01	0.758762	Non-R882 > WT
LOC100130017	0.291933	0.251698	0.040235	1.31e-02	4.23e-01	0.758173	Non-R882 > WT
TBX1	0.414271	0.356067	0.058204	1.09e-02	3.98e-01	0.757741	Non-R882 > WT
TAOK1	0.361335	0.321175	0.040161	2.03e-01	7.84e-01	0.75638	Non-R882 > WT
ANO7	0.212448	0.192691	0.019757	4.44e-02	5.80e-01	0.755192	Non-R882 > WT
FLYWCH2	0.292966	0.264373	0.028593	5.91e-03	3.09e-01	0.754071	Non-R882 > WT
LYN	0.420393	0.488419	-0.068026	1.37e-03	1.72e-01	-0.754052	Non-R882 < WT
ZNF395	0.535715	0.582681	-0.046966	4.35e-02	5.78e-01	-0.753866	Non-R882 < WT
C11orf88	0.515892	0.428419	0.087472	1.33e-03	1.70e-01	0.753197	Non-R882 > WT
TUBG2	0.673768	0.701363	-0.027595	1.09e-01	7.07e-01	-0.752892	Non-R882 < WT
MAML3	0.476857	0.448556	0.028301	9.55e-03	3.85e-01	0.752183	Non-R882 > WT
DOCK10	0.310887	0.361663	-0.050776	1.08e-03	1.61e-01	-0.752102	Non-R882 < WT
FBXO34	0.762973	0.740181	0.022792	3.23e-02	5.41e-01	0.751444	Non-R882 > WT
KIF21A	0.454152	0.533011	-0.078859	4.36e-03	2.78e-01	-0.751304	Non-R882 < WT
IER5L	0.407403	0.466473	-0.059071	1.40e-02	4.24e-01	-0.75116	Non-R882 < WT
FXYD6	0.476482	0.437501	0.038981	1.57e-02	4.33e-01	0.750673	Non-R882 > WT
KIAA0284	0.478335	0.396122	0.082213	1.42e-02	4.24e-01	0.750276	Non-R882 > WT
TRHR	0.310291	0.252321	0.05797	1.10e-02	4.01e-01	0.749607	Non-R882 > WT
PRKAR1A	0.568332	0.649396	-0.081064	3.50e-02	5.50e-01	-0.748972	Non-R882 < WT
ABP1	0.47272	0.417498	0.055222	1.64e-02	4.35e-01	0.748564	Non-R882 > WT
C11orf59	0.721895	0.714049	0.007846	5.22e-02	5.93e-01	0.747727	Non-R882 > WT
MYLK3	0.562883	0.494935	0.067948	1.49e-03	1.77e-01	0.747681	Non-R882 > WT
GABARAPL3	0.260145	0.230936	0.029209	2.62e-02	5.13e-01	0.746953	Non-R882 > WT
IL1A	0.419496	0.311664	0.107831	1.16e-02	4.13e-01	0.745991	Non-R882 > WT
PXDN	0.497581	0.427087	0.070494	1.61e-02	4.33e-01	0.745601	Non-R882 > WT
PPP1R1B	0.432037	0.379212	0.052825	1.63e-02	4.35e-01	0.745082	Non-R882 > WT
NFATC4	0.613695	0.55055	0.063146	5.86e-05	6.89e-02	0.745063	Non-R882 > WT
HPCAL1	0.890917	0.859389	0.031528	2.82e-03	2.38e-01	0.744559	Non-R882 > WT
TMEM151A	0.395766	0.340685	0.055082	7.41e-03	3.48e-01	0.7445	Non-R882 > WT
FBXO40	0.302097	0.261559	0.040538	1.62e-02	4.33e-01	0.744104	Non-R882 > WT
CDH16	0.418283	0.363674	0.054609	1.90e-02	4.60e-01	0.74378	Non-R882 > WT
ABCA9	0.343601	0.288951	0.05465	3.00e-02	5.32e-01	0.743355	Non-R882 > WT
CCL16	0.309461	0.261526	0.047935	5.62e-02	6.01e-01	0.742814	Non-R882 > WT
TANK	0.358637	0.468656	-0.110019	1.17e-03	1.66e-01	-0.742688	Non-R882 < WT
OR13A1	0.231617	0.207366	0.024252	1.05e-02	3.95e-01	0.742056	Non-R882 > WT
ARHGEF19	0.485909	0.450055	0.035854	2.31e-03	2.15e-01	0.740939	Non-R882 > WT
SPTLC3	0.407885	0.357029	0.050856	2.93e-03	2.38e-01	0.739511	Non-R882 > WT
NDUFA5	0.449856	0.368752	0.081104	8.42e-03	3.63e-01	0.739201	Non-R882 > WT
SLC35D1	0.647445	0.67731	-0.029865	1.68e-02	4.39e-01	-0.738832	Non-R882 < WT
C20orf79	0.295497	0.261346	0.034152	3.74e-02	5.62e-01	0.73811	Non-R882 > WT
PPP1R13L	0.538964	0.477089	0.061875	1.15e-02	4.12e-01	0.73796	Non-R882 > WT
APOC3	0.263695	0.233698	0.029997	6.87e-02	6.38e-01	0.737661	Non-R882 > WT
CACNB2	0.519308	0.446496	0.072813	2.17e-03	2.15e-01	0.73761	Non-R882 > WT
EFTUD2	0.441606	0.364787	0.076819	3.23e-02	5.41e-01	0.737203	Non-R882 > WT
WDYHV1	0.301565	0.283281	0.018284	9.53e-02	6.89e-01	0.737177	Non-R882 > WT
COMMD3	0.734426	0.691956	0.04247	3.29e-04	1.08e-01	0.736807	Non-R882 > WT
BAT2L1	0.209696	0.200306	0.00939	1.32e-01	7.37e-01	0.736638	Non-R882 > WT
C3orf31	0.779445	0.804495	-0.02505	3.72e-02	5.61e-01	-0.736482	Non-R882 < WT
XRN1	0.277615	0.241581	0.036034	1.42e-01	7.48e-01	0.735423	Non-R882 > WT
LYPD3	0.327988	0.276102	0.051886	1.47e-02	4.28e-01	0.735065	Non-R882 > WT
PLK1	0.488989	0.539948	-0.050959	3.84e-02	5.64e-01	-0.734957	Non-R882 < WT
MIR190B	0.45971	0.393955	0.065754	1.37e-02	4.24e-01	0.734377	Non-R882 > WT
KIAA0087	0.516869	0.442405	0.074464	8.87e-06	1.76e-02	0.734117	Non-R882 > WT
NDN	0.397196	0.354957	0.042239	1.64e-02	4.35e-01	0.733947	Non-R882 > WT
CD5	0.568546	0.475217	0.09333	2.84e-03	2.38e-01	0.733588	Non-R882 > WT
CLEC4F	0.296122	0.257672	0.038451	1.27e-02	4.23e-01	0.733487	Non-R882 > WT
TMEM51	0.693885	0.662986	0.030898	8.08e-03	3.59e-01	0.733301	Non-R882 > WT
SNX3	0.338027	0.288673	0.049354	7.21e-02	6.48e-01	0.732716	Non-R882 > WT
CLDN5	0.211942	0.188789	0.023153	4.09e-02	5.72e-01	0.732603	Non-R882 > WT
PMAIP1	0.656266	0.688402	-0.032137	1.06e-01	7.03e-01	-0.732146	Non-R882 < WT
ADORA3	0.267749	0.233581	0.034169	1.52e-02	4.30e-01	0.731541	Non-R882 > WT
CD109	0.475228	0.436846	0.038381	4.89e-02	5.87e-01	0.731167	Non-R882 > WT
KLK13	0.538076	0.481005	0.057072	7.38e-03	3.48e-01	0.730944	Non-R882 > WT
LENEP	0.380452	0.331403	0.049049	1.79e-02	4.51e-01	0.729875	Non-R882 > WT
TWISTNB	0.742693	0.73086	0.011833	7.74e-03	3.53e-01	0.72969	Non-R882 > WT
RTP3	0.402696	0.352794	0.049902	2.06e-02	4.73e-01	0.728972	Non-R882 > WT
RGS19	0.839648	0.897524	-0.057876	1.02e-01	6.96e-01	-0.728241	Non-R882 < WT
VSIG10L	0.363516	0.304475	0.059042	2.78e-02	5.19e-01	0.72723	Non-R882 > WT
EPOR	0.483725	0.430771	0.052955	8.56e-03	3.65e-01	0.726774	Non-R882 > WT
FAM102A	0.596533	0.565894	0.030639	5.94e-04	1.30e-01	0.724888	Non-R882 > WT
TIE1	0.520322	0.470104	0.050218	1.68e-02	4.39e-01	0.724725	Non-R882 > WT
PIP4K2A	0.553029	0.534683	0.018347	9.95e-02	6.96e-01	0.72431	Non-R882 > WT
PLEK2	0.470725	0.411497	0.059228	3.77e-02	5.62e-01	0.722817	Non-R882 > WT
TMEM95	0.211581	0.199673	0.011908	1.74e-01	7.63e-01	0.722686	Non-R882 > WT
H2AFX	0.763558	0.748202	0.015356	1.68e-01	7.60e-01	0.722451	Non-R882 > WT
JKAMP	0.347979	0.315042	0.032937	1.45e-01	7.49e-01	0.722107	Non-R882 > WT
HCST	0.272863	0.24337	0.029492	3.13e-02	5.36e-01	0.721025	Non-R882 > WT
GFRA2	0.420443	0.485368	-0.064924	2.90e-03	2.38e-01	-0.72065	Non-R882 < WT
UGP2	0.338478	0.297344	0.041134	6.57e-02	6.33e-01	0.720245	Non-R882 > WT
TRPM2	0.399659	0.357948	0.041711	8.80e-02	6.78e-01	0.719877	Non-R882 > WT
ZNF180	0.377637	0.359137	0.0185	4.85e-02	5.87e-01	0.719041	Non-R882 > WT
FAM64A	0.606645	0.64036	-0.033715	1.25e-01	7.30e-01	-0.718965	Non-R882 < WT
SLCO4A1	0.658936	0.627673	0.031263	7.51e-03	3.51e-01	0.718872	Non-R882 > WT
S100A6	0.622229	0.578356	0.043873	1.12e-04	7.22e-02	0.718675	Non-R882 > WT
C11orf95	0.456543	0.513284	-0.056741	1.45e-03	1.76e-01	-0.718565	Non-R882 < WT
CIB1	0.408019	0.359242	0.048778	3.39e-02	5.47e-01	0.718482	Non-R882 > WT
ZCCHC10	0.292898	0.267363	0.025535	1.28e-01	7.33e-01	0.718467	Non-R882 > WT
ABHD15	0.367791	0.345676	0.022116	1.96e-01	7.81e-01	0.717958	Non-R882 > WT
IMMP1L	0.367194	0.335539	0.031655	1.62e-01	7.56e-01	0.716238	Non-R882 > WT
GUCA1C	0.50412	0.516681	-0.012562	1.42e-01	7.48e-01	-0.716012	Non-R882 < WT
ZNF34	0.700579	0.720733	-0.020154	1.27e-02	4.23e-01	-0.715045	Non-R882 < WT
CCDC81	0.390678	0.300199	0.090479	2.08e-02	4.75e-01	0.714317	Non-R882 > WT
DGCR2	0.698613	0.692735	0.005878	2.86e-02	5.22e-01	0.713997	Non-R882 > WT
IKBIP	0.28709	0.261832	0.025258	1.98e-01	7.82e-01	0.713738	Non-R882 > WT
SGK269	0.262028	0.236352	0.025675	2.79e-02	5.19e-01	0.713725	Non-R882 > WT
BACH2	0.785819	0.803188	-0.01737	1.98e-02	4.66e-01	-0.71367	Non-R882 < WT
FBXL18	0.564628	0.514767	0.049862	5.03e-03	2.81e-01	0.713066	Non-R882 > WT
A4GNT	0.362752	0.316563	0.046189	6.63e-02	6.33e-01	0.712466	Non-R882 > WT
C14orf149	0.375323	0.343958	0.031365	1.49e-01	7.52e-01	0.7124	Non-R882 > WT
MGP	0.318263	0.393162	-0.074898	2.33e-03	2.15e-01	-0.711958	Non-R882 < WT
LRP2BP	0.205627	0.19339	0.012237	1.47e-01	7.49e-01	0.711181	Non-R882 > WT
CHRM4	0.397332	0.379734	0.017598	2.09e-04	1.00e-01	0.710723	Non-R882 > WT
SCAPER	0.299473	0.241316	0.058157	1.82e-02	4.52e-01	0.710679	Non-R882 > WT
SLC39A10	0.674923	0.686804	-0.011881	7.07e-02	6.43e-01	-0.710499	Non-R882 < WT
PBOV1	0.294976	0.259722	0.035255	6.10e-02	6.13e-01	0.710497	Non-R882 > WT
SOX18	0.600967	0.646868	-0.0459	4.69e-02	5.87e-01	-0.710481	Non-R882 < WT
SNX4	0.374593	0.339233	0.03536	1.30e-01	7.34e-01	0.71034	Non-R882 > WT
KIF7	0.477105	0.437471	0.039634	2.64e-04	1.07e-01	0.710069	Non-R882 > WT
SNORD15B	0.270687	0.242748	0.027938	2.77e-02	5.19e-01	0.709242	Non-R882 > WT
FAM40B	0.641865	0.66158	-0.019715	4.59e-02	5.86e-01	-0.709078	Non-R882 < WT
C15orf58	0.400423	0.355005	0.045418	3.48e-02	5.50e-01	0.708754	Non-R882 > WT
DPYD	0.695191	0.730852	-0.035661	1.38e-01	7.44e-01	-0.708668	Non-R882 < WT
SNTB1	0.763545	0.748489	0.015056	1.01e-01	6.96e-01	0.708356	Non-R882 > WT
BTBD17	0.391768	0.32685	0.064918	2.77e-02	5.19e-01	0.707493	Non-R882 > WT
GRM4	0.255475	0.227996	0.027479	2.54e-02	5.09e-01	0.707448	Non-R882 > WT
C1orf204	0.321607	0.29989	0.021717	1.38e-01	7.44e-01	0.707415	Non-R882 > WT
PKD2L1	0.278344	0.243643	0.034701	3.29e-02	5.42e-01	0.707208	Non-R882 > WT
LRRC30	0.281042	0.24892	0.032122	3.80e-02	5.62e-01	0.70687	Non-R882 > WT
CD3EAP	0.542668	0.482767	0.059902	1.36e-02	4.24e-01	0.706766	Non-R882 > WT
CDC42EP3	0.559027	0.648203	-0.089176	1.36e-02	4.24e-01	-0.706734	Non-R882 < WT
ATP6V0D1	0.663776	0.631875	0.031901	1.83e-03	1.96e-01	0.705463	Non-R882 > WT
C13orf26	0.336702	0.289649	0.047053	3.78e-02	5.62e-01	0.705269	Non-R882 > WT
CRYBB1	0.51211	0.482667	0.029443	1.81e-09	2.42e-05	0.705178	Non-R882 > WT
SLC35E3	0.487254	0.57194	-0.084686	6.43e-03	3.23e-01	-0.705069	Non-R882 < WT
C4orf34	0.695618	0.635468	0.060149	2.36e-02	4.99e-01	0.704032	Non-R882 > WT
KIAA0649	0.464835	0.508652	-0.043818	1.04e-02	3.94e-01	-0.703285	Non-R882 < WT
UCP2	0.571262	0.526027	0.045235	1.80e-02	4.51e-01	0.701462	Non-R882 > WT
APAF1	0.273345	0.247163	0.026182	1.87e-01	7.78e-01	0.701318	Non-R882 > WT
MIR589	0.460321	0.404335	0.055986	3.66e-02	5.55e-01	0.7012	Non-R882 > WT
TUBB1	0.331108	0.294414	0.036694	2.99e-02	5.31e-01	0.701105	Non-R882 > WT
CCDC103	0.450867	0.381706	0.069161	4.10e-02	5.72e-01	0.700715	Non-R882 > WT
ELP4	0.359881	0.32917	0.030711	1.68e-01	7.60e-01	0.700463	Non-R882 > WT
SMO	0.531903	0.593069	-0.061166	5.90e-03	3.09e-01	-0.700173	Non-R882 < WT
MIR921	0.423741	0.372807	0.050934	7.57e-03	3.51e-01	0.700145	Non-R882 > WT
MAK16	0.753202	0.742884	0.010318	1.56e-01	7.56e-01	0.699805	Non-R882 > WT
CHD6	0.557468	0.609551	-0.052083	1.40e-02	4.24e-01	-0.699114	Non-R882 < WT
LOXL1	0.324767	0.263432	0.061335	6.26e-02	6.21e-01	0.698721	Non-R882 > WT
BIN1	0.475028	0.533734	-0.058707	8.38e-03	3.63e-01	-0.698657	Non-R882 < WT
GDPD3	0.266457	0.238182	0.028275	2.21e-02	4.88e-01	0.698586	Non-R882 > WT
LOC100271831	0.266457	0.238182	0.028275	2.21e-02	4.88e-01	0.698586	Non-R882 > WT
MIR708	0.272852	0.234587	0.038265	3.04e-02	5.33e-01	0.698569	Non-R882 > WT
FBXO47	0.536446	0.412836	0.12361	4.20e-03	2.77e-01	0.698479	Non-R882 > WT
VPS33B	0.597733	0.616386	-0.018653	5.77e-02	6.05e-01	-0.698278	Non-R882 < WT
POLR2H	0.296729	0.286662	0.010067	1.20e-02	4.20e-01	0.697848	Non-R882 > WT
FGFBP1	0.496671	0.412129	0.084542	2.79e-03	2.38e-01	0.697811	Non-R882 > WT
SPOCD1	0.422045	0.384063	0.037982	8.22e-03	3.61e-01	0.697549	Non-R882 > WT
IL6ST	0.422411	0.402798	0.019613	6.77e-03	3.31e-01	0.696598	Non-R882 > WT
ZNF366	0.581766	0.548393	0.033373	2.95e-03	2.38e-01	0.696436	Non-R882 > WT
EPHA10	0.503908	0.448857	0.055052	4.27e-04	1.12e-01	0.695194	Non-R882 > WT
SELK	0.736881	0.75281	-0.015929	1.72e-02	4.41e-01	-0.694902	Non-R882 < WT
MRPS28	0.718182	0.727241	-0.009059	5.93e-02	6.05e-01	-0.694883	Non-R882 < WT
LOC100131551	0.603147	0.539973	0.063174	3.00e-04	1.08e-01	0.69453	Non-R882 > WT
PITRM1	0.669324	0.652611	0.016713	5.85e-02	6.05e-01	0.693943	Non-R882 > WT
CHURC1	0.635093	0.682006	-0.046913	6.18e-02	6.17e-01	-0.693693	Non-R882 < WT
RASSF9	0.453261	0.378912	0.074349	9.39e-03	3.85e-01	0.693691	Non-R882 > WT
HLX	0.438516	0.398458	0.040058	5.11e-02	5.88e-01	0.69316	Non-R882 > WT
KLRG1	0.391439	0.329542	0.061897	4.90e-02	5.87e-01	0.692919	Non-R882 > WT
VAMP4	0.281753	0.30349	-0.021737	6.10e-04	1.30e-01	-0.692867	Non-R882 < WT
SMC4	0.728346	0.75516	-0.026813	4.25e-02	5.77e-01	-0.691873	Non-R882 < WT
ADRM1	0.304241	0.278571	0.025669	2.13e-01	7.91e-01	0.691511	Non-R882 > WT
SPHKAP	0.468107	0.410632	0.057474	3.73e-03	2.65e-01	0.690726	Non-R882 > WT
SLC38A11	0.377411	0.303793	0.073617	5.90e-02	6.05e-01	0.6907	Non-R882 > WT
C11orf61	0.379616	0.343835	0.035781	1.06e-01	7.04e-01	0.690609	Non-R882 > WT
DERL2	0.338326	0.314173	0.024152	1.23e-01	7.26e-01	0.690172	Non-R882 > WT
NOX3	0.487386	0.418662	0.068724	2.24e-02	4.91e-01	0.690056	Non-R882 > WT
HSD3B7	0.520746	0.48829	0.032456	1.92e-02	4.61e-01	0.689421	Non-R882 > WT
PLUNC	0.459759	0.387181	0.072578	2.67e-02	5.18e-01	0.689409	Non-R882 > WT
DHRS13	0.735108	0.710609	0.0245	6.90e-02	6.40e-01	0.688994	Non-R882 > WT
TMEM184A	0.61124	0.505263	0.105976	4.74e-03	2.78e-01	0.688976	Non-R882 > WT
STOML1	0.675926	0.700238	-0.024312	2.04e-01	7.86e-01	-0.688055	Non-R882 < WT
C6orf195	0.285906	0.258162	0.027745	5.26e-02	5.93e-01	0.6876	Non-R882 > WT
COQ10B	0.333019	0.352168	-0.019149	1.14e-03	1.66e-01	-0.686988	Non-R882 < WT
SMCP	0.490354	0.440609	0.049745	2.22e-03	2.15e-01	0.685727	Non-R882 > WT
SAMD5	0.420775	0.382251	0.038524	5.63e-02	6.01e-01	0.684538	Non-R882 > WT
SRRM1	0.447819	0.38674	0.061079	1.05e-01	7.03e-01	0.68441	Non-R882 > WT
ALAS1	0.530147	0.490867	0.03928	4.84e-02	5.87e-01	0.684109	Non-R882 > WT
UFSP2	0.694078	0.728875	-0.034797	7.42e-02	6.49e-01	-0.683909	Non-R882 < WT
C17orf46	0.717808	0.696323	0.021485	7.03e-03	3.38e-01	0.683767	Non-R882 > WT
C6orf136	0.664334	0.648685	0.015649	2.74e-02	5.19e-01	0.68365	Non-R882 > WT
GPR56	0.330295	0.303796	0.026499	1.24e-01	7.27e-01	0.683297	Non-R882 > WT
RP1	0.303661	0.25308	0.050582	2.43e-02	5.04e-01	0.683291	Non-R882 > WT
PIGZ	0.459493	0.438095	0.021398	9.73e-03	3.86e-01	0.683167	Non-R882 > WT
TTF1	0.686487	0.646572	0.039915	3.13e-03	2.39e-01	0.682746	Non-R882 > WT
RCSD1	0.591044	0.633748	-0.042703	4.79e-02	5.87e-01	-0.682281	Non-R882 < WT
SCARNA4	0.195472	0.191112	0.00436	2.37e-01	8.00e-01	0.680727	Non-R882 > WT
LFNG	0.665203	0.644843	0.02036	7.72e-05	7.22e-02	0.680561	Non-R882 > WT
GPR1	0.254193	0.233927	0.020266	2.46e-03	2.18e-01	0.680262	Non-R882 > WT
SH2D7	0.450512	0.404409	0.046103	1.65e-02	4.36e-01	0.679974	Non-R882 > WT
ELF3	0.417304	0.372807	0.044497	1.24e-02	4.23e-01	0.679211	Non-R882 > WT
SCO2	0.869005	0.837078	0.031927	1.66e-03	1.84e-01	0.679009	Non-R882 > WT
MIR29B1	0.20441	0.191443	0.012967	2.21e-01	7.97e-01	0.677846	Non-R882 > WT
C1orf52	0.285316	0.24477	0.040546	4.27e-02	5.77e-01	0.677617	Non-R882 > WT
TXNDC6	0.729547	0.70427	0.025277	2.55e-02	5.09e-01	0.677583	Non-R882 > WT
DCAF8	0.192764	0.175818	0.016946	1.30e-01	7.36e-01	0.677101	Non-R882 > WT
PYROXD1	0.444884	0.522527	-0.077643	2.37e-03	2.15e-01	-0.676898	Non-R882 < WT
UNC13D	0.368526	0.409854	-0.041328	1.68e-02	4.39e-01	-0.676171	Non-R882 < WT
ELF5	0.318828	0.281925	0.036903	5.72e-02	6.05e-01	0.676101	Non-R882 > WT
TAF5L	0.559779	0.509075	0.050703	5.95e-02	6.05e-01	0.675378	Non-R882 > WT
C17orf67	0.220426	0.209599	0.010828	8.89e-02	6.78e-01	0.675029	Non-R882 > WT
OR1I1	0.300587	0.268049	0.032538	3.25e-02	5.42e-01	0.674598	Non-R882 > WT
TFAM	0.37824	0.361041	0.017198	1.65e-01	7.60e-01	0.674178	Non-R882 > WT
BTBD19	0.448341	0.51847	-0.070129	1.61e-02	4.33e-01	-0.674057	Non-R882 < WT
TCTEX1D4	0.448341	0.51847	-0.070129	1.61e-02	4.33e-01	-0.674057	Non-R882 < WT
PRPH2	0.261252	0.23312	0.028132	6.33e-02	6.22e-01	0.673719	Non-R882 > WT
MEGF6	0.649305	0.631883	0.017422	1.93e-02	4.62e-01	0.672989	Non-R882 > WT
ARL10	0.495168	0.545034	-0.049866	5.94e-02	6.05e-01	-0.672906	Non-R882 < WT
CCDC99	0.447801	0.396156	0.051645	4.91e-02	5.87e-01	0.672515	Non-R882 > WT
MIS12	0.320207	0.296088	0.024119	1.35e-01	7.41e-01	0.672266	Non-R882 > WT
ZNF250	0.442592	0.399775	0.042817	9.02e-02	6.78e-01	0.672186	Non-R882 > WT
PTPRA	0.68402	0.697704	-0.013684	2.15e-02	4.81e-01	-0.670489	Non-R882 < WT
LOC100127888	0.229522	0.21866	0.010862	4.72e-02	5.87e-01	0.670333	Non-R882 > WT
MTMR11	0.285295	0.239953	0.045342	4.38e-02	5.78e-01	0.670312	Non-R882 > WT
SETD1A	0.630385	0.616328	0.014058	3.88e-02	5.66e-01	0.669765	Non-R882 > WT
MTSS1	0.329783	0.302123	0.027659	1.62e-02	4.33e-01	0.669665	Non-R882 > WT
SLC30A7	0.233106	0.212366	0.02074	2.53e-01	8.09e-01	0.669431	Non-R882 > WT
RAD23B	0.362322	0.328665	0.033657	1.36e-01	7.41e-01	0.669341	Non-R882 > WT
GAS2L2	0.454355	0.374959	0.079396	1.34e-02	4.24e-01	0.669318	Non-R882 > WT
C1orf126	0.685585	0.669283	0.016301	2.06e-03	2.09e-01	0.668207	Non-R882 > WT
IL27RA	0.31073	0.286607	0.024123	1.60e-01	7.56e-01	0.668088	Non-R882 > WT
SEPHS1	0.350804	0.334313	0.016492	1.64e-01	7.60e-01	0.668	Non-R882 > WT
PSMD9	0.803562	0.773943	0.029619	2.12e-02	4.81e-01	0.667724	Non-R882 > WT
DNASE1L2	0.290547	0.26345	0.027097	4.34e-02	5.78e-01	0.667537	Non-R882 > WT
TTC39C	0.699642	0.692318	0.007324	8.97e-02	6.78e-01	0.667308	Non-R882 > WT
RASGRP3	0.646215	0.631191	0.015024	5.43e-02	5.98e-01	0.667275	Non-R882 > WT
ARL6IP4	0.664222	0.647498	0.016723	1.03e-02	3.94e-01	0.666928	Non-R882 > WT
LCN6	0.522073	0.439626	0.082447	3.44e-03	2.54e-01	0.666426	Non-R882 > WT
SIRT2	0.81544	0.785	0.03044	1.49e-02	4.28e-01	0.665773	Non-R882 > WT
IL1F5	0.221273	0.202719	0.018553	6.89e-02	6.39e-01	0.665517	Non-R882 > WT
RBPMS2	0.570474	0.523288	0.047185	1.90e-02	4.60e-01	0.66545	Non-R882 > WT
URB2	0.597108	0.543085	0.054023	6.23e-02	6.19e-01	0.665028	Non-R882 > WT
C20orf141	0.503019	0.438059	0.06496	1.76e-03	1.94e-01	0.664995	Non-R882 > WT
HKDC1	0.212309	0.200475	0.011834	1.23e-01	7.26e-01	0.664737	Non-R882 > WT
TTC7B	0.397888	0.357657	0.040231	2.62e-02	5.13e-01	0.664313	Non-R882 > WT
ARL13B	0.734554	0.748594	-0.01404	1.57e-02	4.33e-01	-0.664062	Non-R882 < WT
PAPD5	0.306893	0.287531	0.019362	1.56e-01	7.56e-01	0.663756	Non-R882 > WT
LGALS1	0.561351	0.509666	0.051685	3.12e-03	2.39e-01	0.663562	Non-R882 > WT
AXIN1	0.698265	0.652516	0.04575	5.97e-03	3.10e-01	0.663385	Non-R882 > WT
SLITRK6	0.309804	0.260814	0.04899	2.78e-02	5.19e-01	0.662701	Non-R882 > WT
GPR162	0.228118	0.207279	0.020839	1.56e-01	7.56e-01	0.66215	Non-R882 > WT
KIAA0494	0.38062	0.355437	0.025183	1.05e-01	7.03e-01	0.661606	Non-R882 > WT
RHBDD3	0.370676	0.457496	-0.08682	6.76e-03	3.31e-01	-0.661398	Non-R882 < WT
C3orf10	0.373298	0.329803	0.043495	1.41e-01	7.48e-01	0.661219	Non-R882 > WT
MIR335	0.28646	0.247061	0.0394	4.04e-02	5.72e-01	0.660772	Non-R882 > WT
C14orf102	0.429749	0.362888	0.06686	5.75e-02	6.05e-01	0.660763	Non-R882 > WT
MIR18A	0.304052	0.366243	-0.062191	4.56e-03	2.78e-01	-0.660701	Non-R882 < WT
MIR17	0.304052	0.366243	-0.062191	4.56e-03	2.78e-01	-0.660701	Non-R882 < WT
ZFYVE27	0.682602	0.664516	0.018086	3.25e-02	5.42e-01	0.660004	Non-R882 > WT
RNF220	0.363895	0.425429	-0.061534	5.81e-03	3.07e-01	-0.659975	Non-R882 < WT
COL11A1	0.553771	0.487787	0.065984	3.76e-03	2.65e-01	0.65988	Non-R882 > WT
FAM176B	0.542429	0.504665	0.037764	2.41e-04	1.01e-01	0.65976	Non-R882 > WT
CDH5	0.276629	0.255422	0.021207	6.29e-02	6.22e-01	0.659185	Non-R882 > WT
SLC4A4	0.703134	0.690876	0.012258	9.82e-04	1.57e-01	0.659095	Non-R882 > WT
EPB49	0.42064	0.346683	0.073958	3.75e-03	2.65e-01	0.658918	Non-R882 > WT
CEP63	0.664889	0.643385	0.021504	1.85e-02	4.56e-01	0.658843	Non-R882 > WT
CLIP4	0.402773	0.466297	-0.063523	7.85e-03	3.53e-01	-0.658737	Non-R882 < WT
HK3	0.61753	0.653656	-0.036126	7.88e-02	6.57e-01	-0.658309	Non-R882 < WT
SLC22A5	0.381902	0.438357	-0.056456	2.60e-05	3.88e-02	-0.657795	Non-R882 < WT
MLNR	0.391869	0.348246	0.043623	2.75e-02	5.19e-01	0.657541	Non-R882 > WT
KIAA0319L	0.723648	0.708983	0.014665	6.96e-02	6.40e-01	0.657204	Non-R882 > WT
ATP6V1E1	0.22528	0.200028	0.025252	1.97e-01	7.81e-01	0.656983	Non-R882 > WT
NDUFS4	0.703972	0.714035	-0.010063	4.34e-03	2.78e-01	-0.656461	Non-R882 < WT
PPP1CB	0.431386	0.481169	-0.049783	2.17e-02	4.83e-01	-0.655911	Non-R882 < WT
CEBPA	0.45693	0.519912	-0.062981	9.63e-05	7.22e-02	-0.655337	Non-R882 < WT
LOC80054	0.45693	0.519912	-0.062981	9.63e-05	7.22e-02	-0.655337	Non-R882 < WT
C2orf61	0.236026	0.205186	0.03084	1.95e-01	7.81e-01	0.655241	Non-R882 > WT
CYP26B1	0.500598	0.552377	-0.051779	2.28e-02	4.96e-01	-0.655174	Non-R882 < WT
GUCA2B	0.256509	0.241042	0.015467	9.02e-02	6.78e-01	0.654904	Non-R882 > WT
OSBPL6	0.424838	0.377147	0.047692	2.94e-02	5.28e-01	0.654486	Non-R882 > WT
ZBTB42	0.59448	0.538971	0.055509	1.12e-03	1.65e-01	0.653941	Non-R882 > WT
OSBPL2	0.393851	0.350116	0.043735	9.27e-02	6.85e-01	0.653815	Non-R882 > WT
PP14571	0.5926	0.540918	0.051682	7.74e-04	1.42e-01	0.653541	Non-R882 > WT
FAM129A	0.388841	0.363847	0.024994	2.16e-02	4.81e-01	0.653526	Non-R882 > WT
IL27	0.404951	0.357794	0.047157	3.06e-02	5.33e-01	0.652607	Non-R882 > WT
MIR19A	0.304468	0.360273	-0.055804	3.02e-03	2.39e-01	-0.652516	Non-R882 < WT
MIR671	0.23346	0.215362	0.018098	1.94e-01	7.81e-01	0.652064	Non-R882 > WT
NCDN	0.690003	0.674888	0.015115	4.76e-02	5.87e-01	0.651831	Non-R882 > WT
PDK1	0.314655	0.282143	0.032512	9.60e-02	6.89e-01	0.6518	Non-R882 > WT
EXTL2	0.231605	0.21261	0.018995	2.55e-01	8.10e-01	0.651673	Non-R882 > WT
C14orf115	0.248142	0.23193	0.016212	3.05e-02	5.33e-01	0.65069	Non-R882 > WT
LMOD3	0.22394	0.206439	0.017501	1.49e-01	7.52e-01	0.650554	Non-R882 > WT
BCAM	0.398125	0.45241	-0.054285	3.38e-02	5.47e-01	-0.650225	Non-R882 < WT
EWSR1	0.292014	0.376326	-0.084312	7.52e-03	3.51e-01	-0.649882	Non-R882 < WT
MIR324	0.199979	0.193128	0.006852	1.84e-01	7.74e-01	0.649835	Non-R882 > WT
TECTA	0.222702	0.204097	0.018605	4.53e-02	5.84e-01	0.649319	Non-R882 > WT
PSD3	0.385508	0.35691	0.028598	1.55e-02	4.33e-01	0.648369	Non-R882 > WT
RAMP1	0.570334	0.528689	0.041645	3.11e-03	2.39e-01	0.648232	Non-R882 > WT
ABCB9	0.642362	0.628564	0.013798	1.10e-01	7.08e-01	0.64783	Non-R882 > WT
TRRAP	0.530272	0.56379	-0.033518	1.16e-01	7.14e-01	-0.647315	Non-R882 < WT
CPA1	0.224676	0.210122	0.014554	1.17e-01	7.15e-01	0.647145	Non-R882 > WT
ZBTB38	0.39583	0.374675	0.021155	1.39e-04	7.47e-02	0.646985	Non-R882 > WT
ESAM	0.607661	0.668348	-0.060687	8.44e-02	6.70e-01	-0.646849	Non-R882 < WT
C14orf39	0.398179	0.346008	0.052171	4.57e-02	5.85e-01	0.646616	Non-R882 > WT
SNRPE	0.687881	0.672206	0.015675	5.31e-02	5.95e-01	0.646572	Non-R882 > WT
CMTM4	0.391029	0.468154	-0.077125	1.26e-02	4.23e-01	-0.646472	Non-R882 < WT
HVCN1	0.723671	0.708816	0.014856	2.24e-03	2.15e-01	0.646444	Non-R882 > WT
FAM193A	0.192036	0.183822	0.008214	1.10e-01	7.08e-01	0.646338	Non-R882 > WT
COL16A1	0.436363	0.497917	-0.061554	8.05e-03	3.58e-01	-0.646049	Non-R882 < WT
DTX1	0.635666	0.580001	0.055665	4.99e-04	1.22e-01	0.64593	Non-R882 > WT
PRDM16	0.439694	0.491726	-0.052032	1.39e-02	4.24e-01	-0.645837	Non-R882 < WT
FLJ42875	0.439694	0.491726	-0.052032	1.39e-02	4.24e-01	-0.645837	Non-R882 < WT
C13orf33	0.501933	0.428535	0.073398	9.37e-03	3.85e-01	0.645595	Non-R882 > WT
GPR44	0.576043	0.517027	0.059015	8.57e-04	1.45e-01	0.645577	Non-R882 > WT
SYNC	0.604077	0.569514	0.034563	1.16e-03	1.66e-01	0.645546	Non-R882 > WT
CRYAB	0.516319	0.456353	0.059966	7.02e-03	3.38e-01	0.645398	Non-R882 > WT
UCN3	0.286435	0.252598	0.033838	6.68e-02	6.36e-01	0.645169	Non-R882 > WT
CLEC3B	0.50153	0.437719	0.063811	2.29e-02	4.97e-01	0.64516	Non-R882 > WT
C20orf201	0.488653	0.441204	0.047449	2.87e-02	5.22e-01	0.644775	Non-R882 > WT
LOC26102	0.462328	0.512829	-0.0505	1.02e-02	3.94e-01	-0.644483	Non-R882 < WT
FLJ90757	0.511698	0.592289	-0.080591	4.15e-03	2.76e-01	-0.644208	Non-R882 < WT
AFAP1L2	0.513412	0.458192	0.055219	1.04e-02	3.94e-01	0.644047	Non-R882 > WT
ITGB3BP	0.344364	0.309985	0.034379	1.29e-01	7.34e-01	0.643501	Non-R882 > WT
PBX4	0.682365	0.706301	-0.023935	2.60e-01	8.11e-01	-0.643149	Non-R882 < WT
IGFALS	0.240611	0.211993	0.028617	3.92e-02	5.68e-01	0.6431	Non-R882 > WT
LOC201651	0.447303	0.372354	0.074949	3.05e-02	5.33e-01	0.642834	Non-R882 > WT
C19orf59	0.378924	0.34012	0.038805	7.62e-02	6.52e-01	0.642759	Non-R882 > WT
KIAA1407	0.300275	0.277396	0.022879	1.88e-01	7.78e-01	0.642706	Non-R882 > WT
BAIAP2	0.450741	0.531229	-0.080489	4.54e-03	2.78e-01	-0.641984	Non-R882 < WT
HTR3B	0.343158	0.300569	0.042588	4.97e-02	5.87e-01	0.641789	Non-R882 > WT
C12orf62	0.719043	0.707246	0.011797	1.48e-02	4.28e-01	0.64175	Non-R882 > WT
FGF5	0.365457	0.442011	-0.076555	2.84e-03	2.38e-01	-0.641414	Non-R882 < WT
CYP19A1	0.5146	0.433633	0.080967	4.48e-02	5.80e-01	0.640884	Non-R882 > WT
C20orf4	0.742771	0.732618	0.010152	1.24e-01	7.27e-01	0.640874	Non-R882 > WT
SCARNA21	0.215237	0.203934	0.011302	1.58e-01	7.56e-01	0.640564	Non-R882 > WT
GLP2R	0.301474	0.272481	0.028993	2.02e-02	4.68e-01	0.640562	Non-R882 > WT
GPR132	0.35083	0.315687	0.035142	7.71e-02	6.52e-01	0.640393	Non-R882 > WT
BHMT	0.3689	0.302602	0.066298	2.81e-02	5.19e-01	0.639975	Non-R882 > WT
FILIP1	0.379466	0.315253	0.064213	5.56e-02	6.01e-01	0.639802	Non-R882 > WT
KCNJ15	0.288193	0.250736	0.037457	4.79e-02	5.87e-01	0.639765	Non-R882 > WT
CBFB	0.657224	0.708923	-0.051699	4.07e-02	5.72e-01	-0.639241	Non-R882 < WT
LOC152217	0.363245	0.344903	0.018342	3.82e-02	5.64e-01	0.639184	Non-R882 > WT
GPIHBP1	0.474276	0.424035	0.050241	1.72e-02	4.41e-01	0.638827	Non-R882 > WT
TMEM126B	0.628277	0.678706	-0.050429	4.89e-02	5.87e-01	-0.638735	Non-R882 < WT
FLII	0.711369	0.692105	0.019264	2.79e-02	5.19e-01	0.638638	Non-R882 > WT
CD302	0.353637	0.400735	-0.047098	1.20e-03	1.66e-01	-0.638549	Non-R882 < WT
CDR2L	0.736444	0.724223	0.012222	5.64e-03	3.03e-01	0.637507	Non-R882 > WT
PTGR2	0.657729	0.586672	0.071056	3.19e-03	2.40e-01	0.637121	Non-R882 > WT
DNM1	0.546761	0.515408	0.031353	1.02e-02	3.94e-01	0.636815	Non-R882 > WT
SLC25A41	0.321996	0.285847	0.036149	7.71e-02	6.52e-01	0.635932	Non-R882 > WT
APTX	0.411913	0.472812	-0.060899	1.47e-02	4.28e-01	-0.635684	Non-R882 < WT
GRLF1	0.199566	0.192074	0.007492	1.58e-01	7.56e-01	0.635391	Non-R882 > WT
TYMP	0.662278	0.636166	0.026112	1.52e-02	4.30e-01	0.635286	Non-R882 > WT
ATP1B2	0.401294	0.45483	-0.053535	6.85e-03	3.34e-01	-0.635271	Non-R882 < WT
MOBKL2C	0.63985	0.613078	0.026772	3.73e-02	5.61e-01	0.635109	Non-R882 > WT
SSTR2	0.426018	0.377778	0.04824	2.09e-02	4.75e-01	0.635087	Non-R882 > WT
FABP1	0.230735	0.207586	0.023149	1.64e-01	7.59e-01	0.634982	Non-R882 > WT
FAM166B	0.267306	0.228205	0.039102	9.34e-02	6.86e-01	0.634894	Non-R882 > WT
BCMO1	0.34852	0.288126	0.060394	3.31e-02	5.44e-01	0.634473	Non-R882 > WT
ATP5G2	0.700961	0.634404	0.066557	2.20e-02	4.86e-01	0.634315	Non-R882 > WT
SSTR3	0.228088	0.209953	0.018135	1.41e-01	7.48e-01	0.634032	Non-R882 > WT
APOA1	0.235394	0.216378	0.019016	1.01e-01	6.96e-01	0.633322	Non-R882 > WT
HLA-DMB	0.639563	0.565539	0.074023	6.34e-03	3.21e-01	0.632529	Non-R882 > WT
UTS2	0.230765	0.205217	0.025548	2.04e-01	7.85e-01	0.632246	Non-R882 > WT
LIPG	0.476569	0.415637	0.060932	4.61e-02	5.87e-01	0.63134	Non-R882 > WT
C9orf84	0.233498	0.215688	0.01781	8.84e-02	6.78e-01	0.631226	Non-R882 > WT
PFKFB2	0.70957	0.737232	-0.027662	1.32e-01	7.37e-01	-0.630779	Non-R882 < WT
CCDC138	0.358729	0.342848	0.015881	2.06e-01	7.86e-01	0.630662	Non-R882 > WT
UNC119	0.298562	0.2634	0.035162	8.42e-02	6.70e-01	0.630436	Non-R882 > WT
C15orf56	0.734974	0.800099	-0.065124	3.92e-02	5.68e-01	-0.630317	Non-R882 < WT
PA2G4	0.683856	0.646567	0.037289	1.72e-02	4.41e-01	0.630133	Non-R882 > WT
ZNF576	0.288715	0.272091	0.016625	2.78e-01	8.16e-01	0.630133	Non-R882 > WT
YJEFN3	0.226777	0.215248	0.011529	3.94e-02	5.68e-01	0.62987	Non-R882 > WT
TMEM212	0.206807	0.199145	0.007662	1.11e-01	7.08e-01	0.629644	Non-R882 > WT
PIK3C2B	0.206645	0.196239	0.010406	2.22e-01	7.97e-01	0.629523	Non-R882 > WT
TRAK2	0.797914	0.77435	0.023565	6.12e-02	6.14e-01	0.629305	Non-R882 > WT
QTRTD1	0.3051	0.282175	0.022926	1.99e-01	7.82e-01	0.629274	Non-R882 > WT
PLD1	0.625155	0.669541	-0.044386	4.37e-02	5.78e-01	-0.629089	Non-R882 < WT
ACADS	0.593167	0.630481	-0.037314	6.87e-02	6.38e-01	-0.628949	Non-R882 < WT
PIK3IP1	0.277748	0.339528	-0.06178	1.06e-03	1.61e-01	-0.628752	Non-R882 < WT
MYBPC3	0.233871	0.212097	0.021774	8.81e-02	6.78e-01	0.628662	Non-R882 > WT
ENTHD1	0.298023	0.264218	0.033804	6.01e-02	6.10e-01	0.628402	Non-R882 > WT
PTPN7	0.346101	0.391423	-0.045322	2.00e-03	2.06e-01	-0.628324	Non-R882 < WT
RGS3	0.326933	0.306463	0.02047	1.04e-01	7.03e-01	0.627904	Non-R882 > WT
BUB1B	0.709089	0.699217	0.009872	5.81e-02	6.05e-01	0.627502	Non-R882 > WT
GGCT	0.664475	0.587932	0.076543	3.35e-02	5.47e-01	0.627393	Non-R882 > WT
TMEM87A	0.274211	0.245003	0.029208	1.60e-01	7.56e-01	0.627388	Non-R882 > WT
CLDN11	0.508249	0.457716	0.050533	2.35e-02	4.99e-01	0.627083	Non-R882 > WT
AIRE	0.283615	0.23266	0.050954	3.21e-02	5.41e-01	0.627054	Non-R882 > WT
ATG4D	0.735506	0.728516	0.006991	5.32e-02	5.95e-01	0.626987	Non-R882 > WT
KCNK15	0.374205	0.424259	-0.050053	4.92e-03	2.78e-01	-0.626058	Non-R882 < WT
OGFR	0.73621	0.774318	-0.038108	1.45e-01	7.49e-01	-0.625848	Non-R882 < WT
CALY	0.489942	0.519393	-0.029451	6.55e-02	6.33e-01	-0.62579	Non-R882 < WT
LAT	0.520556	0.566671	-0.046115	7.63e-02	6.52e-01	-0.625314	Non-R882 < WT
LY96	0.400535	0.493311	-0.092775	1.69e-02	4.39e-01	-0.625036	Non-R882 < WT
HLA-DRA	0.514924	0.571332	-0.056408	2.39e-02	5.04e-01	-0.624703	Non-R882 < WT
CRYBA4	0.230375	0.213749	0.016626	3.04e-02	5.33e-01	0.623982	Non-R882 > WT
GDF2	0.262033	0.238878	0.023155	1.32e-01	7.37e-01	0.623419	Non-R882 > WT
TMEM26	0.555861	0.480366	0.075495	4.33e-03	2.78e-01	0.623368	Non-R882 > WT
SEC61A1	0.447105	0.435306	0.011799	2.45e-02	5.04e-01	0.622875	Non-R882 > WT
TMEM101	0.70089	0.711469	-0.01058	1.87e-01	7.78e-01	-0.622815	Non-R882 < WT
C7orf41	0.515371	0.578992	-0.063622	7.26e-02	6.48e-01	-0.622439	Non-R882 < WT
ORC2L	0.566022	0.522493	0.043529	2.89e-02	5.24e-01	0.622357	Non-R882 > WT
HDGF2	0.321248	0.298013	0.023234	2.52e-02	5.08e-01	0.622129	Non-R882 > WT
OR6V1	0.222304	0.203976	0.018328	7.90e-02	6.58e-01	0.621797	Non-R882 > WT
KLHL10	0.68609	0.673625	0.012465	6.16e-02	6.16e-01	0.621646	Non-R882 > WT
NT5C3L	0.68609	0.673625	0.012465	6.16e-02	6.16e-01	0.621646	Non-R882 > WT
NTRK1	0.600828	0.579454	0.021373	1.88e-02	4.59e-01	0.621403	Non-R882 > WT
RLF	0.718946	0.736908	-0.017962	3.15e-02	5.36e-01	-0.621383	Non-R882 < WT
LOC84931	0.303097	0.276332	0.026765	4.80e-02	5.87e-01	0.620981	Non-R882 > WT
FOXRED2	0.736955	0.744985	-0.00803	2.42e-01	8.04e-01	-0.620876	Non-R882 < WT
FDX1L	0.624808	0.593224	0.031584	3.33e-03	2.49e-01	0.620835	Non-R882 > WT
SPON1	0.247912	0.216972	0.03094	1.19e-01	7.22e-01	0.620509	Non-R882 > WT
CASQ1	0.289977	0.266285	0.023692	8.17e-02	6.67e-01	0.620461	Non-R882 > WT
GUF1	0.244511	0.224885	0.019626	2.53e-01	8.09e-01	0.620412	Non-R882 > WT
DIO3OS	0.316119	0.283692	0.032427	7.68e-02	6.52e-01	0.620269	Non-R882 > WT
GYLTL1B	0.229346	0.210942	0.018404	1.47e-01	7.49e-01	0.619829	Non-R882 > WT
RING1	0.543771	0.589421	-0.04565	4.57e-02	5.85e-01	-0.619693	Non-R882 < WT
ACTN2	0.413075	0.465196	-0.052121	1.28e-02	4.23e-01	-0.619343	Non-R882 < WT
RNF114	0.412399	0.374641	0.037758	8.67e-02	6.75e-01	0.618917	Non-R882 > WT
ELAC1	0.571338	0.601345	-0.030007	1.05e-01	7.03e-01	-0.618609	Non-R882 < WT
NBLA00301	0.56405	0.517949	0.046101	1.04e-02	3.94e-01	0.618559	Non-R882 > WT
C20orf111	0.382281	0.357197	0.025084	1.37e-01	7.42e-01	0.618399	Non-R882 > WT
SERHL2	0.758591	0.729892	0.028698	8.29e-03	3.62e-01	0.61816	Non-R882 > WT
NR2E3	0.399124	0.368673	0.030451	1.43e-02	4.24e-01	0.617695	Non-R882 > WT
APOB	0.392362	0.338969	0.053393	3.02e-02	5.33e-01	0.617545	Non-R882 > WT
ZNF510	0.3348	0.357257	-0.022456	1.08e-01	7.07e-01	-0.617226	Non-R882 < WT
C1orf87	0.563326	0.485372	0.077953	2.98e-03	2.39e-01	0.617194	Non-R882 > WT
LRRC52	0.474067	0.408077	0.06599	1.16e-02	4.13e-01	0.617167	Non-R882 > WT
NUP210L	0.288453	0.242993	0.045461	8.85e-02	6.78e-01	0.616594	Non-R882 > WT
VASH1	0.59138	0.562718	0.028662	4.76e-02	5.87e-01	0.616257	Non-R882 > WT
TTC35	0.379677	0.35375	0.025927	5.64e-02	6.01e-01	0.616216	Non-R882 > WT
HSPB2	0.501865	0.4427	0.059165	1.01e-02	3.93e-01	0.616095	Non-R882 > WT
HOXB4	0.493955	0.574812	-0.080857	2.30e-02	4.97e-01	-0.615864	Non-R882 < WT
ZPLD1	0.334814	0.365116	-0.030302	6.04e-02	6.11e-01	-0.615363	Non-R882 < WT
SNAPC3	0.485037	0.529558	-0.044521	5.77e-02	6.05e-01	-0.615347	Non-R882 < WT
ARNTL2	0.545048	0.50046	0.044589	2.96e-02	5.28e-01	0.615282	Non-R882 > WT
KIAA1279	0.293291	0.255764	0.037527	6.85e-02	6.38e-01	0.61478	Non-R882 > WT
DNALI1	0.457421	0.397035	0.060386	4.92e-02	5.87e-01	0.614692	Non-R882 > WT
SERPINB1	0.759581	0.744988	0.014593	4.12e-02	5.72e-01	0.614522	Non-R882 > WT
SPINK7	0.30239	0.263325	0.039065	7.89e-03	3.54e-01	0.614364	Non-R882 > WT
LHX6	0.340413	0.289078	0.051335	3.88e-02	5.66e-01	0.614257	Non-R882 > WT
CD248	0.461777	0.412995	0.048782	1.43e-02	4.24e-01	0.614043	Non-R882 > WT
GAL3ST1	0.244763	0.223786	0.020977	9.43e-02	6.89e-01	0.614037	Non-R882 > WT
PLCB2	0.521452	0.57241	-0.050958	1.73e-02	4.41e-01	-0.614018	Non-R882 < WT
COL17A1	0.309766	0.276217	0.033549	5.38e-02	5.97e-01	0.613841	Non-R882 > WT
CD82	0.30289	0.347137	-0.044247	1.84e-03	1.96e-01	-0.613807	Non-R882 < WT
RCBTB1	0.739884	0.71654	0.023344	3.48e-02	5.50e-01	0.613735	Non-R882 > WT
DCBLD1	0.458362	0.388756	0.069606	8.89e-03	3.74e-01	0.613647	Non-R882 > WT
RTKN	0.470388	0.387213	0.083175	1.09e-02	3.98e-01	0.613083	Non-R882 > WT
UBE2E2	0.660812	0.636846	0.023967	6.10e-03	3.14e-01	0.612808	Non-R882 > WT
ELK4	0.215859	0.190697	0.025161	1.21e-01	7.25e-01	0.612664	Non-R882 > WT
ZNF252	0.700452	0.688413	0.012039	4.32e-02	5.78e-01	0.612216	Non-R882 > WT
MMP28	0.717582	0.701715	0.015867	1.21e-01	7.26e-01	0.612189	Non-R882 > WT
TMPRSS11E	0.377908	0.31041	0.067498	2.99e-02	5.31e-01	0.611486	Non-R882 > WT
SUCLG1	0.253931	0.23459	0.019341	2.17e-01	7.94e-01	0.6114	Non-R882 > WT
CHRNA6	0.566554	0.624983	-0.058429	4.96e-02	5.87e-01	-0.611398	Non-R882 < WT
OR10Z1	0.220133	0.213644	0.006489	1.98e-01	7.82e-01	0.611309	Non-R882 > WT
MARCH9	0.724193	0.731001	-0.006808	2.13e-01	7.91e-01	-0.611076	Non-R882 < WT
IRGQ	0.33945	0.324038	0.015413	2.89e-01	8.19e-01	0.610941	Non-R882 > WT
LOC402377	0.620906	0.6616	-0.040695	1.59e-01	7.56e-01	-0.610923	Non-R882 < WT
FBXW2	0.620906	0.6616	-0.040695	1.59e-01	7.56e-01	-0.610923	Non-R882 < WT
SCG2	0.574162	0.606605	-0.032443	5.79e-02	6.05e-01	-0.610511	Non-R882 < WT
SOX2	0.5543	0.517014	0.037286	5.65e-03	3.03e-01	0.610094	Non-R882 > WT
RALGAPB	0.498157	0.561907	-0.063749	3.24e-02	5.42e-01	-0.609872	Non-R882 < WT
CANT1	0.531682	0.597082	-0.065399	5.89e-02	6.05e-01	-0.609352	Non-R882 < WT
INO80E	0.362016	0.326904	0.035112	1.87e-01	7.78e-01	0.609319	Non-R882 > WT
PSPN	0.282808	0.251513	0.031296	6.95e-02	6.40e-01	0.609148	Non-R882 > WT
C16orf10	0.462888	0.491804	-0.028916	5.69e-03	3.04e-01	-0.60892	Non-R882 < WT
SPAG1	0.565899	0.585593	-0.019695	2.26e-02	4.93e-01	-0.60874	Non-R882 < WT
ZNF862	0.795046	0.811421	-0.016375	8.57e-02	6.73e-01	-0.60861	Non-R882 < WT
SFN	0.313547	0.272794	0.040752	2.89e-02	5.24e-01	0.608395	Non-R882 > WT
FLJ37453	0.363935	0.341427	0.022508	3.13e-02	5.36e-01	0.608225	Non-R882 > WT
SPEN	0.363935	0.341427	0.022508	3.13e-02	5.36e-01	0.608225	Non-R882 > WT
SLAMF7	0.553084	0.61727	-0.064186	6.13e-02	6.14e-01	-0.608137	Non-R882 < WT
LOC401397	0.38813	0.343553	0.044577	5.17e-02	5.90e-01	0.607963	Non-R882 > WT
NCBP2	0.340041	0.320993	0.019048	4.80e-02	5.87e-01	0.607585	Non-R882 > WT
LANCL1	0.247218	0.219045	0.028173	1.55e-01	7.56e-01	0.607007	Non-R882 > WT
PTHLH	0.508595	0.56651	-0.057915	7.83e-02	6.56e-01	-0.606386	Non-R882 < WT
NDRG2	0.637678	0.612455	0.025223	8.59e-04	1.45e-01	0.606058	Non-R882 > WT
SOLH	0.453681	0.477804	-0.024123	7.82e-03	3.53e-01	-0.605811	Non-R882 < WT
NPFFR2	0.302979	0.255637	0.047342	3.31e-02	5.44e-01	0.605714	Non-R882 > WT
ZBTB24	0.266826	0.323599	-0.056773	1.16e-04	7.22e-02	-0.605419	Non-R882 < WT
AMD1	0.242544	0.256592	-0.014048	3.02e-03	2.39e-01	-0.605271	Non-R882 < WT
MRGPRF	0.524932	0.463565	0.061367	1.75e-02	4.44e-01	0.605233	Non-R882 > WT
DHDDS	0.663919	0.634093	0.029826	2.85e-02	5.22e-01	0.605143	Non-R882 > WT
C10orf120	0.296936	0.260895	0.036041	1.59e-02	4.33e-01	0.604929	Non-R882 > WT
MDGA1	0.43066	0.501314	-0.070654	1.81e-02	4.51e-01	-0.604463	Non-R882 < WT
SH3BP1	0.594578	0.568795	0.025783	1.80e-02	4.51e-01	0.604448	Non-R882 > WT
ZMYND17	0.258296	0.226527	0.031769	7.59e-02	6.52e-01	0.6043	Non-R882 > WT
MBOAT4	0.40519	0.348406	0.056784	2.82e-02	5.20e-01	0.604246	Non-R882 > WT
PRTN3	0.325113	0.369408	-0.044296	1.28e-02	4.23e-01	-0.603996	Non-R882 < WT
CEACAM5	0.450267	0.392891	0.057376	3.55e-02	5.51e-01	0.603894	Non-R882 > WT
GIPC2	0.423378	0.37149	0.051888	2.49e-02	5.07e-01	0.60377	Non-R882 > WT
GAA	0.639367	0.663197	-0.02383	7.66e-02	6.52e-01	-0.603755	Non-R882 < WT
TSGA10IP	0.220937	0.21209	0.008847	1.22e-01	7.26e-01	0.602989	Non-R882 > WT
TMEM233	0.484901	0.526688	-0.041786	3.52e-02	5.50e-01	-0.602812	Non-R882 < WT
ANGPTL7	0.196121	0.189372	0.006749	3.33e-01	8.39e-01	0.602632	Non-R882 > WT
ASB5	0.207281	0.194427	0.012855	1.80e-01	7.69e-01	0.602236	Non-R882 > WT
RHOH	0.453418	0.427274	0.026143	1.42e-01	7.48e-01	0.602224	Non-R882 > WT
MAN2B1	0.753917	0.726641	0.027276	3.08e-02	5.35e-01	0.601921	Non-R882 > WT
GRIK4	0.545563	0.492752	0.052811	1.23e-02	4.23e-01	0.601702	Non-R882 > WT
IL22RA1	0.311472	0.28141	0.030062	7.17e-02	6.47e-01	0.601421	Non-R882 > WT
VOPP1	0.626003	0.608384	0.017618	8.13e-03	3.59e-01	0.60136	Non-R882 > WT
ATP8B2	0.477813	0.529867	-0.052054	7.24e-02	6.48e-01	-0.600841	Non-R882 < WT
SPON2	0.313798	0.273794	0.040003	5.98e-02	6.08e-01	0.600832	Non-R882 > WT
TMEM43	0.325188	0.279842	0.045346	1.85e-01	7.76e-01	0.600764	Non-R882 > WT
MAPK3	0.661061	0.675626	-0.014565	1.55e-01	7.56e-01	-0.600427	Non-R882 < WT
METAP2	0.483551	0.45046	0.033091	5.66e-02	6.01e-01	0.600253	Non-R882 > WT
HIBADH	0.687437	0.698003	-0.010567	9.73e-02	6.90e-01	-0.60024	Non-R882 < WT
C2CD2	0.62381	0.605755	0.018055	2.98e-02	5.31e-01	0.599808	Non-R882 > WT
HINT1	0.68855	0.706699	-0.018149	3.00e-01	8.25e-01	-0.599408	Non-R882 < WT
PVRL4	0.283798	0.256792	0.027007	7.56e-02	6.52e-01	0.59919	Non-R882 > WT
C16orf91	0.321823	0.291547	0.030277	5.23e-02	5.93e-01	0.59898	Non-R882 > WT
SMARCAD1	0.290001	0.269594	0.020407	2.46e-02	5.04e-01	0.598921	Non-R882 > WT
VEGFC	0.627724	0.551695	0.076029	8.50e-03	3.64e-01	0.598615	Non-R882 > WT
OR10H1	0.221114	0.203546	0.017568	8.98e-02	6.78e-01	0.598374	Non-R882 > WT
SS18L1	0.843105	0.823298	0.019806	4.65e-02	5.87e-01	0.598292	Non-R882 > WT
RILP	0.297681	0.2676	0.03008	6.45e-02	6.29e-01	0.598203	Non-R882 > WT
C17orf93	0.529438	0.484504	0.044933	1.45e-02	4.27e-01	0.597979	Non-R882 > WT
KDELC2	0.727908	0.746949	-0.01904	2.85e-01	8.18e-01	-0.597899	Non-R882 < WT
LOC90246	0.232519	0.21509	0.017429	1.33e-01	7.38e-01	0.597828	Non-R882 > WT
ADAT2	0.373552	0.354453	0.019099	2.03e-01	7.84e-01	0.596881	Non-R882 > WT
CSTF3	0.297289	0.266084	0.031204	2.23e-01	7.97e-01	0.59582	Non-R882 > WT
LARP1	0.637453	0.627035	0.010418	5.12e-02	5.88e-01	0.59579	Non-R882 > WT
MIR29A	0.209652	0.196853	0.012799	2.55e-01	8.10e-01	0.595207	Non-R882 > WT
IDH1	0.318373	0.275194	0.043179	1.23e-01	7.26e-01	0.595132	Non-R882 > WT
AZI2	0.315073	0.279257	0.035815	1.56e-01	7.56e-01	0.595056	Non-R882 > WT
PI4K2A	0.566166	0.629094	-0.062929	2.27e-02	4.95e-01	-0.594851	Non-R882 < WT
KCNE4	0.271868	0.246034	0.025834	1.48e-02	4.28e-01	0.594717	Non-R882 > WT
SNORD50B	0.296681	0.274354	0.022327	2.41e-01	8.03e-01	0.594105	Non-R882 > WT
EEF1A2	0.681529	0.707194	-0.025665	2.62e-01	8.11e-01	-0.594011	Non-R882 < WT
BTBD3	0.575293	0.535901	0.039392	5.33e-02	5.95e-01	0.593891	Non-R882 > WT
ELOVL7	0.193997	0.186024	0.007973	3.19e-01	8.34e-01	0.593743	Non-R882 > WT
ABCG2	0.452201	0.433653	0.018548	1.44e-03	1.76e-01	0.593612	Non-R882 > WT
HCG22	0.651178	0.614317	0.036861	1.87e-03	1.96e-01	0.593511	Non-R882 > WT
ARRB1	0.694411	0.669948	0.024463	1.61e-02	4.33e-01	0.593268	Non-R882 > WT
SLA2	0.696908	0.685103	0.011805	2.91e-02	5.25e-01	0.593223	Non-R882 > WT
COPZ1	0.738162	0.749045	-0.010884	2.77e-02	5.19e-01	-0.593196	Non-R882 < WT
STK38L	0.687296	0.712436	-0.02514	2.73e-02	5.19e-01	-0.593176	Non-R882 < WT
MTCH1	0.43339	0.505578	-0.072187	7.29e-03	3.46e-01	-0.593175	Non-R882 < WT
MARCH4	0.454311	0.390039	0.064272	9.52e-03	3.85e-01	0.593087	Non-R882 > WT
NMNAT1	0.310467	0.278676	0.031791	1.45e-01	7.49e-01	0.593048	Non-R882 > WT
CCL11	0.230006	0.214224	0.015783	1.34e-01	7.39e-01	0.593032	Non-R882 > WT
CTNNAL1	0.728249	0.7344	-0.00615	1.26e-01	7.31e-01	-0.592987	Non-R882 < WT
HIRIP3	0.338386	0.304858	0.033528	2.01e-01	7.82e-01	0.592986	Non-R882 > WT
C7orf34	0.201319	0.192729	0.00859	9.27e-02	6.85e-01	0.592545	Non-R882 > WT
DDI1	0.172237	0.183901	-0.011664	6.87e-07	3.07e-03	-0.592415	Non-R882 < WT
SEMA3B	0.475436	0.421813	0.053623	2.86e-02	5.22e-01	0.592396	Non-R882 > WT
KIFC3	0.449913	0.409637	0.040276	8.85e-02	6.78e-01	0.591994	Non-R882 > WT
RINL	0.343426	0.377653	-0.034227	3.78e-02	5.62e-01	-0.591894	Non-R882 < WT
C8orf73	0.468558	0.415755	0.052804	2.14e-02	4.81e-01	0.591657	Non-R882 > WT
LRRN4	0.290761	0.263149	0.027612	9.64e-02	6.89e-01	0.591475	Non-R882 > WT
MAMSTR	0.430882	0.389105	0.041777	3.63e-02	5.53e-01	0.5914	Non-R882 > WT
PPP1R2	0.535659	0.573005	-0.037346	4.52e-02	5.84e-01	-0.591365	Non-R882 < WT
DCP2	0.311283	0.283258	0.028025	1.51e-01	7.53e-01	0.590904	Non-R882 > WT
MCPH1	0.647849	0.689448	-0.041599	4.18e-02	5.75e-01	-0.590809	Non-R882 < WT
EPB41L4B	0.379736	0.361328	0.018408	1.22e-01	7.26e-01	0.590153	Non-R882 > WT
ZNF287	0.489668	0.440676	0.048992	5.03e-02	5.88e-01	0.590123	Non-R882 > WT
POM121L12	0.322507	0.301297	0.02121	3.88e-03	2.69e-01	0.590076	Non-R882 > WT
IFNG	0.230114	0.210919	0.019195	1.22e-01	7.26e-01	0.589935	Non-R882 > WT
FHAD1	0.508692	0.453603	0.05509	1.91e-02	4.60e-01	0.58989	Non-R882 > WT
HDC	0.214376	0.202114	0.012262	1.66e-01	7.60e-01	0.58988	Non-R882 > WT
GEFT	0.601423	0.543743	0.05768	8.63e-03	3.66e-01	0.589705	Non-R882 > WT
C2orf65	0.342987	0.27939	0.063598	7.09e-02	6.44e-01	0.5897	Non-R882 > WT
KRAS	0.735227	0.7519	-0.016673	3.86e-02	5.66e-01	-0.58964	Non-R882 < WT
NPPA	0.361373	0.310706	0.050666	7.15e-02	6.46e-01	0.589467	Non-R882 > WT
CD58	0.571326	0.614412	-0.043086	1.16e-01	7.13e-01	-0.589078	Non-R882 < WT
DHX9	0.421605	0.386311	0.035294	1.12e-01	7.09e-01	0.589045	Non-R882 > WT
ABCA11P	0.303487	0.265184	0.038303	5.14e-02	5.88e-01	0.588796	Non-R882 > WT
CIZ1	0.633365	0.611487	0.021878	2.60e-03	2.28e-01	0.588647	Non-R882 > WT
ARL4C	0.453907	0.402835	0.051072	1.51e-02	4.30e-01	0.588382	Non-R882 > WT
SLC2A12	0.658368	0.641409	0.016959	4.38e-02	5.78e-01	0.588378	Non-R882 > WT
IRGC	0.21969	0.208642	0.011048	2.10e-01	7.90e-01	0.587972	Non-R882 > WT
TERT	0.457202	0.416994	0.040207	6.63e-02	6.33e-01	0.587886	Non-R882 > WT
LZIC	0.303022	0.271557	0.031465	1.53e-01	7.55e-01	0.587573	Non-R882 > WT
TAAR9	0.25191	0.223157	0.028753	1.25e-01	7.30e-01	0.58745	Non-R882 > WT
MAB21L1	0.537498	0.475588	0.06191	2.39e-03	2.15e-01	0.586896	Non-R882 > WT
CYP26C1	0.266801	0.227509	0.039293	1.67e-01	7.60e-01	0.586351	Non-R882 > WT
C13orf34	0.41802	0.364045	0.053975	1.11e-01	7.09e-01	0.586223	Non-R882 > WT
DVL3	0.565725	0.548809	0.016916	9.62e-02	6.89e-01	0.585532	Non-R882 > WT
COLQ	0.204708	0.184318	0.02039	1.06e-01	7.04e-01	0.585269	Non-R882 > WT
CTRL	0.220562	0.208602	0.01196	8.62e-02	6.74e-01	0.585234	Non-R882 > WT
MPP4	0.367003	0.325568	0.041436	1.89e-02	4.60e-01	0.58515	Non-R882 > WT
CREB3	0.355086	0.421979	-0.066893	9.48e-03	3.85e-01	-0.585046	Non-R882 < WT
CCDC162	0.390614	0.316827	0.073788	4.16e-02	5.74e-01	0.584901	Non-R882 > WT
ALDH3A2	0.296329	0.266543	0.029786	1.28e-01	7.33e-01	0.584498	Non-R882 > WT
HOXC5	0.537385	0.510265	0.02712	2.07e-02	4.74e-01	0.584385	Non-R882 > WT
TEX264	0.723485	0.703306	0.020179	6.76e-02	6.37e-01	0.584147	Non-R882 > WT
RAB3A	0.274666	0.256372	0.018294	2.91e-01	8.20e-01	0.583417	Non-R882 > WT
PHYH	0.666523	0.657962	0.008561	6.70e-02	6.36e-01	0.583035	Non-R882 > WT
AEBP1	0.483896	0.44971	0.034186	1.29e-01	7.33e-01	0.582995	Non-R882 > WT
C4BPA	0.437625	0.370367	0.067257	1.87e-02	4.59e-01	0.582782	Non-R882 > WT
ATRN	0.364721	0.343558	0.021163	1.57e-01	7.56e-01	0.582646	Non-R882 > WT
SLC35F5	0.292031	0.269531	0.0225	3.26e-01	8.35e-01	0.582617	Non-R882 > WT
LAMB4	0.206728	0.194363	0.012364	2.00e-01	7.82e-01	0.582286	Non-R882 > WT
ZNF689	0.277762	0.257317	0.020445	2.33e-01	8.00e-01	0.58222	Non-R882 > WT
KIF3A	0.680713	0.670654	0.010059	3.38e-02	5.47e-01	0.581759	Non-R882 > WT
PHKG1	0.353624	0.306707	0.046917	2.89e-02	5.24e-01	0.581687	Non-R882 > WT
COPS7A	0.759293	0.806945	-0.047652	1.77e-01	7.66e-01	-0.581541	Non-R882 < WT
AAAS	0.501389	0.467432	0.033956	5.63e-02	6.01e-01	0.581451	Non-R882 > WT
OBSCN	0.3337	0.303492	0.030208	4.77e-02	5.87e-01	0.580942	Non-R882 > WT
KCNK16	0.348009	0.327664	0.020345	4.48e-02	5.80e-01	0.580682	Non-R882 > WT
C10orf128	0.649397	0.627078	0.022319	3.63e-02	5.53e-01	0.580634	Non-R882 > WT
C16orf65	0.715577	0.701481	0.014096	7.72e-02	6.52e-01	0.580597	Non-R882 > WT
UBAP2L	0.487333	0.443732	0.043601	9.98e-02	6.96e-01	0.579927	Non-R882 > WT
C2orf57	0.219539	0.205473	0.014066	1.56e-01	7.56e-01	0.579926	Non-R882 > WT
C2orf77	0.806178	0.784021	0.022157	2.55e-02	5.09e-01	0.579792	Non-R882 > WT
CHCHD4	0.305927	0.259616	0.046311	1.96e-01	7.81e-01	0.579589	Non-R882 > WT
GFRA1	0.442779	0.408233	0.034546	5.03e-02	5.88e-01	0.579586	Non-R882 > WT
MSTN	0.193706	0.190068	0.003638	2.66e-01	8.12e-01	0.579533	Non-R882 > WT
EBI3	0.347494	0.318232	0.029261	1.53e-01	7.54e-01	0.579442	Non-R882 > WT
EIF2B5	0.284462	0.264287	0.020175	1.50e-01	7.53e-01	0.579211	Non-R882 > WT
KRT1	0.403467	0.374139	0.029328	4.23e-02	5.77e-01	0.57907	Non-R882 > WT
C13orf37	0.421288	0.37258	0.048708	1.10e-01	7.08e-01	0.578336	Non-R882 > WT
RAB14	0.281991	0.247508	0.034483	1.57e-01	7.56e-01	0.578219	Non-R882 > WT
TLN1	0.337188	0.400129	-0.06294	1.03e-02	3.94e-01	-0.578113	Non-R882 < WT
PPP1R14B	0.735732	0.725012	0.010719	1.09e-01	7.07e-01	0.578055	Non-R882 > WT
TFAP2E	0.334085	0.282193	0.051893	1.21e-01	7.25e-01	0.577908	Non-R882 > WT
BBS12	0.320907	0.294014	0.026893	2.34e-01	8.00e-01	0.577721	Non-R882 > WT
SPINK1	0.205179	0.199152	0.006027	1.57e-01	7.56e-01	0.57767	Non-R882 > WT
AMACR	0.329039	0.309942	0.019097	4.24e-02	5.77e-01	0.577606	Non-R882 > WT
RAB11FIP3	0.573305	0.615446	-0.042141	1.01e-01	6.96e-01	-0.577499	Non-R882 < WT
SLC25A18	0.337277	0.3959	-0.058623	7.70e-03	3.53e-01	-0.577443	Non-R882 < WT
SHROOM3	0.413653	0.358844	0.054808	4.55e-02	5.84e-01	0.577254	Non-R882 > WT
RAD23A	0.729819	0.703728	0.026091	8.62e-08	5.78e-04	0.577193	Non-R882 > WT
CCDC109B	0.704944	0.737877	-0.032933	1.88e-01	7.78e-01	-0.577158	Non-R882 < WT
NUDC	0.369333	0.349999	0.019334	1.95e-01	7.81e-01	0.577069	Non-R882 > WT
AK5	0.700223	0.638927	0.061296	1.14e-02	4.10e-01	0.577069	Non-R882 > WT
C16orf11	0.543989	0.48417	0.059818	1.64e-03	1.83e-01	0.577038	Non-R882 > WT
TDRKH	0.494677	0.554231	-0.059555	8.45e-02	6.70e-01	-0.576768	Non-R882 < WT
CAV3	0.229138	0.212137	0.017001	1.70e-01	7.63e-01	0.576539	Non-R882 > WT
STX19	0.208504	0.198653	0.009851	4.19e-02	5.75e-01	0.575995	Non-R882 > WT
PER2	0.658083	0.638509	0.019574	2.30e-02	4.97e-01	0.575777	Non-R882 > WT
PDE10A	0.364805	0.323783	0.041022	5.82e-02	6.05e-01	0.575694	Non-R882 > WT
KLHL11	0.315794	0.299324	0.01647	8.41e-02	6.70e-01	0.575604	Non-R882 > WT
ZNF25	0.296474	0.276218	0.020256	1.27e-01	7.33e-01	0.575174	Non-R882 > WT
HSD17B12	0.720346	0.687785	0.032561	4.01e-03	2.74e-01	0.575109	Non-R882 > WT
CAPS	0.221927	0.201762	0.020165	1.78e-01	7.68e-01	0.574516	Non-R882 > WT
CHD4	0.704207	0.71155	-0.007342	2.22e-02	4.88e-01	-0.574413	Non-R882 < WT
LOC643008	0.453506	0.41582	0.037685	3.39e-02	5.47e-01	0.574393	Non-R882 > WT
HES6	0.504829	0.548913	-0.044084	2.35e-02	4.99e-01	-0.574391	Non-R882 < WT
LTBP3	0.599061	0.573181	0.025881	1.61e-02	4.33e-01	0.574201	Non-R882 > WT
RNF126	0.760808	0.704223	0.056586	3.17e-03	2.40e-01	0.573962	Non-R882 > WT
CSRNP3	0.329473	0.291952	0.037521	3.59e-02	5.52e-01	0.573722	Non-R882 > WT
CTTN	0.455943	0.41756	0.038382	1.11e-01	7.08e-01	0.573721	Non-R882 > WT
MIR130A	0.505324	0.464198	0.041126	2.01e-02	4.68e-01	0.573684	Non-R882 > WT
CACNG7	0.461836	0.408017	0.053819	4.36e-02	5.78e-01	0.573648	Non-R882 > WT
PTPMT1	0.685623	0.679696	0.005927	6.28e-02	6.21e-01	0.573608	Non-R882 > WT
OSGEP	0.318956	0.273823	0.045133	1.71e-01	7.63e-01	0.57329	Non-R882 > WT
NCOR2	0.177065	0.168954	0.008111	5.23e-02	5.93e-01	0.572793	Non-R882 > WT
DNLZ	0.465079	0.443466	0.021613	1.67e-01	7.60e-01	0.572321	Non-R882 > WT
VAC14	0.391718	0.357675	0.034043	1.53e-01	7.55e-01	0.571387	Non-R882 > WT
TNFRSF1B	0.575401	0.566311	0.00909	1.96e-01	7.81e-01	0.571061	Non-R882 > WT
MON2	0.45511	0.441633	0.013477	1.26e-01	7.31e-01	0.571013	Non-R882 > WT
PGF	0.505162	0.458624	0.046538	2.13e-02	4.81e-01	0.570607	Non-R882 > WT
GPR21	0.377186	0.313164	0.064022	3.02e-02	5.33e-01	0.570536	Non-R882 > WT
ITGB2	0.471171	0.542912	-0.071741	1.05e-01	7.03e-01	-0.570308	Non-R882 < WT
FN3K	0.477733	0.422485	0.055248	4.21e-02	5.76e-01	0.569859	Non-R882 > WT
C1orf220	0.806585	0.827525	-0.02094	3.54e-01	8.48e-01	-0.569798	Non-R882 < WT
RBL1	0.669703	0.662801	0.006902	9.92e-02	6.96e-01	0.569708	Non-R882 > WT
STX18	0.298525	0.285307	0.013218	1.57e-02	4.33e-01	0.56969	Non-R882 > WT
RNF39	0.4509	0.413658	0.037243	1.39e-02	4.24e-01	0.569628	Non-R882 > WT
SLC18A1	0.184138	0.170017	0.014121	2.88e-01	8.18e-01	0.569601	Non-R882 > WT
TNFSF4	0.649913	0.630536	0.019377	3.45e-02	5.50e-01	0.569411	Non-R882 > WT
PSTPIP2	0.566298	0.602825	-0.036527	5.12e-02	5.88e-01	-0.569071	Non-R882 < WT
GYPC	0.295521	0.26711	0.028412	5.88e-02	6.05e-01	0.568819	Non-R882 > WT
AOC2	0.369547	0.326182	0.043365	3.49e-02	5.50e-01	0.568737	Non-R882 > WT
SGMS1	0.287922	0.272369	0.015553	3.30e-01	8.37e-01	0.568691	Non-R882 > WT
PTH2	0.403993	0.357125	0.046868	1.00e-01	6.96e-01	0.568588	Non-R882 > WT
DHRS7C	0.293069	0.264842	0.028227	9.65e-03	3.85e-01	0.568563	Non-R882 > WT
ASB18	0.403416	0.459894	-0.056478	7.76e-03	3.53e-01	-0.568453	Non-R882 < WT
C20orf185	0.250572	0.230831	0.019741	1.36e-01	7.41e-01	0.568415	Non-R882 > WT
POGK	0.370126	0.339071	0.031055	1.61e-01	7.56e-01	0.568342	Non-R882 > WT
SEPP1	0.522029	0.441407	0.080621	2.86e-02	5.22e-01	0.568326	Non-R882 > WT
C16orf57	0.31771	0.351765	-0.034055	3.86e-04	1.10e-01	-0.567898	Non-R882 < WT
ZNF319	0.31771	0.351765	-0.034055	3.86e-04	1.10e-01	-0.567898	Non-R882 < WT
DNAJC11	0.518287	0.546324	-0.028037	8.13e-02	6.64e-01	-0.567789	Non-R882 < WT
PTPRJ	0.552284	0.586591	-0.034307	6.70e-02	6.36e-01	-0.567456	Non-R882 < WT
SEMA4A	0.402642	0.363421	0.039222	4.19e-02	5.75e-01	0.567359	Non-R882 > WT
DYNC1LI1	0.439052	0.409534	0.029518	1.06e-01	7.03e-01	0.567156	Non-R882 > WT
GRM2	0.275561	0.236442	0.039119	1.57e-01	7.56e-01	0.566687	Non-R882 > WT
C11orf92	0.625703	0.579165	0.046538	4.91e-03	2.78e-01	0.566604	Non-R882 > WT
C11orf93	0.625703	0.579165	0.046538	4.91e-03	2.78e-01	0.566604	Non-R882 > WT
FIBCD1	0.42721	0.49448	-0.06727	2.68e-02	5.18e-01	-0.566422	Non-R882 < WT
MOBKL3	0.628296	0.704324	-0.076028	4.75e-02	5.87e-01	-0.566241	Non-R882 < WT
CCR3	0.295868	0.250605	0.045262	8.02e-02	6.62e-01	0.566035	Non-R882 > WT
C14orf73	0.288802	0.266392	0.02241	8.37e-02	6.70e-01	0.566024	Non-R882 > WT
MBD6	0.66066	0.678123	-0.017463	6.25e-02	6.21e-01	-0.565807	Non-R882 < WT
DDC	0.264847	0.241693	0.023154	2.30e-02	4.97e-01	0.565461	Non-R882 > WT
LMAN1L	0.220989	0.20728	0.013709	1.82e-01	7.72e-01	0.565279	Non-R882 > WT
PHOSPHO2	0.817972	0.796057	0.021915	2.54e-02	5.09e-01	0.565164	Non-R882 > WT
KLHL23	0.817972	0.796057	0.021915	2.54e-02	5.09e-01	0.565164	Non-R882 > WT
HRH2	0.397984	0.374198	0.023786	4.35e-02	5.78e-01	0.565156	Non-R882 > WT
MTHFR	0.897155	0.87572	0.021435	2.19e-02	4.85e-01	0.565117	Non-R882 > WT
GTF3C6	0.420814	0.383592	0.037222	8.98e-02	6.78e-01	0.565086	Non-R882 > WT
PDP2	0.662199	0.680414	-0.018215	5.91e-02	6.05e-01	-0.56504	Non-R882 < WT
UPK1B	0.371	0.309688	0.061312	8.84e-02	6.78e-01	0.564842	Non-R882 > WT
NOP2	0.748101	0.756656	-0.008555	6.84e-02	6.38e-01	-0.564773	Non-R882 < WT
NXPH4	0.508091	0.552667	-0.044576	2.86e-02	5.22e-01	-0.564732	Non-R882 < WT
FLT3LG	0.729446	0.683417	0.046028	1.61e-04	8.30e-02	0.564543	Non-R882 > WT
HAND2	0.549129	0.507179	0.041951	2.44e-02	5.04e-01	0.563883	Non-R882 > WT
THAP6	0.436756	0.415039	0.021717	4.17e-02	5.75e-01	0.56385	Non-R882 > WT
CNBP	0.284801	0.314174	-0.029373	3.11e-02	5.35e-01	-0.563436	Non-R882 < WT
LDLR	0.620032	0.535445	0.084587	1.40e-03	1.74e-01	0.56342	Non-R882 > WT
KIAA1257	0.632891	0.569045	0.063847	1.28e-03	1.68e-01	0.562819	Non-R882 > WT
NMT2	0.722512	0.713012	0.009499	2.34e-02	4.99e-01	0.562715	Non-R882 > WT
C2orf70	0.766478	0.795995	-0.029517	1.75e-01	7.64e-01	-0.56242	Non-R882 < WT
PIWIL4	0.296067	0.313296	-0.017229	1.13e-01	7.09e-01	-0.562313	Non-R882 < WT
LSS	0.474804	0.544192	-0.069388	4.72e-02	5.87e-01	-0.562268	Non-R882 < WT
NELL1	0.422541	0.479785	-0.057243	5.62e-02	6.01e-01	-0.562072	Non-R882 < WT
LOC285847	0.635519	0.605694	0.029825	3.55e-02	5.51e-01	0.561832	Non-R882 > WT
PRAC	0.515395	0.474166	0.041229	1.48e-02	4.28e-01	0.56182	Non-R882 > WT
MAG	0.312353	0.28422	0.028134	9.18e-02	6.82e-01	0.561408	Non-R882 > WT
IDH3A	0.313225	0.296766	0.016459	3.08e-01	8.32e-01	0.561232	Non-R882 > WT
ALPK2	0.277804	0.251203	0.0266	1.08e-01	7.07e-01	0.561211	Non-R882 > WT
C11orf80	0.939285	0.922723	0.016562	2.33e-02	4.99e-01	0.561186	Non-R882 > WT
DAD1L	0.237651	0.216761	0.02089	1.60e-01	7.56e-01	0.560938	Non-R882 > WT
CRAMP1L	0.816536	0.790384	0.026152	3.47e-02	5.50e-01	0.560395	Non-R882 > WT
NDE1	0.405387	0.470894	-0.065507	5.48e-02	5.99e-01	-0.560363	Non-R882 < WT
COL8A1	0.442436	0.393305	0.049131	6.82e-02	6.38e-01	0.559983	Non-R882 > WT
LMO1	0.311253	0.361151	-0.049899	5.41e-03	2.95e-01	-0.559741	Non-R882 < WT
SOX15	0.220023	0.207023	0.013	9.71e-02	6.89e-01	0.559697	Non-R882 > WT
MCM3APAS	0.534461	0.601255	-0.066794	4.83e-02	5.87e-01	-0.55958	Non-R882 < WT
LRP8	0.457805	0.410159	0.047646	1.11e-01	7.08e-01	0.559499	Non-R882 > WT
BZRAP1	0.275847	0.236662	0.039186	1.37e-01	7.42e-01	0.558857	Non-R882 > WT
BMP7	0.438131	0.402409	0.035721	3.55e-02	5.51e-01	0.558828	Non-R882 > WT
FAM92B	0.285546	0.261305	0.024241	8.36e-02	6.70e-01	0.558775	Non-R882 > WT
SLC25A12	0.330608	0.339845	-0.009237	2.47e-02	5.04e-01	-0.558708	Non-R882 < WT
CD1E	0.478041	0.518994	-0.040953	1.35e-01	7.41e-01	-0.558531	Non-R882 < WT
NADSYN1	0.374153	0.358767	0.015386	4.19e-02	5.75e-01	0.558325	Non-R882 > WT
BAHD1	0.431639	0.488958	-0.057319	1.77e-02	4.48e-01	-0.558301	Non-R882 < WT
PEG10	0.456227	0.423864	0.032363	1.03e-02	3.94e-01	0.557885	Non-R882 > WT
KCND2	0.447332	0.396956	0.050376	9.80e-02	6.92e-01	0.557559	Non-R882 > WT
MIB2	0.556163	0.479023	0.07714	4.15e-02	5.74e-01	0.557509	Non-R882 > WT
NOTCH3	0.561243	0.531278	0.029965	4.97e-02	5.87e-01	0.557495	Non-R882 > WT
CCDC23	0.776795	0.750549	0.026246	5.46e-02	5.98e-01	0.557439	Non-R882 > WT
MCART2	0.23378	0.204934	0.028846	2.39e-01	8.01e-01	0.557279	Non-R882 > WT
CCDC85B	0.415439	0.454777	-0.039338	1.39e-02	4.24e-01	-0.557262	Non-R882 < WT
PLCD4	0.330332	0.288884	0.041448	2.45e-02	5.04e-01	0.557245	Non-R882 > WT
C1S	0.20798	0.180534	0.027446	1.68e-01	7.60e-01	0.557114	Non-R882 > WT
MOBKL1A	0.434241	0.406474	0.027767	5.14e-02	5.88e-01	0.557028	Non-R882 > WT
C6orf227	0.502026	0.428924	0.073102	1.31e-02	4.23e-01	0.556849	Non-R882 > WT
POLQ	0.26023	0.245043	0.015187	2.33e-01	8.00e-01	0.556628	Non-R882 > WT
FES	0.412741	0.446986	-0.034245	4.20e-03	2.77e-01	-0.556608	Non-R882 < WT
ZBTB2	0.324645	0.308854	0.01579	2.64e-01	8.11e-01	0.556347	Non-R882 > WT
C5AR1	0.623716	0.663517	-0.039802	1.49e-01	7.52e-01	-0.556206	Non-R882 < WT
ANAPC13	0.680381	0.663344	0.017038	4.52e-02	5.84e-01	0.555683	Non-R882 > WT
PRAME	0.534448	0.587504	-0.053055	5.80e-02	6.05e-01	-0.554388	Non-R882 < WT
RSPH9	0.350593	0.300116	0.050477	1.32e-01	7.37e-01	0.554306	Non-R882 > WT
TSPYL3	0.594445	0.62676	-0.032315	8.25e-02	6.67e-01	-0.553955	Non-R882 < WT
ISCA1	0.590588	0.628539	-0.037951	5.15e-02	5.89e-01	-0.553907	Non-R882 < WT
SART1	0.883027	0.893985	-0.010958	2.52e-01	8.08e-01	-0.553852	Non-R882 < WT
LOC283404	0.397007	0.354851	0.042157	6.83e-02	6.38e-01	0.553832	Non-R882 > WT
NME6	0.827041	0.822559	0.004481	2.59e-02	5.12e-01	0.553823	Non-R882 > WT
SH3TC2	0.397173	0.346251	0.050922	6.74e-02	6.37e-01	0.553202	Non-R882 > WT
F10	0.2945	0.263664	0.030836	5.21e-02	5.93e-01	0.553106	Non-R882 > WT
CLCN6	0.836603	0.81631	0.020293	2.34e-02	4.99e-01	0.553098	Non-R882 > WT
GP1BB	0.736184	0.630524	0.10566	3.41e-04	1.08e-01	0.553072	Non-R882 > WT
SEPT5	0.736184	0.630524	0.10566	3.41e-04	1.08e-01	0.553072	Non-R882 > WT
RCHY1	0.383363	0.363616	0.019747	3.93e-02	5.68e-01	0.552994	Non-R882 > WT
CLDN18	0.212031	0.189368	0.022663	9.08e-02	6.80e-01	0.552945	Non-R882 > WT
SLCO5A1	0.284764	0.254175	0.030589	1.41e-01	7.48e-01	0.552761	Non-R882 > WT
BAG3	0.371641	0.350482	0.021159	1.18e-01	7.18e-01	0.552142	Non-R882 > WT
CLEC11A	0.441821	0.387897	0.053924	5.36e-02	5.96e-01	0.552129	Non-R882 > WT
C8orf40	0.719829	0.731037	-0.011208	1.44e-01	7.49e-01	-0.552045	Non-R882 < WT
EPAS1	0.722351	0.756276	-0.033925	2.01e-01	7.82e-01	-0.552029	Non-R882 < WT
TAC4	0.174248	0.155164	0.019084	1.74e-01	7.63e-01	0.551858	Non-R882 > WT
HCLS1	0.372491	0.36587	0.006621	1.92e-01	7.81e-01	0.551713	Non-R882 > WT
KLK15	0.266554	0.320241	-0.053686	4.63e-03	2.78e-01	-0.551534	Non-R882 < WT
F7	0.272774	0.240713	0.032061	7.65e-02	6.52e-01	0.551335	Non-R882 > WT
HTR3A	0.387569	0.467476	-0.079907	3.63e-02	5.53e-01	-0.551203	Non-R882 < WT
ARHGEF18	0.299129	0.281042	0.018087	1.49e-02	4.29e-01	0.551186	Non-R882 > WT
MIR2110	0.313872	0.304189	0.009683	1.10e-01	7.08e-01	0.551182	Non-R882 > WT
HLA-DPB2	0.382213	0.350333	0.03188	7.32e-02	6.48e-01	0.551097	Non-R882 > WT
DACT1	0.578928	0.621588	-0.04266	9.63e-02	6.89e-01	-0.550955	Non-R882 < WT
FEZ2	0.614	0.603017	0.010983	1.64e-01	7.59e-01	0.550914	Non-R882 > WT
DRD3	0.323807	0.272502	0.051304	1.22e-01	7.26e-01	0.550811	Non-R882 > WT
C1orf95	0.711663	0.690451	0.021212	9.76e-03	3.86e-01	0.550622	Non-R882 > WT
CASP5	0.272257	0.225255	0.047002	6.04e-02	6.11e-01	0.550497	Non-R882 > WT
KCNA6	0.341642	0.299588	0.042054	4.45e-02	5.80e-01	0.550057	Non-R882 > WT
NDUFA6	0.340517	0.324389	0.016129	2.62e-01	8.11e-01	0.549836	Non-R882 > WT
TFDP2	0.42353	0.389251	0.034279	1.50e-02	4.29e-01	0.5497	Non-R882 > WT
GJC2	0.229921	0.21604	0.013881	1.63e-01	7.58e-01	0.548967	Non-R882 > WT
PTPN3	0.434785	0.377958	0.056828	1.84e-02	4.56e-01	0.548314	Non-R882 > WT
OXSM	0.290137	0.260511	0.029627	2.45e-01	8.05e-01	0.548243	Non-R882 > WT
C2orf84	0.280643	0.245457	0.035186	4.63e-02	5.87e-01	0.547779	Non-R882 > WT
GDF11	0.544662	0.529068	0.015593	1.09e-01	7.07e-01	0.547753	Non-R882 > WT
LGSN	0.173179	0.161372	0.011807	1.41e-01	7.48e-01	0.547519	Non-R882 > WT
P2RY11	0.287191	0.31553	-0.028339	1.86e-03	1.96e-01	-0.547445	Non-R882 < WT
LRRC4C	0.425416	0.384721	0.040695	3.96e-02	5.68e-01	0.547412	Non-R882 > WT
SNHG5	0.279867	0.260545	0.019322	2.76e-01	8.16e-01	0.54718	Non-R882 > WT
CCDC125	0.19606	0.187692	0.008367	2.51e-01	8.08e-01	0.546682	Non-R882 > WT
C15orf62	0.395558	0.437635	-0.042078	1.95e-02	4.64e-01	-0.546614	Non-R882 < WT
HRAS	0.417167	0.355967	0.0612	4.10e-02	5.72e-01	0.546604	Non-R882 > WT
ABCB6	0.634205	0.544954	0.089251	1.25e-02	4.23e-01	0.546366	Non-R882 > WT
KIAA0391	0.272716	0.264189	0.008527	3.34e-02	5.47e-01	0.546296	Non-R882 > WT
PALM	0.631777	0.60535	0.026427	5.25e-02	5.93e-01	0.546077	Non-R882 > WT
HMGN2	0.636885	0.603088	0.033798	4.62e-02	5.87e-01	0.546007	Non-R882 > WT
NRARP	0.599821	0.635625	-0.035804	1.20e-01	7.23e-01	-0.545969	Non-R882 < WT
OR11L1	0.204617	0.197187	0.007429	1.51e-01	7.53e-01	0.545501	Non-R882 > WT
C14orf104	0.725198	0.730721	-0.005523	2.66e-01	8.12e-01	-0.545483	Non-R882 < WT
BICD1	0.720768	0.710496	0.010272	6.59e-03	3.28e-01	0.545331	Non-R882 > WT
WISP2	0.260142	0.22626	0.033883	1.92e-01	7.81e-01	0.545321	Non-R882 > WT
MTIF2	0.732471	0.683983	0.048488	4.12e-03	2.76e-01	0.545296	Non-R882 > WT
ICAM1	0.686228	0.667715	0.018513	1.54e-01	7.55e-01	0.545117	Non-R882 > WT
PNMAL2	0.431778	0.370345	0.061432	4.70e-02	5.87e-01	0.545042	Non-R882 > WT
MDFIC	0.308574	0.260342	0.048232	2.18e-02	4.84e-01	0.544977	Non-R882 > WT
ZNF205	0.316349	0.287552	0.028797	8.33e-02	6.70e-01	0.544973	Non-R882 > WT
MGC3771	0.316349	0.287552	0.028797	8.33e-02	6.70e-01	0.544973	Non-R882 > WT
LOC729338	0.319487	0.29478	0.024707	2.63e-01	8.11e-01	0.544839	Non-R882 > WT
SREBF2	0.69763	0.693614	0.004016	3.05e-03	2.39e-01	0.544809	Non-R882 > WT
C3orf74	0.472368	0.40895	0.063418	3.04e-02	5.33e-01	0.544558	Non-R882 > WT
DNMT3B	0.486339	0.508271	-0.021932	1.48e-01	7.50e-01	-0.544523	Non-R882 < WT
NFXL1	0.407937	0.376568	0.031369	2.13e-01	7.91e-01	0.544249	Non-R882 > WT
EGLN3	0.458252	0.423114	0.035138	5.87e-02	6.05e-01	0.544087	Non-R882 > WT
C1QTNF9	0.263356	0.239035	0.024322	1.49e-01	7.52e-01	0.543998	Non-R882 > WT
DDX1	0.574459	0.615364	-0.040906	1.32e-01	7.37e-01	-0.543713	Non-R882 < WT
C10orf95	0.419126	0.371682	0.047444	4.32e-02	5.78e-01	0.543292	Non-R882 > WT
GAS7	0.479485	0.422106	0.057379	4.56e-02	5.84e-01	0.543155	Non-R882 > WT
KRT72	0.308332	0.258572	0.04976	6.35e-02	6.23e-01	0.542904	Non-R882 > WT
SHFM1	0.712065	0.694082	0.017982	4.25e-02	5.77e-01	0.54278	Non-R882 > WT
RCAN3	0.685574	0.611612	0.073962	1.20e-02	4.20e-01	0.54247	Non-R882 > WT
FNIP1	0.786697	0.824161	-0.037464	1.14e-01	7.09e-01	-0.542456	Non-R882 < WT
DCST1	0.566135	0.539648	0.026487	3.48e-02	5.50e-01	0.542361	Non-R882 > WT
SPRR1A	0.26229	0.235893	0.026397	1.29e-01	7.33e-01	0.542323	Non-R882 > WT
PADI6	0.250613	0.23469	0.015923	2.01e-01	7.83e-01	0.542083	Non-R882 > WT
FAM107B	0.210426	0.202091	0.008334	2.28e-01	7.98e-01	0.54203	Non-R882 > WT
MIR196A1	0.515951	0.469896	0.046055	4.25e-02	5.77e-01	0.541982	Non-R882 > WT
LAMC2	0.507526	0.442026	0.0655	5.74e-02	6.05e-01	0.541945	Non-R882 > WT
C2orf76	0.675382	0.60721	0.068172	3.09e-02	5.35e-01	0.541916	Non-R882 > WT
DCHS1	0.477174	0.454251	0.022923	5.63e-02	6.01e-01	0.54159	Non-R882 > WT
STRADB	0.74733	0.731702	0.015627	1.22e-01	7.26e-01	0.541147	Non-R882 > WT
LOC388428	0.484833	0.431295	0.053538	2.25e-02	4.92e-01	0.540925	Non-R882 > WT
LLGL2	0.607074	0.646525	-0.039451	6.00e-02	6.09e-01	-0.540891	Non-R882 < WT
AGAP11	0.44141	0.378406	0.063005	2.54e-02	5.09e-01	0.540757	Non-R882 > WT
ASB4	0.176721	0.165733	0.010987	1.90e-01	7.81e-01	0.540593	Non-R882 > WT
ZNF706	0.388851	0.444453	-0.055602	7.34e-03	3.47e-01	-0.54052	Non-R882 < WT
DDIT3	0.685443	0.703207	-0.017764	7.46e-02	6.49e-01	-0.540433	Non-R882 < WT
RNPEPL1	0.375596	0.350508	0.025088	2.06e-01	7.86e-01	0.540188	Non-R882 > WT
CLPX	0.368039	0.344323	0.023716	2.69e-01	8.12e-01	0.540109	Non-R882 > WT
C4orf49	0.42775	0.370087	0.057662	7.79e-02	6.53e-01	0.540023	Non-R882 > WT
GIMAP6	0.731919	0.717529	0.01439	5.89e-05	6.89e-02	0.539851	Non-R882 > WT
PHF10	0.563036	0.630749	-0.067713	5.69e-02	6.03e-01	-0.539828	Non-R882 < WT
HHIP	0.573871	0.523141	0.05073	3.15e-03	2.40e-01	0.539722	Non-R882 > WT
IL1B	0.63552	0.617964	0.017556	5.63e-02	6.01e-01	0.539374	Non-R882 > WT
GALNT2	0.615673	0.65203	-0.036357	1.63e-01	7.59e-01	-0.53929	Non-R882 < WT
HNMT	0.532088	0.48476	0.047328	4.65e-03	2.78e-01	0.539272	Non-R882 > WT
SHMT2	0.247719	0.231415	0.016305	3.00e-01	8.25e-01	0.539157	Non-R882 > WT
LOC149134	0.702804	0.626159	0.076644	3.40e-04	1.08e-01	0.539105	Non-R882 > WT
BLOC1S1	0.545393	0.49434	0.051053	1.57e-02	4.33e-01	0.539083	Non-R882 > WT
BDKRB1	0.315765	0.283609	0.032156	3.00e-02	5.32e-01	0.538916	Non-R882 > WT
ASPN	0.198088	0.19194	0.006148	2.33e-01	8.00e-01	0.538568	Non-R882 > WT
MIR612	0.606794	0.548318	0.058475	1.65e-02	4.36e-01	0.538389	Non-R882 > WT
C9orf47	0.375832	0.315898	0.059934	7.48e-02	6.50e-01	0.538119	Non-R882 > WT
TRIM38	0.725194	0.715008	0.010186	3.15e-02	5.36e-01	0.537946	Non-R882 > WT
SFTA3	0.4353	0.398887	0.036413	4.71e-02	5.87e-01	0.537733	Non-R882 > WT
UNC45B	0.33816	0.296507	0.041653	3.27e-02	5.42e-01	0.537562	Non-R882 > WT
TGFBRAP1	0.639816	0.624343	0.015473	1.70e-02	4.41e-01	0.537385	Non-R882 > WT
GSDMC	0.266315	0.240365	0.025949	1.12e-01	7.09e-01	0.537216	Non-R882 > WT
SLC48A1	0.390309	0.368715	0.021594	8.81e-02	6.78e-01	0.537052	Non-R882 > WT
TMEM178	0.405389	0.349106	0.056283	4.90e-02	5.87e-01	0.537005	Non-R882 > WT
RBP4	0.490024	0.547416	-0.057391	3.18e-02	5.38e-01	-0.536719	Non-R882 < WT
GSTO2	0.631938	0.592886	0.039052	3.38e-02	5.47e-01	0.536234	Non-R882 > WT
SREBF1	0.649145	0.625136	0.024009	7.57e-03	3.51e-01	0.536048	Non-R882 > WT
ZNF136	0.583725	0.554097	0.029628	1.22e-01	7.26e-01	0.536027	Non-R882 > WT
TPP1	0.737298	0.748113	-0.010815	7.35e-02	6.48e-01	-0.535969	Non-R882 < WT
TTK	0.702902	0.648264	0.054638	1.27e-04	7.22e-02	0.535964	Non-R882 > WT
MGAT3	0.190125	0.177619	0.012507	1.57e-01	7.56e-01	0.535923	Non-R882 > WT
IL3	0.340463	0.293259	0.047204	1.09e-01	7.07e-01	0.535769	Non-R882 > WT
C1R	0.532787	0.561907	-0.02912	9.37e-02	6.88e-01	-0.53566	Non-R882 < WT
MASP1	0.247336	0.21874	0.028596	1.85e-01	7.76e-01	0.535545	Non-R882 > WT
NTSR1	0.394444	0.36805	0.026395	5.11e-02	5.88e-01	0.535537	Non-R882 > WT
VCAN	0.300501	0.359022	-0.05852	1.58e-02	4.33e-01	-0.535319	Non-R882 < WT
MIR494	0.227753	0.211894	0.01586	2.38e-01	8.00e-01	0.535226	Non-R882 > WT
TET1	0.430661	0.377366	0.053296	7.84e-02	6.56e-01	0.535222	Non-R882 > WT
KLHL22	0.406085	0.438299	-0.032215	7.08e-04	1.41e-01	-0.535148	Non-R882 < WT
ARHGAP30	0.276388	0.243866	0.032521	7.76e-02	6.53e-01	0.534957	Non-R882 > WT
SNUPN	0.586613	0.548434	0.038179	4.23e-02	5.77e-01	0.534225	Non-R882 > WT
RAB30	0.451759	0.410958	0.040801	1.09e-01	7.07e-01	0.53406	Non-R882 > WT
PRR5L	0.575944	0.50848	0.067465	2.40e-02	5.04e-01	0.53378	Non-R882 > WT
KCNIP1	0.573611	0.539523	0.034088	2.54e-02	5.09e-01	0.533603	Non-R882 > WT
HGFAC	0.223361	0.212594	0.010766	7.13e-02	6.46e-01	0.533588	Non-R882 > WT
RNF112	0.305777	0.27512	0.030658	8.75e-02	6.78e-01	0.533303	Non-R882 > WT
KCNQ1DN	0.496306	0.448746	0.04756	3.34e-02	5.47e-01	0.533117	Non-R882 > WT
PROK2	0.39793	0.472265	-0.074335	3.46e-02	5.50e-01	-0.532952	Non-R882 < WT
NEK4	0.717516	0.70842	0.009096	5.77e-02	6.05e-01	0.53276	Non-R882 > WT
FAM59B	0.715761	0.670396	0.045364	7.85e-02	6.56e-01	0.531551	Non-R882 > WT
C11orf91	0.768723	0.76177	0.006953	1.66e-02	4.36e-01	0.531334	Non-R882 > WT
MIR218-1	0.222125	0.206303	0.015822	5.54e-02	6.01e-01	0.531228	Non-R882 > WT
SOS1	0.338161	0.348859	-0.010698	2.41e-02	5.04e-01	-0.531146	Non-R882 < WT
OGFOD2	0.696422	0.6868	0.009622	8.04e-02	6.63e-01	0.531109	Non-R882 > WT
C7orf58	0.445648	0.526989	-0.081341	3.95e-02	5.68e-01	-0.53107	Non-R882 < WT
CD52	0.533908	0.462126	0.071782	1.53e-02	4.30e-01	0.530862	Non-R882 > WT
ZNF142	0.502115	0.484112	0.018003	1.64e-01	7.59e-01	0.530148	Non-R882 > WT
PPFIBP2	0.478898	0.527091	-0.048193	6.19e-02	6.17e-01	-0.529905	Non-R882 < WT
SEMA6B	0.69355	0.681208	0.012342	4.31e-02	5.78e-01	0.529612	Non-R882 > WT
BEND7	0.503489	0.463377	0.040112	4.07e-02	5.72e-01	0.529539	Non-R882 > WT
HOXC9	0.534791	0.500497	0.034294	1.31e-02	4.23e-01	0.529362	Non-R882 > WT
LOC644649	0.517602	0.452393	0.06521	3.60e-02	5.52e-01	0.52912	Non-R882 > WT
C3orf52	0.533171	0.502608	0.030563	5.10e-02	5.88e-01	0.529063	Non-R882 > WT
IQSEC1	0.738069	0.703332	0.034737	2.75e-02	5.19e-01	0.529039	Non-R882 > WT
AGXT2L2	0.608873	0.5881	0.020773	5.18e-02	5.91e-01	0.529026	Non-R882 > WT
TRAF4	0.766965	0.756768	0.010197	4.12e-03	2.76e-01	0.528944	Non-R882 > WT
C5orf42	0.58192	0.549754	0.032166	7.06e-02	6.43e-01	0.528838	Non-R882 > WT
C4orf42	0.6101	0.599321	0.010779	6.44e-02	6.29e-01	0.528754	Non-R882 > WT
PPFIA3	0.701218	0.678063	0.023155	9.01e-02	6.78e-01	0.528489	Non-R882 > WT
FBXO39	0.586519	0.503539	0.08298	3.64e-02	5.53e-01	0.528215	Non-R882 > WT
DBI	0.642694	0.580043	0.062651	3.51e-02	5.50e-01	0.528183	Non-R882 > WT
PTK6	0.390657	0.35065	0.040007	1.20e-01	7.24e-01	0.528169	Non-R882 > WT
DNAH2	0.336648	0.350678	-0.01403	3.99e-02	5.68e-01	-0.528113	Non-R882 < WT
ITM2C	0.627975	0.647641	-0.019666	9.54e-02	6.89e-01	-0.527959	Non-R882 < WT
C7orf47	0.667995	0.708603	-0.040608	1.79e-01	7.69e-01	-0.527886	Non-R882 < WT
RPRD2	0.68421	0.740645	-0.056435	9.93e-02	6.96e-01	-0.527604	Non-R882 < WT
TRIM54	0.249138	0.23088	0.018258	7.37e-02	6.48e-01	0.527415	Non-R882 > WT
PTS	0.536606	0.508768	0.027838	1.47e-01	7.49e-01	0.52732	Non-R882 > WT
GLT25D2	0.619458	0.652959	-0.033501	1.22e-01	7.26e-01	-0.527262	Non-R882 < WT
CTHRC1	0.723183	0.706308	0.016875	1.37e-03	1.72e-01	0.527181	Non-R882 > WT
GPR61	0.22778	0.216895	0.010885	1.28e-01	7.33e-01	0.526646	Non-R882 > WT
PTPRCAP	0.538781	0.497007	0.041774	2.67e-02	5.18e-01	0.526592	Non-R882 > WT
LOC127841	0.497054	0.425411	0.071643	4.99e-02	5.87e-01	0.526567	Non-R882 > WT
C6orf211	0.302014	0.274918	0.027096	2.39e-01	8.01e-01	0.526547	Non-R882 > WT
SDF2L1	0.380694	0.358993	0.021701	2.48e-01	8.07e-01	0.526014	Non-R882 > WT
NR2E1	0.532567	0.493922	0.038645	1.06e-01	7.03e-01	0.525977	Non-R882 > WT
PACSIN2	0.219339	0.249716	-0.030377	7.59e-04	1.42e-01	-0.525665	Non-R882 < WT
C1orf229	0.277424	0.250575	0.026849	1.04e-01	7.03e-01	0.525477	Non-R882 > WT
TNNT2	0.177882	0.165181	0.0127	1.61e-01	7.56e-01	0.525072	Non-R882 > WT
ACTA1	0.441954	0.407221	0.034733	5.88e-02	6.05e-01	0.525039	Non-R882 > WT
LCN8	0.537145	0.497973	0.039172	2.38e-02	5.03e-01	0.524952	Non-R882 > WT
NEU2	0.190576	0.196276	-0.0057	3.92e-04	1.10e-01	-0.524785	Non-R882 < WT
VAX2	0.483082	0.452036	0.031046	6.43e-02	6.29e-01	0.524745	Non-R882 > WT
MRPS24	0.584995	0.556296	0.028699	3.63e-02	5.53e-01	0.524431	Non-R882 > WT
IGSF9	0.697116	0.670736	0.02638	1.85e-03	1.96e-01	0.52417	Non-R882 > WT
YIF1B	0.636124	0.611201	0.024923	3.10e-02	5.35e-01	0.523926	Non-R882 > WT
MIR548F5	0.584009	0.520346	0.063663	5.75e-03	3.06e-01	0.52363	Non-R882 > WT
MNT	0.371314	0.36152	0.009794	3.60e-02	5.52e-01	0.523578	Non-R882 > WT
MAP1LC3B2	0.606398	0.567876	0.038522	8.43e-02	6.70e-01	0.523434	Non-R882 > WT
GALK1	0.742048	0.73316	0.008889	4.66e-02	5.87e-01	0.523288	Non-R882 > WT
DHTKD1	0.346372	0.31973	0.026642	1.67e-01	7.60e-01	0.523077	Non-R882 > WT
BCS1L	0.490093	0.470794	0.019299	1.84e-01	7.74e-01	0.522985	Non-R882 > WT
DIRAS1	0.455657	0.420333	0.035324	5.71e-02	6.04e-01	0.522869	Non-R882 > WT
SEC24B	0.315655	0.350786	-0.035132	1.08e-02	3.98e-01	-0.522749	Non-R882 < WT
TAGLN	0.260697	0.225305	0.035393	2.47e-01	8.07e-01	0.522685	Non-R882 > WT
PIP4K2B	0.589889	0.619402	-0.029513	1.70e-01	7.63e-01	-0.522554	Non-R882 < WT
MYO7B	0.374645	0.335317	0.039328	1.28e-01	7.33e-01	0.52234	Non-R882 > WT
FMO6P	0.365771	0.326814	0.038957	4.89e-02	5.87e-01	0.522152	Non-R882 > WT
C3orf54	0.736414	0.745297	-0.008882	1.44e-01	7.49e-01	-0.522054	Non-R882 < WT
ATP6V1B2	0.27759	0.258066	0.019524	2.99e-01	8.25e-01	0.522012	Non-R882 > WT
PNPLA2	0.371561	0.335307	0.036254	4.68e-02	5.87e-01	0.521846	Non-R882 > WT
APEX1	0.276758	0.233597	0.043161	2.02e-01	7.84e-01	0.521757	Non-R882 > WT
FAM63A	0.625987	0.610666	0.015321	6.81e-02	6.38e-01	0.521712	Non-R882 > WT
ITFG1	0.715757	0.69974	0.016018	1.32e-02	4.23e-01	0.521612	Non-R882 > WT
COL9A2	0.614652	0.556921	0.057732	2.35e-02	4.99e-01	0.521594	Non-R882 > WT
PDE1A	0.432721	0.485888	-0.053168	3.04e-02	5.33e-01	-0.521508	Non-R882 < WT
ZNF238	0.402798	0.446008	-0.043211	5.08e-02	5.88e-01	-0.52147	Non-R882 < WT
AMBN	0.2176	0.208518	0.009082	2.89e-01	8.19e-01	0.521423	Non-R882 > WT
MLLT10	0.342132	0.378134	-0.036002	4.34e-02	5.78e-01	-0.521254	Non-R882 < WT
MIR16-2	0.408864	0.446485	-0.03762	9.67e-02	6.89e-01	-0.521216	Non-R882 < WT
REEP3	0.586136	0.535124	0.051012	3.85e-03	2.68e-01	0.521178	Non-R882 > WT
ST8SIA4	0.233116	0.211288	0.021827	2.78e-01	8.16e-01	0.520953	Non-R882 > WT
ANAPC4	0.568261	0.598606	-0.030344	6.04e-02	6.11e-01	-0.520702	Non-R882 < WT
TAS2R14	0.201802	0.197191	0.004611	1.27e-01	7.33e-01	0.52055	Non-R882 > WT
TMCC3	0.59418	0.578194	0.015986	7.98e-02	6.61e-01	0.520475	Non-R882 > WT
SSH3	0.523906	0.470448	0.053457	7.36e-02	6.48e-01	0.520234	Non-R882 > WT
POLR2K	0.430258	0.413783	0.016475	1.93e-01	7.81e-01	0.520215	Non-R882 > WT
LSMD1	0.848874	0.834942	0.013932	7.38e-02	6.49e-01	0.520199	Non-R882 > WT
PSMD1	0.71056	0.719499	-0.008939	2.01e-02	4.68e-01	-0.520127	Non-R882 < WT
ACP2	0.221333	0.214785	0.006548	2.21e-01	7.97e-01	0.520065	Non-R882 > WT
RSPO3	0.418611	0.38617	0.032441	9.15e-02	6.82e-01	0.520012	Non-R882 > WT
INTS10	0.408557	0.455234	-0.046676	9.52e-02	6.89e-01	-0.520009	Non-R882 < WT
ZBTB48	0.69555	0.67375	0.0218	4.30e-02	5.78e-01	0.519991	Non-R882 > WT
AMT	0.334098	0.268846	0.065252	1.07e-01	7.05e-01	0.519915	Non-R882 > WT
IL1RAP	0.329885	0.306985	0.022899	1.42e-01	7.48e-01	0.519806	Non-R882 > WT
PPA2	0.531198	0.566404	-0.035206	1.39e-01	7.46e-01	-0.519728	Non-R882 < WT
TCF15	0.370785	0.332665	0.03812	2.08e-02	4.75e-01	0.519703	Non-R882 > WT
OSGIN2	0.713518	0.701712	0.011806	6.03e-02	6.11e-01	0.519655	Non-R882 > WT
CCDC43	0.545224	0.585546	-0.040321	1.47e-01	7.49e-01	-0.51948	Non-R882 < WT
PPP1R14C	0.526359	0.463544	0.062814	6.61e-02	6.33e-01	0.519191	Non-R882 > WT
CYB5R1	0.425529	0.386096	0.039433	7.14e-02	6.46e-01	0.519153	Non-R882 > WT
MAPRE2	0.647957	0.689012	-0.041055	1.47e-01	7.49e-01	-0.519133	Non-R882 < WT
DSCAML1	0.575558	0.629069	-0.053511	1.48e-01	7.52e-01	-0.518895	Non-R882 < WT
FZD6	0.630719	0.59584	0.034879	6.91e-02	6.40e-01	0.518789	Non-R882 > WT
RAG1	0.22901	0.212336	0.016674	2.34e-01	8.00e-01	0.518745	Non-R882 > WT
GPR179	0.255108	0.239219	0.015889	7.69e-02	6.52e-01	0.518478	Non-R882 > WT
KIAA0922	0.703748	0.693156	0.010592	2.71e-02	5.18e-01	0.518374	Non-R882 > WT
GFOD1	0.846359	0.827381	0.018978	2.01e-02	4.68e-01	0.518221	Non-R882 > WT
TRAPPC5	0.373746	0.345832	0.027915	1.60e-01	7.56e-01	0.51817	Non-R882 > WT
TRAP1	0.647362	0.601414	0.045948	4.70e-02	5.87e-01	0.518129	Non-R882 > WT
LYSMD4	0.896932	0.913199	-0.016267	3.65e-01	8.52e-01	-0.518074	Non-R882 < WT
KIAA1522	0.513061	0.49794	0.015121	1.86e-01	7.76e-01	0.517948	Non-R882 > WT
RARRES2	0.336963	0.29382	0.043142	3.89e-02	5.66e-01	0.517523	Non-R882 > WT
TMEM39A	0.59907	0.519487	0.079583	6.63e-02	6.33e-01	0.517317	Non-R882 > WT
KIFC2	0.437865	0.474952	-0.037087	1.38e-02	4.24e-01	-0.517191	Non-R882 < WT
SPSB1	0.601552	0.636529	-0.034978	7.14e-02	6.46e-01	-0.516876	Non-R882 < WT
LRRC32	0.64867	0.635004	0.013665	3.02e-02	5.33e-01	0.516838	Non-R882 > WT
LHX5	0.496058	0.453037	0.043021	3.21e-02	5.41e-01	0.516798	Non-R882 > WT
ALDH3A1	0.22915	0.204079	0.025071	8.88e-02	6.78e-01	0.516723	Non-R882 > WT
RBP3	0.233987	0.218181	0.015806	1.61e-01	7.56e-01	0.516457	Non-R882 > WT
ZNF318	0.414449	0.387398	0.027051	1.22e-01	7.26e-01	0.51628	Non-R882 > WT
CCM2	0.227539	0.216034	0.011505	2.53e-01	8.09e-01	0.516179	Non-R882 > WT
CORIN	0.62552	0.577127	0.048393	2.95e-03	2.38e-01	0.515961	Non-R882 > WT
STL	0.525182	0.472179	0.053003	8.81e-02	6.78e-01	0.515801	Non-R882 > WT
DUSP18	0.64728	0.671237	-0.023956	1.13e-01	7.09e-01	-0.515715	Non-R882 < WT
FHDC1	0.21011	0.200275	0.009835	3.11e-01	8.34e-01	0.51562	Non-R882 > WT
PTPRF	0.445288	0.418453	0.026834	1.14e-01	7.09e-01	0.515466	Non-R882 > WT
CLGN	0.363663	0.413023	-0.04936	4.23e-02	5.77e-01	-0.515425	Non-R882 < WT
C8orf31	0.348613	0.309104	0.039509	1.05e-01	7.03e-01	0.515274	Non-R882 > WT
LOC284632	0.606127	0.6395	-0.033373	8.35e-02	6.70e-01	-0.514777	Non-R882 < WT
ASPSCR1	0.286031	0.277293	0.008738	4.16e-02	5.74e-01	0.514646	Non-R882 > WT
KCTD1	0.651485	0.628878	0.022608	6.33e-02	6.22e-01	0.514249	Non-R882 > WT
DNAL4	0.526367	0.596213	-0.069846	5.03e-02	5.88e-01	-0.514232	Non-R882 < WT
C18orf18	0.39528	0.382465	0.012816	8.23e-02	6.67e-01	0.514228	Non-R882 > WT
LOC339290	0.39528	0.382465	0.012816	8.23e-02	6.67e-01	0.514228	Non-R882 > WT
NRBP1	0.745382	0.758239	-0.012857	1.37e-01	7.43e-01	-0.514183	Non-R882 < WT
SAMD13	0.639739	0.620458	0.019282	1.12e-01	7.09e-01	0.514155	Non-R882 > WT
CNGA4	0.213826	0.204103	0.009723	2.31e-01	8.00e-01	0.513915	Non-R882 > WT
LUZP2	0.417219	0.380547	0.036672	7.27e-02	6.48e-01	0.51388	Non-R882 > WT
SNHG7	0.51131	0.558907	-0.047597	3.85e-02	5.66e-01	-0.513852	Non-R882 < WT
S1PR3	0.412845	0.357217	0.055627	8.19e-02	6.67e-01	0.513766	Non-R882 > WT
DUSP19	0.277517	0.314713	-0.037196	1.38e-02	4.24e-01	-0.513748	Non-R882 < WT
AIP	0.358863	0.328316	0.030547	2.04e-01	7.86e-01	0.513573	Non-R882 > WT
SDR16C5	0.342753	0.316249	0.026505	7.24e-02	6.48e-01	0.51348	Non-R882 > WT
TRIM75	0.209269	0.199535	0.009733	1.93e-01	7.81e-01	0.51322	Non-R882 > WT
C12orf77	0.300235	0.279407	0.020828	5.64e-02	6.01e-01	0.513058	Non-R882 > WT
CNDP1	0.235622	0.22473	0.010893	1.83e-01	7.73e-01	0.512964	Non-R882 > WT
LCE1E	0.339571	0.299837	0.039734	8.17e-02	6.67e-01	0.512856	Non-R882 > WT
ZNF844	0.674086	0.694842	-0.020757	1.66e-01	7.60e-01	-0.512265	Non-R882 < WT
EMCN	0.373368	0.311266	0.062102	8.42e-02	6.70e-01	0.512196	Non-R882 > WT
SCNN1A	0.453355	0.403522	0.049833	6.24e-02	6.20e-01	0.51195	Non-R882 > WT
RFT1	0.464064	0.402155	0.061909	9.43e-02	6.89e-01	0.511716	Non-R882 > WT
NPTX2	0.400826	0.479876	-0.07905	6.45e-02	6.29e-01	-0.511692	Non-R882 < WT
LIN37	0.240006	0.228869	0.011137	4.25e-02	5.77e-01	0.511499	Non-R882 > WT
GDE1	0.733028	0.721403	0.011625	1.21e-02	4.23e-01	0.511479	Non-R882 > WT
TMC6	0.671767	0.655433	0.016335	4.77e-03	2.78e-01	0.511213	Non-R882 > WT
P2RX2	0.342008	0.288066	0.053942	9.99e-02	6.96e-01	0.511164	Non-R882 > WT
LYRM7	0.377193	0.351517	0.025676	2.74e-01	8.14e-01	0.51114	Non-R882 > WT
SNRPG	0.711915	0.701731	0.010184	2.35e-02	4.99e-01	0.511067	Non-R882 > WT
CALD1	0.196256	0.168324	0.027931	8.55e-02	6.73e-01	0.511067	Non-R882 > WT
YARS2	0.678292	0.669575	0.008716	3.63e-02	5.53e-01	0.511066	Non-R882 > WT
RSPH3	0.647757	0.640831	0.006926	2.45e-02	5.04e-01	0.511016	Non-R882 > WT
C9orf37	0.485581	0.446552	0.03903	1.47e-01	7.49e-01	0.510963	Non-R882 > WT
SERPING1	0.403194	0.369445	0.033748	3.91e-02	5.68e-01	0.510685	Non-R882 > WT
NDUFA10	0.386061	0.361966	0.024094	2.30e-01	8.00e-01	0.510537	Non-R882 > WT
LOC100131496	0.455676	0.416114	0.039562	1.25e-01	7.30e-01	0.510515	Non-R882 > WT
STAB2	0.302077	0.2705	0.031577	7.64e-02	6.52e-01	0.510431	Non-R882 > WT
CAPN13	0.336723	0.307525	0.029198	6.30e-02	6.22e-01	0.510361	Non-R882 > WT
PEX3	0.378956	0.362103	0.016853	2.22e-01	7.97e-01	0.510321	Non-R882 > WT
HBP1	0.332925	0.320462	0.012463	4.44e-02	5.80e-01	0.510247	Non-R882 > WT
LOC641518	0.488009	0.520793	-0.032784	1.17e-01	7.18e-01	-0.510221	Non-R882 < WT
HAAO	0.691783	0.654002	0.037781	1.97e-02	4.64e-01	0.510203	Non-R882 > WT
CYB5D1	0.853691	0.839281	0.01441	8.63e-02	6.74e-01	0.510006	Non-R882 > WT
OR1A1	0.343833	0.309418	0.034415	1.02e-01	6.96e-01	0.509973	Non-R882 > WT
C13orf36	0.32572	0.295624	0.030095	5.81e-02	6.05e-01	0.509972	Non-R882 > WT
ALK	0.64267	0.71178	-0.069109	1.28e-01	7.33e-01	-0.509856	Non-R882 < WT
DPM2	0.223995	0.211581	0.012414	2.79e-01	8.16e-01	0.50977	Non-R882 > WT
SLC29A3	0.690955	0.678718	0.012237	4.27e-02	5.77e-01	0.509329	Non-R882 > WT
CDK15	0.254355	0.230553	0.023802	1.77e-01	7.66e-01	0.5092	Non-R882 > WT
ANKS6	0.406637	0.385284	0.021352	2.41e-01	8.03e-01	0.509153	Non-R882 > WT
HTR1D	0.282123	0.251505	0.030618	7.29e-02	6.48e-01	0.508963	Non-R882 > WT
FAM71D	0.436726	0.38236	0.054366	1.02e-01	6.96e-01	0.508634	Non-R882 > WT
SNORD50A	0.294999	0.276342	0.018657	3.11e-01	8.34e-01	0.50862	Non-R882 > WT
PTK2B	0.600123	0.586255	0.013867	1.60e-01	7.56e-01	0.508541	Non-R882 > WT
CLDN6	0.653237	0.584166	0.069071	9.36e-03	3.85e-01	0.508493	Non-R882 > WT
C22orf28	0.284832	0.252394	0.032438	1.33e-01	7.38e-01	0.508256	Non-R882 > WT
SGMS2	0.46502	0.428622	0.036398	3.79e-02	5.62e-01	0.507831	Non-R882 > WT
ADARB2	0.478872	0.434581	0.044291	5.49e-02	5.99e-01	0.507713	Non-R882 > WT
HSP90B1	0.27471	0.261985	0.012725	2.58e-01	8.11e-01	0.507599	Non-R882 > WT
LOC253724	0.27471	0.261985	0.012725	2.58e-01	8.11e-01	0.507599	Non-R882 > WT
CENPM	0.671985	0.661687	0.010298	1.12e-02	4.04e-01	0.507354	Non-R882 > WT
TMEM22	0.459583	0.516638	-0.057055	1.10e-01	7.08e-01	-0.507245	Non-R882 < WT
KCP	0.277403	0.251185	0.026218	2.18e-01	7.95e-01	0.507245	Non-R882 > WT
CEBPB	0.718608	0.730222	-0.011614	1.34e-01	7.39e-01	-0.50724	Non-R882 < WT
FAM179A	0.225462	0.214188	0.011273	1.11e-01	7.08e-01	0.507138	Non-R882 > WT
BMP1	0.718629	0.735818	-0.017189	9.65e-02	6.89e-01	-0.506924	Non-R882 < WT
ACOX1	0.327354	0.308397	0.018958	2.04e-01	7.85e-01	0.50685	Non-R882 > WT
APOA4	0.268539	0.254381	0.014158	1.52e-01	7.53e-01	0.506806	Non-R882 > WT
DGKD	0.606972	0.582212	0.02476	7.37e-02	6.48e-01	0.506606	Non-R882 > WT
ACCN3	0.452589	0.396243	0.056346	7.70e-02	6.52e-01	0.50651	Non-R882 > WT
SURF1	0.700309	0.692292	0.008017	1.02e-01	6.98e-01	0.506384	Non-R882 > WT
SURF2	0.700309	0.692292	0.008017	1.02e-01	6.98e-01	0.506384	Non-R882 > WT
COL2A1	0.647527	0.666574	-0.019047	1.92e-01	7.81e-01	-0.506268	Non-R882 < WT
FUBP3	0.718664	0.746931	-0.028267	2.30e-01	8.00e-01	-0.506258	Non-R882 < WT
LOC100272217	0.718664	0.746931	-0.028267	2.30e-01	8.00e-01	-0.506258	Non-R882 < WT
MECR	0.698079	0.687032	0.011046	3.52e-02	5.50e-01	0.506142	Non-R882 > WT
IMPDH1	0.628039	0.610906	0.017134	1.04e-03	1.60e-01	0.505859	Non-R882 > WT
C3orf26	0.708414	0.699664	0.00875	7.88e-02	6.57e-01	0.505623	Non-R882 > WT
MERTK	0.638175	0.670448	-0.032273	6.71e-02	6.36e-01	-0.505504	Non-R882 < WT
MYLK2	0.242869	0.226735	0.016135	1.77e-01	7.65e-01	0.505431	Non-R882 > WT
SYNGR1	0.610275	0.576141	0.034134	2.79e-02	5.19e-01	0.505403	Non-R882 > WT
CHRNA4	0.519967	0.472752	0.047215	4.98e-03	2.80e-01	0.505321	Non-R882 > WT
ZNF804A	0.399957	0.376126	0.02383	3.28e-02	5.42e-01	0.50532	Non-R882 > WT
ZNF329	0.710727	0.726616	-0.01589	2.65e-01	8.12e-01	-0.50497	Non-R882 < WT
C14orf68	0.278119	0.260389	0.01773	1.10e-01	7.08e-01	0.504817	Non-R882 > WT
LRP1B	0.439216	0.395461	0.043755	6.27e-02	6.21e-01	0.504466	Non-R882 > WT
JOSD2	0.742735	0.751648	-0.008913	1.96e-01	7.81e-01	-0.504335	Non-R882 < WT
PLEKHN1	0.611108	0.551527	0.05958	1.97e-02	4.64e-01	0.504192	Non-R882 > WT
PNMA2	0.497012	0.552504	-0.055492	5.07e-02	5.88e-01	-0.504049	Non-R882 < WT
NOTUM	0.729587	0.708275	0.021313	3.44e-02	5.50e-01	0.504033	Non-R882 > WT
MARCO	0.663138	0.636376	0.026762	1.22e-01	7.26e-01	0.503954	Non-R882 > WT
FCGR2A	0.233996	0.265443	-0.031447	2.01e-02	4.68e-01	-0.50372	Non-R882 < WT
ATXN2L	0.276581	0.255152	0.021429	2.33e-01	8.00e-01	0.503486	Non-R882 > WT
CPA6	0.267245	0.246635	0.02061	1.58e-01	7.56e-01	0.503439	Non-R882 > WT
PTPRK	0.51942	0.57904	-0.05962	9.42e-02	6.89e-01	-0.503406	Non-R882 < WT
CD1B	0.26888	0.240017	0.028863	5.26e-02	5.93e-01	0.50322	Non-R882 > WT
F13A1	0.672277	0.635254	0.037022	4.34e-03	2.78e-01	0.503216	Non-R882 > WT
TKTL2	0.227311	0.210682	0.016629	1.46e-01	7.49e-01	0.503161	Non-R882 > WT
CYTH3	0.741879	0.759846	-0.017967	2.27e-01	7.98e-01	-0.503111	Non-R882 < WT
LOC100133991	0.672689	0.659773	0.012916	4.76e-03	2.78e-01	0.503097	Non-R882 > WT
TSC22D4	0.275582	0.286277	-0.010695	6.48e-02	6.30e-01	-0.502599	Non-R882 < WT
C3orf27	0.606529	0.555062	0.051467	1.43e-02	4.24e-01	0.502424	Non-R882 > WT
LCTL	0.258006	0.23838	0.019626	8.11e-02	6.64e-01	0.502167	Non-R882 > WT
C21orf82	0.215599	0.197794	0.017804	2.48e-01	8.07e-01	0.502109	Non-R882 > WT
C1orf65	0.472548	0.416166	0.056382	1.01e-01	6.96e-01	0.501675	Non-R882 > WT
CBL	0.386935	0.371457	0.015478	1.85e-02	4.57e-01	0.501609	Non-R882 > WT
TPK1	0.397622	0.361383	0.036239	1.11e-01	7.08e-01	0.501592	Non-R882 > WT
TBR1	0.509865	0.468811	0.041053	2.16e-02	4.81e-01	0.501588	Non-R882 > WT
SLC27A3	0.568005	0.515406	0.052599	3.53e-02	5.51e-01	0.501374	Non-R882 > WT
MIR24-1	0.203099	0.196243	0.006857	1.46e-01	7.49e-01	0.501251	Non-R882 > WT
C7orf51	0.756457	0.73867	0.017787	8.88e-02	6.78e-01	0.500781	Non-R882 > WT
RTN3	0.470182	0.412146	0.058036	1.19e-01	7.21e-01	0.500748	Non-R882 > WT
PTGIS	0.408495	0.362847	0.045648	2.15e-02	4.81e-01	0.500439	Non-R882 > WT
MRPS31	0.348777	0.3142	0.034577	1.81e-01	7.71e-01	0.500434	Non-R882 > WT
RAVER1	0.513526	0.483464	0.030062	5.58e-02	6.01e-01	0.500382	Non-R882 > WT
TMEM100	0.491718	0.422932	0.068787	3.83e-02	5.64e-01	0.500218	Non-R882 > WT
RNU5D	0.673731	0.655585	0.018146	3.99e-02	5.68e-01	0.500113	Non-R882 > WT
RNU5E	0.673731	0.655585	0.018146	3.99e-02	5.68e-01	0.500113	Non-R882 > WT
LGALS3BP	0.345813	0.30521	0.040603	1.08e-01	7.07e-01	0.500112	Non-R882 > WT
LRP4	0.591061	0.565566	0.025495	1.49e-01	7.52e-01	0.500047	Non-R882 > WT
CC2D2A	0.443853	0.377852	0.066001	6.77e-02	6.38e-01	0.499803	Non-R882 > WT
PTGDS	0.472556	0.429588	0.042969	1.48e-02	4.28e-01	0.499316	Non-R882 > WT
PLN	0.507081	0.468515	0.038566	7.76e-02	6.53e-01	0.4992	Non-R882 > WT
RGS5	0.329401	0.290234	0.039167	4.09e-02	5.72e-01	0.499129	Non-R882 > WT
FARP2	0.620707	0.642824	-0.022117	9.19e-02	6.82e-01	-0.499117	Non-R882 < WT
FBXL13	0.694206	0.682461	0.011745	7.29e-02	6.48e-01	0.499044	Non-R882 > WT
GRK6	0.327273	0.303037	0.024236	6.93e-02	6.40e-01	0.498992	Non-R882 > WT
SGCE	0.481814	0.450433	0.031381	1.93e-02	4.62e-01	0.498978	Non-R882 > WT
RMND1	0.305065	0.279922	0.025143	2.61e-01	8.11e-01	0.498927	Non-R882 > WT
MGRN1	0.663562	0.657197	0.006365	3.36e-02	5.47e-01	0.498921	Non-R882 > WT
RBL2	0.504976	0.548358	-0.043382	7.44e-02	6.49e-01	-0.498789	Non-R882 < WT
MIR326	0.222253	0.212152	0.0101	2.25e-01	7.97e-01	0.498773	Non-R882 > WT
OR51E2	0.3881	0.354102	0.033998	9.62e-02	6.89e-01	0.498594	Non-R882 > WT
PARP15	0.42455	0.386773	0.037777	1.06e-01	7.04e-01	0.49852	Non-R882 > WT
GPR144	0.549387	0.504526	0.044861	4.79e-03	2.78e-01	0.498371	Non-R882 > WT
RANBP3L	0.41318	0.359158	0.054022	3.20e-02	5.40e-01	0.498225	Non-R882 > WT
PROP1	0.560572	0.511562	0.04901	2.40e-02	5.04e-01	0.498216	Non-R882 > WT
FBLN7	0.462915	0.420266	0.042649	6.93e-02	6.40e-01	0.498167	Non-R882 > WT
TMEM132A	0.669306	0.638405	0.030901	1.52e-03	1.77e-01	0.498068	Non-R882 > WT
LOC100133669	0.6858	0.619448	0.066353	3.71e-02	5.61e-01	0.497988	Non-R882 > WT
ST7OT2	0.4259	0.373829	0.052071	3.77e-02	5.62e-01	0.497875	Non-R882 > WT
WDR18	0.333016	0.312807	0.02021	1.11e-01	7.08e-01	0.497857	Non-R882 > WT
DCTN6	0.666958	0.656696	0.010262	4.62e-02	5.87e-01	0.497726	Non-R882 > WT
LMOD2	0.265378	0.239566	0.025813	1.46e-01	7.49e-01	0.497705	Non-R882 > WT
DNAH1	0.400419	0.357191	0.043228	1.67e-01	7.60e-01	0.497647	Non-R882 > WT
C5orf32	0.404685	0.444131	-0.039446	4.12e-02	5.72e-01	-0.497204	Non-R882 < WT
CSF1	0.653421	0.667641	-0.014221	1.39e-01	7.46e-01	-0.49704	Non-R882 < WT
C1orf172	0.497889	0.436769	0.06112	7.01e-02	6.42e-01	0.496997	Non-R882 > WT
PDGFRB	0.696625	0.659712	0.036913	2.19e-04	1.01e-01	0.496854	Non-R882 > WT
MIR659	0.55362	0.492227	0.061393	8.47e-02	6.70e-01	0.496705	Non-R882 > WT
RPS6	0.319543	0.299333	0.020209	1.00e-01	6.96e-01	0.496641	Non-R882 > WT
GSTTP2	0.250111	0.238078	0.012034	2.09e-01	7.88e-01	0.496594	Non-R882 > WT
ZNF648	0.388936	0.355553	0.033382	2.75e-02	5.19e-01	0.496458	Non-R882 > WT
LRRC56	0.534184	0.475754	0.05843	8.35e-02	6.70e-01	0.496355	Non-R882 > WT
LUZP1	0.408963	0.449711	-0.040747	4.39e-02	5.78e-01	-0.495612	Non-R882 < WT
STAG1	0.326526	0.316556	0.00997	1.33e-01	7.38e-01	0.495465	Non-R882 > WT
MIR192	0.26281	0.250349	0.01246	3.18e-02	5.38e-01	0.495457	Non-R882 > WT
DHRS9	0.465541	0.417019	0.048522	6.49e-02	6.30e-01	0.495331	Non-R882 > WT
CMPK2	0.340054	0.366181	-0.026127	2.78e-02	5.19e-01	-0.495292	Non-R882 < WT
SGIP1	0.489564	0.445373	0.044191	6.97e-02	6.41e-01	0.495202	Non-R882 > WT
IGFBP5	0.610198	0.577764	0.032434	2.08e-02	4.75e-01	0.495181	Non-R882 > WT
ARFGAP2	0.510441	0.528955	-0.018514	1.84e-01	7.74e-01	-0.495071	Non-R882 < WT
KCNA5	0.591578	0.623605	-0.032027	1.58e-01	7.56e-01	-0.494975	Non-R882 < WT
BHLHE22	0.498307	0.459186	0.03912	7.92e-02	6.58e-01	0.494751	Non-R882 > WT
MRPL43	0.670692	0.664841	0.005851	1.26e-02	4.23e-01	0.494635	Non-R882 > WT
LOR	0.617603	0.586903	0.030699	3.69e-03	2.65e-01	0.494242	Non-R882 > WT
CD83	0.397841	0.439163	-0.041322	4.50e-02	5.83e-01	-0.494095	Non-R882 < WT
DEFB124	0.351108	0.318704	0.032404	9.70e-02	6.89e-01	0.493937	Non-R882 > WT
PRSS22	0.448784	0.410585	0.038198	5.90e-02	6.05e-01	0.4939	Non-R882 > WT
C5orf4	0.542727	0.467556	0.075171	2.14e-02	4.81e-01	0.493828	Non-R882 > WT
ZNRD1	0.710672	0.65818	0.052492	1.22e-02	4.23e-01	0.49381	Non-R882 > WT
PPP2R3C	0.295827	0.287054	0.008773	4.94e-02	5.87e-01	0.493446	Non-R882 > WT
FAM117B	0.468397	0.484091	-0.015694	1.39e-01	7.46e-01	-0.493411	Non-R882 < WT
CISD2	0.432199	0.410101	0.022098	2.34e-01	8.00e-01	0.493103	Non-R882 > WT
DLEU7	0.2262	0.205023	0.021177	1.61e-01	7.56e-01	0.492505	Non-R882 > WT
PCBD1	0.667	0.649172	0.017829	9.02e-03	3.78e-01	0.492431	Non-R882 > WT
MMEL1	0.301929	0.28215	0.01978	8.02e-02	6.62e-01	0.492382	Non-R882 > WT
TRAM1	0.449612	0.429702	0.01991	3.81e-02	5.64e-01	0.49234	Non-R882 > WT
ASAM	0.568125	0.533294	0.034831	5.28e-02	5.94e-01	0.492239	Non-R882 > WT
CHST14	0.736692	0.721534	0.015158	6.58e-02	6.33e-01	0.492154	Non-R882 > WT
MIR34A	0.296087	0.273171	0.022916	1.69e-01	7.63e-01	0.492122	Non-R882 > WT
SAP30	0.353095	0.341605	0.011489	7.13e-02	6.46e-01	0.492056	Non-R882 > WT
LASS5	0.306235	0.278798	0.027437	1.43e-01	7.49e-01	0.491985	Non-R882 > WT
GNG13	0.489927	0.452795	0.037132	7.76e-02	6.53e-01	0.491958	Non-R882 > WT
C2orf42	0.654721	0.652647	0.002074	8.41e-02	6.70e-01	0.491889	Non-R882 > WT
SRCRB4D	0.25467	0.237802	0.016868	2.03e-01	7.85e-01	0.49177	Non-R882 > WT
DYNC2H1	0.378882	0.357013	0.021869	1.45e-01	7.49e-01	0.491681	Non-R882 > WT
TENC1	0.579992	0.561878	0.018114	1.00e-01	6.96e-01	0.491607	Non-R882 > WT
RARS	0.702536	0.731206	-0.028671	2.00e-01	7.82e-01	-0.491502	Non-R882 < WT
SIN3B	0.616576	0.570666	0.04591	4.78e-02	5.87e-01	0.491497	Non-R882 > WT
KLF3	0.438019	0.504719	-0.0667	2.87e-02	5.22e-01	-0.491466	Non-R882 < WT
FLJ13197	0.438019	0.504719	-0.0667	2.87e-02	5.22e-01	-0.491466	Non-R882 < WT
CLCN2	0.231754	0.224314	0.007439	7.51e-02	6.51e-01	0.49139	Non-R882 > WT
C21orf121	0.288074	0.26294	0.025133	1.42e-01	7.48e-01	0.491219	Non-R882 > WT
SLC22A2	0.422841	0.395246	0.027595	7.53e-02	6.51e-01	0.491104	Non-R882 > WT
C7orf60	0.27737	0.329389	-0.052018	3.45e-04	1.08e-01	-0.49105	Non-R882 < WT
TSPAN4	0.62824	0.610185	0.018055	1.46e-01	7.49e-01	0.491031	Non-R882 > WT
SPEG	0.548278	0.490312	0.057966	3.78e-02	5.62e-01	0.490762	Non-R882 > WT
SUSD5	0.490014	0.548979	-0.058966	9.47e-02	6.89e-01	-0.490725	Non-R882 < WT
DOCK9	0.346785	0.319737	0.027048	4.88e-02	5.87e-01	0.490716	Non-R882 > WT
FH	0.2118	0.221169	-0.009368	2.57e-02	5.10e-01	-0.490499	Non-R882 < WT
CRISP2	0.165455	0.204622	-0.039167	2.47e-02	5.04e-01	-0.490378	Non-R882 < WT
AFG3L2	0.390295	0.410444	-0.020149	4.42e-02	5.80e-01	-0.48999	Non-R882 < WT
GPD1	0.439305	0.394759	0.044547	7.15e-02	6.46e-01	0.489824	Non-R882 > WT
PRKAG3	0.294781	0.271361	0.02342	8.44e-02	6.70e-01	0.489708	Non-R882 > WT
LDHC	0.234203	0.207188	0.027015	7.96e-02	6.61e-01	0.489575	Non-R882 > WT
NDUFS8	0.3148	0.289865	0.024935	1.14e-01	7.09e-01	0.489414	Non-R882 > WT
THRSP	0.240041	0.224049	0.015992	1.99e-01	7.82e-01	0.489389	Non-R882 > WT
MYL2	0.350889	0.309992	0.040897	6.80e-02	6.38e-01	0.489138	Non-R882 > WT
SCARNA11	0.248026	0.234686	0.01334	1.65e-01	7.60e-01	0.488967	Non-R882 > WT
LECT1	0.30151	0.269917	0.031593	1.09e-01	7.07e-01	0.488818	Non-R882 > WT
JAG1	0.342182	0.316598	0.025583	1.22e-01	7.26e-01	0.488625	Non-R882 > WT
HRC	0.365382	0.334177	0.031206	7.02e-02	6.42e-01	0.488551	Non-R882 > WT
AK1	0.343541	0.311867	0.031675	1.27e-01	7.33e-01	0.488468	Non-R882 > WT
E2F3	0.343379	0.325562	0.017817	1.66e-01	7.60e-01	0.488465	Non-R882 > WT
SNAPC1	0.47087	0.522864	-0.051994	7.41e-02	6.49e-01	-0.488405	Non-R882 < WT
RHPN1	0.709906	0.676489	0.033417	1.75e-02	4.44e-01	0.488273	Non-R882 > WT
C8orf51	0.709906	0.676489	0.033417	1.75e-02	4.44e-01	0.488273	Non-R882 > WT
BIN2	0.71029	0.697667	0.012623	5.86e-02	6.05e-01	0.488181	Non-R882 > WT
C9orf23	0.37407	0.36122	0.012849	1.82e-01	7.72e-01	0.488156	Non-R882 > WT
NCALD	0.626433	0.595845	0.030588	6.10e-04	1.30e-01	0.488098	Non-R882 > WT
IRAK4	0.69494	0.73125	-0.036309	2.49e-01	8.08e-01	-0.488048	Non-R882 < WT
HAO2	0.336452	0.310961	0.02549	3.47e-02	5.50e-01	0.488028	Non-R882 > WT
LIX1L	0.45312	0.500002	-0.046882	6.86e-02	6.38e-01	-0.48788	Non-R882 < WT
CDKN2C	1.066	0.983236	0.082761	5.73e-04	1.30e-01	0.487703	Non-R882 > WT
DRG1	0.698095	0.721843	-0.023748	1.01e-01	6.96e-01	-0.487684	Non-R882 < WT
TNFSF15	0.375005	0.360518	0.014487	1.87e-01	7.78e-01	0.487663	Non-R882 > WT
MIR149	0.453205	0.408802	0.044403	1.20e-01	7.25e-01	0.487519	Non-R882 > WT
CKMT2	0.337226	0.27276	0.064465	9.69e-02	6.89e-01	0.48737	Non-R882 > WT
LRRC55	0.425816	0.382912	0.042904	9.52e-02	6.89e-01	0.487128	Non-R882 > WT
FAM65A	0.684717	0.693249	-0.008531	7.25e-02	6.48e-01	-0.487012	Non-R882 < WT
RTP1	0.266118	0.241234	0.024885	1.19e-01	7.20e-01	0.48693	Non-R882 > WT
FAM160B2	0.373804	0.357411	0.016393	1.28e-01	7.33e-01	0.486915	Non-R882 > WT
ATP13A4	0.244189	0.223331	0.020858	1.45e-01	7.49e-01	0.486888	Non-R882 > WT
LOC375190	0.797431	0.777675	0.019757	7.36e-02	6.48e-01	0.486756	Non-R882 > WT
PFN4	0.797431	0.777675	0.019757	7.36e-02	6.48e-01	0.486756	Non-R882 > WT
PDCD1	0.348772	0.324432	0.024339	2.32e-02	4.99e-01	0.486509	Non-R882 > WT
LOC284379	0.425989	0.378009	0.04798	9.08e-02	6.80e-01	0.486422	Non-R882 > WT
ADIPOQ	0.21377	0.203187	0.010584	1.59e-01	7.56e-01	0.486379	Non-R882 > WT
FAM82A2	0.516894	0.499561	0.017332	5.46e-02	5.98e-01	0.486364	Non-R882 > WT
CCDC83	0.424382	0.393154	0.031229	1.95e-01	7.81e-01	0.486166	Non-R882 > WT
ATP13A2	0.61745	0.600981	0.016469	4.33e-02	5.78e-01	0.486027	Non-R882 > WT
PDAP1	0.598382	0.563851	0.034531	8.12e-02	6.64e-01	0.485943	Non-R882 > WT
GABRB1	0.55594	0.501088	0.054853	1.52e-02	4.30e-01	0.48592	Non-R882 > WT
LPAR1	0.238755	0.218032	0.020723	2.48e-01	8.07e-01	0.485901	Non-R882 > WT
DNASE1L3	0.486599	0.426355	0.060244	8.04e-02	6.63e-01	0.48587	Non-R882 > WT
ABHD4	0.709789	0.693981	0.015808	1.14e-01	7.09e-01	0.485759	Non-R882 > WT
MAPKAP1	0.41186	0.455609	-0.043749	1.06e-01	7.03e-01	-0.485731	Non-R882 < WT
TXLNB	0.495745	0.538133	-0.042388	1.41e-01	7.48e-01	-0.485632	Non-R882 < WT
CALML3	0.256365	0.241282	0.015083	1.89e-01	7.81e-01	0.485514	Non-R882 > WT
RNASEN	0.224392	0.21813	0.006262	5.05e-02	5.88e-01	0.485337	Non-R882 > WT
CTXN1	0.72311	0.741886	-0.018776	4.29e-01	8.79e-01	-0.485074	Non-R882 < WT
PTN	0.420677	0.384759	0.035917	5.32e-02	5.95e-01	0.484941	Non-R882 > WT
SNCG	0.420385	0.379699	0.040686	6.48e-02	6.30e-01	0.484697	Non-R882 > WT
SRRM4	0.453745	0.418019	0.035726	4.30e-02	5.78e-01	0.484643	Non-R882 > WT
GPR19	0.532307	0.501453	0.030853	6.34e-03	3.21e-01	0.484499	Non-R882 > WT
MARCKSL1	0.608949	0.583292	0.025656	2.74e-02	5.19e-01	0.484431	Non-R882 > WT
TFF1	0.219523	0.206442	0.013081	1.81e-01	7.71e-01	0.484417	Non-R882 > WT
ACVR2A	0.458299	0.520619	-0.06232	5.64e-02	6.01e-01	-0.48438	Non-R882 < WT
OR10H2	0.25587	0.288216	-0.032346	1.59e-02	4.33e-01	-0.484267	Non-R882 < WT
EIF2C2	0.281949	0.264969	0.016981	3.04e-01	8.29e-01	0.484261	Non-R882 > WT
LGALS8	0.374159	0.320189	0.05397	8.48e-02	6.70e-01	0.48423	Non-R882 > WT
NKAPL	0.363072	0.303709	0.059363	7.42e-02	6.49e-01	0.484204	Non-R882 > WT
PRKCA	0.568533	0.547592	0.020941	1.30e-01	7.34e-01	0.484126	Non-R882 > WT
SMARCD3	0.653546	0.697724	-0.044178	1.33e-01	7.38e-01	-0.484102	Non-R882 < WT
STX1B	0.667817	0.641283	0.026533	3.83e-02	5.64e-01	0.4841	Non-R882 > WT
RAPGEF3	0.704713	0.680206	0.024507	9.40e-02	6.89e-01	0.484013	Non-R882 > WT
TGFBR3	0.395109	0.432522	-0.037413	4.03e-02	5.71e-01	-0.483958	Non-R882 < WT
FRMD3	0.613087	0.592684	0.020403	6.90e-02	6.40e-01	0.483869	Non-R882 > WT
POMC	0.494671	0.463171	0.0315	8.53e-02	6.72e-01	0.483779	Non-R882 > WT
MED16	0.510201	0.507449	0.002752	1.97e-01	7.81e-01	0.483613	Non-R882 > WT
FZD4	0.413207	0.400207	0.013	1.14e-02	4.10e-01	0.483535	Non-R882 > WT
PHKB	0.698076	0.683839	0.014237	1.58e-02	4.33e-01	0.483382	Non-R882 > WT
CTF1	0.2996	0.249541	0.050059	2.08e-01	7.88e-01	0.483205	Non-R882 > WT
GTF2A1L	0.247198	0.219759	0.027439	1.22e-01	7.26e-01	0.482968	Non-R882 > WT
IAH1	0.712495	0.73466	-0.022165	2.87e-01	8.18e-01	-0.482951	Non-R882 < WT
C12orf44	0.348163	0.328913	0.01925	2.12e-01	7.91e-01	0.482844	Non-R882 > WT
CCDC52	0.589435	0.538013	0.051422	5.59e-02	6.01e-01	0.482706	Non-R882 > WT
MEP1A	0.198065	0.194759	0.003306	1.27e-01	7.32e-01	0.482671	Non-R882 > WT
PSMA7	0.701671	0.764719	-0.063047	1.20e-01	7.22e-01	-0.482658	Non-R882 < WT
TMEM50B	0.439146	0.420633	0.018514	9.21e-02	6.83e-01	0.482501	Non-R882 > WT
T	0.518215	0.5694	-0.051185	5.64e-02	6.01e-01	-0.482388	Non-R882 < WT
KCNA2	0.40171	0.42896	-0.027249	3.47e-02	5.50e-01	-0.482338	Non-R882 < WT
TNFSF14	0.45522	0.510248	-0.055028	1.63e-01	7.59e-01	-0.482298	Non-R882 < WT
CYB5B	0.705562	0.692053	0.013509	6.03e-03	3.12e-01	0.48223	Non-R882 > WT
SLC6A5	0.525826	0.487766	0.03806	5.76e-02	6.05e-01	0.482198	Non-R882 > WT
APPL1	0.418633	0.45183	-0.033196	1.30e-02	4.23e-01	-0.482085	Non-R882 < WT
MIR92A1	0.495474	0.456921	0.038553	5.23e-02	5.93e-01	0.481949	Non-R882 > WT
KRT76	0.242419	0.225385	0.017034	2.04e-01	7.86e-01	0.48194	Non-R882 > WT
OVCA2	0.49841	0.438946	0.059465	4.70e-02	5.87e-01	0.481733	Non-R882 > WT
PXMP3	0.718958	0.740521	-0.021563	1.53e-01	7.55e-01	-0.481618	Non-R882 < WT
C9	0.199607	0.19428	0.005328	3.18e-01	8.34e-01	0.481598	Non-R882 > WT
TMEM208	0.861841	0.844718	0.017123	4.13e-02	5.72e-01	0.481446	Non-R882 > WT
CRB2	0.45815	0.414715	0.043435	5.25e-02	5.93e-01	0.48141	Non-R882 > WT
MGC45800	0.333271	0.362583	-0.029313	8.30e-03	3.62e-01	-0.481375	Non-R882 < WT
LRRC29	0.809101	0.792581	0.01652	4.86e-02	5.87e-01	0.48123	Non-R882 > WT
RERG	0.364611	0.332848	0.031763	2.18e-01	7.94e-01	0.481118	Non-R882 > WT
SHANK2	0.580852	0.522747	0.058105	8.20e-04	1.45e-01	0.480939	Non-R882 > WT
HNRNPK	0.291852	0.321135	-0.029283	5.10e-02	5.88e-01	-0.480865	Non-R882 < WT
TATDN2	0.727241	0.722251	0.004991	5.61e-02	6.01e-01	0.480795	Non-R882 > WT
P2RY12	0.445731	0.412076	0.033654	9.63e-02	6.89e-01	0.480785	Non-R882 > WT
CARD8	0.474941	0.45306	0.021882	7.60e-02	6.52e-01	0.480762	Non-R882 > WT
REEP2	0.737903	0.721789	0.016113	7.61e-02	6.52e-01	0.48052	Non-R882 > WT
SYT7	0.533457	0.512381	0.021076	7.79e-02	6.53e-01	0.480374	Non-R882 > WT
TAF1A	0.483582	0.414252	0.06933	8.09e-02	6.64e-01	0.48028	Non-R882 > WT
SNED1	0.657032	0.703187	-0.046156	8.33e-02	6.70e-01	-0.48028	Non-R882 < WT
SOX2OT	0.588176	0.560649	0.027527	8.33e-03	3.62e-01	0.480022	Non-R882 > WT
TGM7	0.275729	0.253572	0.022157	1.60e-01	7.56e-01	0.480015	Non-R882 > WT
SIK3	0.596136	0.627611	-0.031475	1.78e-01	7.68e-01	-0.479958	Non-R882 < WT
PBK	0.600621	0.566109	0.034513	2.05e-02	4.72e-01	0.479866	Non-R882 > WT
ACCS	0.551372	0.588049	-0.036677	1.24e-01	7.27e-01	-0.479848	Non-R882 < WT
ANKRD12	0.344898	0.372012	-0.027114	6.37e-03	3.21e-01	-0.479843	Non-R882 < WT
DHH	0.468632	0.426793	0.041839	5.89e-02	6.05e-01	0.479722	Non-R882 > WT
ARF3	0.434661	0.485357	-0.050696	3.99e-02	5.68e-01	-0.479441	Non-R882 < WT
RNGTT	0.397699	0.352753	0.044946	1.50e-01	7.53e-01	0.479343	Non-R882 > WT
HOXB1	0.188052	0.196159	-0.008107	1.42e-02	4.24e-01	-0.479336	Non-R882 < WT
ZC3H13	0.325457	0.305977	0.019481	9.00e-02	6.78e-01	0.479289	Non-R882 > WT
CCNYL1	0.279959	0.270919	0.00904	1.06e-01	7.03e-01	0.479158	Non-R882 > WT
MIR937	0.343488	0.316471	0.027017	1.14e-01	7.09e-01	0.47915	Non-R882 > WT
LYPD2	0.235146	0.223581	0.011564	3.55e-01	8.48e-01	0.479138	Non-R882 > WT
XPO1	0.566477	0.635057	-0.06858	8.34e-02	6.70e-01	-0.479128	Non-R882 < WT
PRSS50	0.389222	0.34069	0.048532	8.74e-02	6.78e-01	0.479058	Non-R882 > WT
PLEKHA7	0.442551	0.401462	0.041088	1.11e-01	7.09e-01	0.478446	Non-R882 > WT
KLF17	0.213458	0.221082	-0.007624	2.94e-02	5.28e-01	-0.478434	Non-R882 < WT
GPR135	0.712259	0.635094	0.077165	5.06e-02	5.88e-01	0.478193	Non-R882 > WT
MIR185	0.24577	0.281472	-0.035702	1.63e-03	1.83e-01	-0.478149	Non-R882 < WT
FBP1	0.651124	0.635534	0.015591	2.79e-02	5.19e-01	0.478122	Non-R882 > WT
DKK4	0.408614	0.357509	0.051105	9.17e-02	6.82e-01	0.478082	Non-R882 > WT
DYNC1I2	0.670737	0.688666	-0.017929	2.63e-01	8.11e-01	-0.478082	Non-R882 < WT
LOC645323	0.496513	0.462759	0.033754	1.71e-02	4.41e-01	0.478039	Non-R882 > WT
PPP2R2A	0.72345	0.707258	0.016192	3.62e-03	2.64e-01	0.477696	Non-R882 > WT
PRR15L	0.226881	0.214592	0.012289	2.45e-01	8.05e-01	0.477621	Non-R882 > WT
ATXN7L2	0.461593	0.513591	-0.051998	6.52e-02	6.31e-01	-0.477608	Non-R882 < WT
ORMDL1	0.359526	0.345487	0.014039	4.61e-02	5.87e-01	0.47759	Non-R882 > WT
KIAA1274	0.677181	0.654473	0.022708	7.37e-04	1.41e-01	0.47749	Non-R882 > WT
AQP11	0.710879	0.736172	-0.025293	2.30e-01	8.00e-01	-0.477414	Non-R882 < WT
MIR194-2	0.266395	0.252679	0.013716	3.78e-02	5.62e-01	0.477411	Non-R882 > WT
C3orf51	0.301443	0.273893	0.02755	9.74e-02	6.90e-01	0.477318	Non-R882 > WT
MLL5	0.267455	0.259378	0.008077	1.13e-01	7.09e-01	0.477033	Non-R882 > WT
ARMC10	0.273926	0.311919	-0.037993	3.23e-02	5.41e-01	-0.47703	Non-R882 < WT
HCRTR1	0.358564	0.325943	0.032621	9.86e-02	6.94e-01	0.477018	Non-R882 > WT
SSX2IP	0.811786	0.800321	0.011465	3.22e-02	5.41e-01	0.476992	Non-R882 > WT
DEK	0.388626	0.373432	0.015194	8.10e-02	6.64e-01	0.476908	Non-R882 > WT
XYLB	0.536209	0.530144	0.006065	2.65e-01	8.12e-01	0.476834	Non-R882 > WT
SLC25A28	0.50005	0.555518	-0.055467	3.63e-02	5.53e-01	-0.476716	Non-R882 < WT
FBLN1	0.582709	0.520509	0.0622	6.87e-02	6.38e-01	0.476697	Non-R882 > WT
KIF13B	0.427623	0.483229	-0.055606	4.93e-02	5.87e-01	-0.476638	Non-R882 < WT
LOC150568	0.266895	0.241601	0.025294	1.06e-01	7.04e-01	0.476439	Non-R882 > WT
TNRC6A	0.381984	0.375121	0.006864	1.42e-02	4.24e-01	0.476349	Non-R882 > WT
PRKAA2	0.475019	0.530417	-0.055398	5.36e-02	5.96e-01	-0.476093	Non-R882 < WT
LOC100128239	0.363393	0.333348	0.030045	1.51e-02	4.30e-01	0.476082	Non-R882 > WT
ANGEL1	0.608573	0.636388	-0.027815	7.04e-02	6.42e-01	-0.476058	Non-R882 < WT
COG2	0.561713	0.522039	0.039674	4.48e-02	5.80e-01	0.475968	Non-R882 > WT
DDX23	0.393926	0.371262	0.022664	2.63e-01	8.11e-01	0.47594	Non-R882 > WT
ARMC7	0.316665	0.301169	0.015496	3.27e-01	8.36e-01	0.475918	Non-R882 > WT
FGF20	0.367567	0.330072	0.037495	9.28e-02	6.85e-01	0.475625	Non-R882 > WT
CFB	0.31665	0.289616	0.027035	7.04e-02	6.42e-01	0.475611	Non-R882 > WT
PLXNC1	0.367258	0.353087	0.014171	1.89e-02	4.60e-01	0.47558	Non-R882 > WT
PGAM2	0.458607	0.406091	0.052516	5.80e-02	6.05e-01	0.475517	Non-R882 > WT
ZFP64	0.275494	0.256472	0.019022	2.69e-01	8.12e-01	0.475484	Non-R882 > WT
FYTTD1	0.660087	0.68566	-0.025572	1.52e-01	7.53e-01	-0.475395	Non-R882 < WT
OR6F1	0.298369	0.277402	0.020967	6.80e-02	6.38e-01	0.475379	Non-R882 > WT
PUS7L	0.689732	0.723824	-0.034092	2.60e-01	8.11e-01	-0.475335	Non-R882 < WT
LY6E	0.679408	0.612594	0.066814	4.33e-02	5.78e-01	0.475206	Non-R882 > WT
TAF11	0.392952	0.379678	0.013274	2.68e-01	8.12e-01	0.475093	Non-R882 > WT
WASF2	0.720548	0.685795	0.034753	5.64e-04	1.30e-01	0.474871	Non-R882 > WT
HPYR1	0.264885	0.240375	0.02451	1.14e-01	7.09e-01	0.474766	Non-R882 > WT
WNT10A	0.544374	0.578793	-0.034419	1.80e-01	7.70e-01	-0.474743	Non-R882 < WT
CSNK1A1L	0.294567	0.26336	0.031207	5.67e-02	6.02e-01	0.474564	Non-R882 > WT
LOC728758	0.206459	0.201007	0.005452	2.30e-01	8.00e-01	0.474271	Non-R882 > WT
PADI4	0.621702	0.584213	0.037489	1.61e-03	1.83e-01	0.474234	Non-R882 > WT
EPHA1	0.683203	0.632858	0.050345	1.22e-04	7.22e-02	0.474191	Non-R882 > WT
HNRPLL	0.660869	0.636667	0.024202	4.76e-03	2.78e-01	0.473945	Non-R882 > WT
HOXA11	0.6001	0.576784	0.023316	5.59e-02	6.01e-01	0.473723	Non-R882 > WT
HYAL2	0.62771	0.607309	0.020401	2.75e-02	5.19e-01	0.473691	Non-R882 > WT
C5orf22	0.288989	0.281524	0.007465	6.48e-02	6.30e-01	0.473606	Non-R882 > WT
SENP7	0.2733	0.262776	0.010524	9.80e-02	6.93e-01	0.473521	Non-R882 > WT
ANO9	0.60555	0.557191	0.048359	1.02e-02	3.94e-01	0.473447	Non-R882 > WT
B3GALTL	0.653953	0.645211	0.008742	4.90e-02	5.87e-01	0.473432	Non-R882 > WT
PTPRZ1	0.324431	0.286344	0.038087	1.56e-01	7.56e-01	0.473239	Non-R882 > WT
SYS1	0.647066	0.662469	-0.015403	2.06e-01	7.86e-01	-0.473131	Non-R882 < WT
ZNF597	0.311771	0.29841	0.013361	1.46e-01	7.49e-01	0.473114	Non-R882 > WT
MIR19B1	0.636752	0.604436	0.032316	1.06e-01	7.03e-01	0.473003	Non-R882 > WT
PLEKHG3	0.506057	0.579586	-0.073529	1.13e-01	7.09e-01	-0.472982	Non-R882 < WT
ZFAND3	0.331347	0.303022	0.028325	2.73e-01	8.14e-01	0.47276	Non-R882 > WT
CDC42EP5	0.658141	0.632398	0.025743	3.35e-02	5.47e-01	0.47259	Non-R882 > WT
MRPL4	0.719319	0.738896	-0.019577	1.36e-01	7.41e-01	-0.472552	Non-R882 < WT
TMEM190	0.422366	0.373949	0.048416	4.96e-02	5.87e-01	0.472492	Non-R882 > WT
OR6A2	0.238217	0.227042	0.011175	2.64e-01	8.12e-01	0.472464	Non-R882 > WT
FANCI	0.618763	0.634498	-0.015735	1.23e-01	7.26e-01	-0.472386	Non-R882 < WT
TUSC5	0.274614	0.248995	0.025619	1.43e-01	7.49e-01	0.472303	Non-R882 > WT
SLC7A9	0.244764	0.22392	0.020844	4.41e-02	5.80e-01	0.472193	Non-R882 > WT
TFEB	0.593252	0.578798	0.014454	7.46e-02	6.49e-01	0.471898	Non-R882 > WT
GSS	0.683997	0.716556	-0.032559	1.52e-01	7.53e-01	-0.471774	Non-R882 < WT
BBS7	0.584387	0.633448	-0.049061	1.06e-01	7.03e-01	-0.471719	Non-R882 < WT
TBX4	0.46425	0.425325	0.038926	1.22e-01	7.26e-01	0.471676	Non-R882 > WT
CBFA2T3	0.70508	0.672742	0.032338	5.56e-04	1.30e-01	0.471585	Non-R882 > WT
THAP4	0.731469	0.713637	0.017832	8.04e-03	3.58e-01	0.471467	Non-R882 > WT
PMS1	0.331069	0.316336	0.014734	4.46e-02	5.80e-01	0.471181	Non-R882 > WT
VEGFA	0.640866	0.63593	0.004936	2.03e-01	7.84e-01	0.471019	Non-R882 > WT
LOC648691	0.554619	0.598327	-0.043708	1.11e-01	7.09e-01	-0.470891	Non-R882 < WT
MIR1-1	0.212764	0.227625	-0.014861	1.08e-02	3.98e-01	-0.470833	Non-R882 < WT
LCE4A	0.271145	0.255804	0.015341	1.29e-01	7.33e-01	0.470823	Non-R882 > WT
MYH11	0.480112	0.523133	-0.043021	8.68e-02	6.75e-01	-0.470775	Non-R882 < WT
C11orf86	0.295771	0.26514	0.030631	3.78e-02	5.62e-01	0.47061	Non-R882 > WT
C4orf31	0.34137	0.370598	-0.029228	2.55e-02	5.09e-01	-0.470548	Non-R882 < WT
MRPL18	0.326302	0.298022	0.02828	2.26e-01	7.98e-01	0.470444	Non-R882 > WT
BAMBI	0.333489	0.38678	-0.05329	3.52e-02	5.50e-01	-0.470397	Non-R882 < WT
HSPB1	0.606605	0.627165	-0.02056	1.74e-01	7.63e-01	-0.470254	Non-R882 < WT
SHD	0.653625	0.68138	-0.027754	9.61e-02	6.89e-01	-0.470104	Non-R882 < WT
SPEF2	0.425828	0.492389	-0.066561	7.98e-02	6.61e-01	-0.469935	Non-R882 < WT
MIR1185-1	0.207978	0.199986	0.007992	1.99e-01	7.82e-01	0.469701	Non-R882 > WT
RPLP2	0.703992	0.69526	0.008732	1.61e-01	7.56e-01	0.469697	Non-R882 > WT
GPATCH4	0.434616	0.493679	-0.059063	1.39e-01	7.46e-01	-0.469648	Non-R882 < WT
ESRRB	0.263245	0.245957	0.017288	1.39e-01	7.46e-01	0.469624	Non-R882 > WT
CAPN8	0.213639	0.201905	0.011734	3.05e-01	8.30e-01	0.46952	Non-R882 > WT
HPS3	0.458392	0.518828	-0.060436	3.26e-02	5.42e-01	-0.469464	Non-R882 < WT
SNORD1C	0.495943	0.444525	0.051417	8.95e-02	6.78e-01	0.469359	Non-R882 > WT
C6orf138	0.311516	0.287383	0.024133	7.41e-02	6.49e-01	0.469348	Non-R882 > WT
ZNF296	0.686522	0.666071	0.020451	1.44e-01	7.49e-01	0.469318	Non-R882 > WT
CCDC71	0.389896	0.348909	0.040987	8.26e-02	6.67e-01	0.469228	Non-R882 > WT
CMTM5	0.206342	0.194369	0.011973	2.65e-01	8.12e-01	0.469164	Non-R882 > WT
RNF182	0.643969	0.670465	-0.026496	3.14e-02	5.36e-01	-0.468886	Non-R882 < WT
POLDIP2	0.956405	0.921435	0.03497	5.43e-02	5.98e-01	0.468875	Non-R882 > WT
KPNA4	0.719586	0.716142	0.003444	4.53e-02	5.84e-01	0.468758	Non-R882 > WT
ARID4A	0.274584	0.265759	0.008824	1.06e-01	7.03e-01	0.468722	Non-R882 > WT
PTPN23	0.749245	0.729639	0.019607	2.47e-02	5.04e-01	0.468699	Non-R882 > WT
C10orf113	0.39286	0.346515	0.046345	6.48e-02	6.30e-01	0.468509	Non-R882 > WT
DNAJC5	0.631712	0.607582	0.02413	6.21e-02	6.18e-01	0.468249	Non-R882 > WT
FTL	0.650625	0.636503	0.014122	7.68e-02	6.52e-01	0.467992	Non-R882 > WT
STX7	0.747109	0.782416	-0.035307	1.40e-01	7.47e-01	-0.467943	Non-R882 < WT
GPR156	0.64092	0.617398	0.023522	4.62e-02	5.87e-01	0.467938	Non-R882 > WT
ORMDL3	0.647676	0.665062	-0.017386	4.74e-02	5.87e-01	-0.467715	Non-R882 < WT
CALML5	0.243105	0.233195	0.00991	2.34e-01	8.00e-01	0.467614	Non-R882 > WT
ALOX12	0.28613	0.247058	0.039072	1.26e-01	7.31e-01	0.467612	Non-R882 > WT
KCNJ4	0.67695	0.662668	0.014282	1.55e-01	7.56e-01	0.467571	Non-R882 > WT
GRAMD1A	0.385676	0.42241	-0.036735	5.46e-02	5.98e-01	-0.467481	Non-R882 < WT
ALDH18A1	0.790179	0.8075	-0.017321	1.58e-01	7.56e-01	-0.467031	Non-R882 < WT
RPS6KA4	0.6011	0.594628	0.006472	4.68e-02	5.87e-01	0.466993	Non-R882 > WT
LOC284900	0.290128	0.269713	0.020415	2.37e-01	8.00e-01	0.466975	Non-R882 > WT
CKLF	0.640048	0.629443	0.010605	7.51e-02	6.51e-01	0.466813	Non-R882 > WT
ITGA10	0.331711	0.320998	0.010713	1.28e-01	7.33e-01	0.466627	Non-R882 > WT
SAA3P	0.28164	0.249572	0.032067	1.76e-01	7.65e-01	0.466592	Non-R882 > WT
C11orf20	0.497549	0.53467	-0.037121	7.68e-02	6.52e-01	-0.466378	Non-R882 < WT
SPEM1	0.227074	0.21774	0.009334	1.32e-01	7.37e-01	0.466326	Non-R882 > WT
ADAM8	0.396905	0.35962	0.037285	7.55e-02	6.52e-01	0.466139	Non-R882 > WT
CENPBD1	0.662273	0.656602	0.00567	1.37e-01	7.43e-01	0.466098	Non-R882 > WT
CLEC5A	0.236392	0.269628	-0.033235	2.35e-02	4.99e-01	-0.466002	Non-R882 < WT
SH3BGR	0.622917	0.615781	0.007136	1.09e-01	7.07e-01	0.465928	Non-R882 > WT
BUD31	0.605183	0.572362	0.032822	9.12e-02	6.81e-01	0.465866	Non-R882 > WT
NGEF	0.54316	0.509491	0.03367	7.70e-02	6.52e-01	0.465482	Non-R882 > WT
TEX261	0.374717	0.364929	0.009788	6.49e-02	6.30e-01	0.46546	Non-R882 > WT
NUP43	0.633853	0.605148	0.028705	1.07e-01	7.05e-01	0.46515	Non-R882 > WT
PNPT1	0.714367	0.725901	-0.011534	1.49e-01	7.52e-01	-0.465068	Non-R882 < WT
ESPN	0.440785	0.417218	0.023567	9.74e-02	6.90e-01	0.46498	Non-R882 > WT
SNORD123	0.395833	0.353455	0.042378	8.40e-02	6.70e-01	0.464974	Non-R882 > WT
ATP9A	0.490312	0.468349	0.021963	1.56e-01	7.56e-01	0.464879	Non-R882 > WT
C7	0.297637	0.274564	0.023073	8.88e-02	6.78e-01	0.464767	Non-R882 > WT
C4orf52	0.655071	0.679251	-0.024181	2.61e-01	8.11e-01	-0.464726	Non-R882 < WT
DARS2	0.324092	0.312501	0.011591	1.50e-01	7.53e-01	0.464694	Non-R882 > WT
ELP2	0.36674	0.354545	0.012195	3.76e-01	8.59e-01	0.46457	Non-R882 > WT
PARP16	0.51807	0.563656	-0.045586	9.88e-02	6.94e-01	-0.464556	Non-R882 < WT
CPT1C	0.419578	0.358231	0.061348	1.19e-01	7.19e-01	0.464504	Non-R882 > WT
PRRT1	0.362137	0.326191	0.035946	1.13e-01	7.09e-01	0.464474	Non-R882 > WT
CDC42EP1	0.654035	0.608075	0.04596	1.53e-02	4.31e-01	0.464335	Non-R882 > WT
GREB1L	0.366403	0.411906	-0.045502	5.30e-02	5.95e-01	-0.46416	Non-R882 < WT
THADA	0.496978	0.43526	0.061718	1.01e-01	6.96e-01	0.464139	Non-R882 > WT
MIR125B2	0.190428	0.204038	-0.01361	1.02e-04	7.22e-02	-0.464059	Non-R882 < WT
CD163	0.569322	0.487802	0.08152	2.57e-02	5.10e-01	0.46393	Non-R882 > WT
VTCN1	0.315214	0.284847	0.030367	1.90e-01	7.81e-01	0.463879	Non-R882 > WT
MIR1229	0.198764	0.194447	0.004317	3.27e-01	8.35e-01	0.463676	Non-R882 > WT
FBLIM1	0.426803	0.395715	0.031087	1.46e-01	7.49e-01	0.463563	Non-R882 > WT
SPG21	0.745429	0.753712	-0.008283	3.35e-01	8.41e-01	-0.463524	Non-R882 < WT
LRRC26	0.417359	0.386722	0.030637	8.79e-02	6.78e-01	0.463462	Non-R882 > WT
ARC	0.392576	0.373243	0.019333	1.34e-01	7.39e-01	0.463344	Non-R882 > WT
POU2F3	0.557797	0.50963	0.048167	1.12e-01	7.09e-01	0.463067	Non-R882 > WT
PCDHGC5	0.346688	0.321591	0.025097	7.32e-02	6.48e-01	0.462988	Non-R882 > WT
FAH	0.679323	0.717096	-0.037773	1.15e-01	7.12e-01	-0.462936	Non-R882 < WT
MS4A1	0.374402	0.325501	0.048901	9.95e-02	6.96e-01	0.462817	Non-R882 > WT
RASSF8	0.67416	0.654787	0.019373	1.17e-02	4.13e-01	0.462792	Non-R882 > WT
ARSA	0.321033	0.333091	-0.012058	1.13e-01	7.09e-01	-0.462541	Non-R882 < WT
CRABP1	0.621927	0.581109	0.040818	6.58e-02	6.33e-01	0.462404	Non-R882 > WT
ACLY	0.728783	0.752023	-0.02324	2.72e-01	8.13e-01	-0.462225	Non-R882 < WT
ATP5L	0.490706	0.547136	-0.05643	9.23e-02	6.83e-01	-0.46191	Non-R882 < WT
HRK	0.560539	0.527571	0.032968	3.47e-02	5.50e-01	0.461804	Non-R882 > WT
CBX6	0.478797	0.469249	0.009548	2.53e-02	5.09e-01	0.461607	Non-R882 > WT
ADAMTSL2	0.625822	0.604919	0.020903	5.05e-02	5.88e-01	0.461596	Non-R882 > WT
LOC728743	0.551473	0.594484	-0.043011	1.41e-01	7.48e-01	-0.461552	Non-R882 < WT
CARTPT	0.47844	0.443501	0.034939	7.97e-02	6.61e-01	0.461533	Non-R882 > WT
CDH10	0.636229	0.589435	0.046794	1.04e-02	3.94e-01	0.46152	Non-R882 > WT
MTRF1	0.320664	0.281703	0.038961	1.67e-01	7.60e-01	0.461418	Non-R882 > WT
FAM134B	0.543418	0.563225	-0.019806	1.31e-02	4.23e-01	-0.46137	Non-R882 < WT
TINAGL1	0.341335	0.297919	0.043416	1.19e-01	7.19e-01	0.46136	Non-R882 > WT
FRMD4B	0.32042	0.368645	-0.048225	3.46e-02	5.50e-01	-0.461318	Non-R882 < WT
CRTC1	0.582499	0.541677	0.040822	1.18e-01	7.19e-01	0.461107	Non-R882 > WT
S100A16	0.212976	0.202876	0.0101	3.01e-01	8.26e-01	0.461095	Non-R882 > WT
ENTPD3	0.561067	0.490837	0.07023	4.45e-02	5.80e-01	0.461004	Non-R882 > WT
RTN4	0.250936	0.24302	0.007916	6.39e-02	6.26e-01	0.460959	Non-R882 > WT
BTNL9	0.392094	0.341108	0.050986	1.04e-01	7.03e-01	0.460892	Non-R882 > WT
CREB3L4	0.470207	0.415549	0.054658	1.68e-01	7.60e-01	0.460794	Non-R882 > WT
FBXL5	0.373388	0.317441	0.055947	8.21e-02	6.67e-01	0.460678	Non-R882 > WT
HES5	0.79322	0.745264	0.047956	2.13e-02	4.81e-01	0.460662	Non-R882 > WT
MIR1272	0.223051	0.215515	0.007537	2.15e-01	7.92e-01	0.460634	Non-R882 > WT
TCEB3	0.45354	0.410145	0.043396	1.28e-01	7.33e-01	0.46055	Non-R882 > WT
SLC25A34	0.313366	0.298201	0.015165	1.75e-01	7.64e-01	0.46053	Non-R882 > WT
TRIM78P	0.199878	0.194843	0.005035	3.56e-01	8.50e-01	0.460453	Non-R882 > WT
NFAM1	0.710018	0.650774	0.059244	3.28e-04	1.08e-01	0.460091	Non-R882 > WT
NAPRT1	0.675196	0.704016	-0.02882	3.23e-01	8.35e-01	-0.4597	Non-R882 < WT
SBK2	0.282605	0.254008	0.028597	2.20e-01	7.96e-01	0.459679	Non-R882 > WT
BCL9L	0.360054	0.321846	0.038208	1.63e-01	7.59e-01	0.459562	Non-R882 > WT
C5orf53	0.207295	0.201401	0.005894	3.38e-01	8.41e-01	0.459197	Non-R882 > WT
SNORA25	0.215734	0.202292	0.013442	1.52e-01	7.53e-01	0.459082	Non-R882 > WT
MRPL28	0.624151	0.613588	0.010563	3.31e-02	5.44e-01	0.459024	Non-R882 > WT
SYCN	0.461282	0.418859	0.042423	8.99e-02	6.78e-01	0.458933	Non-R882 > WT
MYH7B	0.230086	0.213963	0.016123	1.91e-01	7.81e-01	0.458928	Non-R882 > WT
EPB41L1	0.727246	0.716558	0.010688	1.24e-02	4.23e-01	0.458732	Non-R882 > WT
TMEM199	0.93376	0.900046	0.033714	5.82e-02	6.05e-01	0.458659	Non-R882 > WT
GFM1	0.696754	0.687681	0.009074	1.79e-02	4.51e-01	0.458414	Non-R882 > WT
NR0B2	0.276877	0.259294	0.017582	1.18e-01	7.19e-01	0.458405	Non-R882 > WT
FAM71F2	0.295963	0.263117	0.032846	1.41e-01	7.48e-01	0.458336	Non-R882 > WT
FAM13A	0.417061	0.482457	-0.065396	4.94e-02	5.87e-01	-0.458288	Non-R882 < WT
FBXO30	0.340739	0.328091	0.012648	7.68e-02	6.52e-01	0.458227	Non-R882 > WT
AFF4	0.414643	0.451862	-0.037219	4.73e-02	5.87e-01	-0.458149	Non-R882 < WT
GSDMD	0.684815	0.650375	0.03444	1.22e-03	1.67e-01	0.458119	Non-R882 > WT
ZG16B	0.516665	0.467269	0.049395	1.01e-02	3.93e-01	0.458104	Non-R882 > WT
BLNK	0.345787	0.31092	0.034867	4.72e-02	5.87e-01	0.457973	Non-R882 > WT
MZF1	0.749346	0.731232	0.018114	7.95e-02	6.60e-01	0.457941	Non-R882 > WT
KIAA1804	0.296459	0.368249	-0.07179	3.57e-02	5.52e-01	-0.457771	Non-R882 < WT
FAM10A4	0.1948	0.190621	0.004179	2.95e-01	8.22e-01	0.457541	Non-R882 > WT
ATOH1	0.431371	0.471049	-0.039678	4.38e-02	5.78e-01	-0.457441	Non-R882 < WT
VDAC1	0.707427	0.702047	0.00538	4.68e-03	2.78e-01	0.45733	Non-R882 > WT
RMI1	0.331132	0.356765	-0.025632	5.63e-02	6.01e-01	-0.457234	Non-R882 < WT
MIR140	0.222128	0.269159	-0.047031	4.90e-04	1.22e-01	-0.457113	Non-R882 < WT
MXD4	0.59096	0.661785	-0.070826	1.30e-01	7.36e-01	-0.456959	Non-R882 < WT
DOCK4	0.33953	0.329279	0.010251	8.34e-02	6.70e-01	0.456944	Non-R882 > WT
MEF2C	0.430351	0.413391	0.01696	4.73e-02	5.87e-01	0.456897	Non-R882 > WT
MGMT	0.711837	0.731901	-0.020064	2.84e-01	8.17e-01	-0.456859	Non-R882 < WT
LOC341056	0.209171	0.200956	0.008215	1.23e-01	7.26e-01	0.456771	Non-R882 > WT
FAM13AOS	0.202794	0.207361	-0.004567	5.13e-02	5.88e-01	-0.456745	Non-R882 < WT
DMRTB1	0.194225	0.187237	0.006988	1.46e-01	7.49e-01	0.456718	Non-R882 > WT
C11orf36	0.353022	0.325932	0.02709	1.28e-01	7.33e-01	0.45666	Non-R882 > WT
TIMM10	0.540433	0.530271	0.010162	7.45e-02	6.49e-01	0.456452	Non-R882 > WT
EPGN	0.527139	0.461755	0.065384	1.12e-01	7.09e-01	0.456168	Non-R882 > WT
MOXD2	0.251161	0.231776	0.019386	1.80e-01	7.69e-01	0.45615	Non-R882 > WT
TPX2	0.342684	0.305441	0.037243	2.54e-01	8.09e-01	0.456002	Non-R882 > WT
LEMD1	0.35533	0.309185	0.046146	1.38e-01	7.44e-01	0.45573	Non-R882 > WT
DNAJB1	0.907286	0.901565	0.005721	2.62e-02	5.13e-01	0.455572	Non-R882 > WT
IMPG2	0.19439	0.188215	0.006175	2.38e-01	8.00e-01	0.455518	Non-R882 > WT
ATG4C	0.391956	0.455617	-0.063661	5.18e-02	5.91e-01	-0.455399	Non-R882 < WT
TSPAN16	0.204884	0.198249	0.006635	2.34e-01	8.00e-01	0.455138	Non-R882 > WT
KCNG3	0.412118	0.39229	0.019828	1.83e-01	7.73e-01	0.455029	Non-R882 > WT
ROM1	0.676583	0.669303	0.00728	8.67e-02	6.75e-01	0.455011	Non-R882 > WT
FCRL6	0.247198	0.221275	0.025923	1.84e-01	7.74e-01	0.454826	Non-R882 > WT
GPR68	0.54402	0.5007	0.04332	5.78e-02	6.05e-01	0.454805	Non-R882 > WT
PRRG4	0.335255	0.325407	0.009848	2.70e-02	5.18e-01	0.454667	Non-R882 > WT
C14orf135	0.302843	0.296447	0.006396	1.74e-01	7.63e-01	0.45442	Non-R882 > WT
RIF1	0.553739	0.53839	0.015349	1.00e-01	6.96e-01	0.454342	Non-R882 > WT
RASIP1	0.58999	0.549577	0.040414	1.90e-02	4.60e-01	0.454313	Non-R882 > WT
KLHL26	0.391247	0.372933	0.018315	1.61e-01	7.56e-01	0.454172	Non-R882 > WT
EIF4G3	0.882218	0.874901	0.007317	2.91e-02	5.25e-01	0.454093	Non-R882 > WT
WHSC2	0.707276	0.704872	0.002403	4.39e-02	5.78e-01	0.453986	Non-R882 > WT
PDE11A	0.70032	0.724159	-0.023839	3.09e-01	8.32e-01	-0.453949	Non-R882 < WT
THRB	0.668337	0.611532	0.056804	7.37e-02	6.48e-01	0.453873	Non-R882 > WT
CDKN1C	0.648753	0.661832	-0.013079	4.91e-02	5.87e-01	-0.453556	Non-R882 < WT
SPATA9	0.20475	0.197775	0.006975	1.63e-01	7.59e-01	0.45337	Non-R882 > WT
ABTB2	0.421569	0.402231	0.019338	1.61e-01	7.56e-01	0.453296	Non-R882 > WT
RNASEK	0.714735	0.695587	0.019148	8.60e-02	6.74e-01	0.453287	Non-R882 > WT
C2orf67	0.563098	0.625357	-0.062259	1.12e-01	7.09e-01	-0.453157	Non-R882 < WT
PITPNB	0.320399	0.300344	0.020055	2.50e-01	8.08e-01	0.45312	Non-R882 > WT
NDUFB1	0.285324	0.278324	0.007	1.97e-01	7.81e-01	0.453014	Non-R882 > WT
C1orf14	0.302591	0.267796	0.034795	1.54e-01	7.56e-01	0.452411	Non-R882 > WT
PRDM2	0.66584	0.676715	-0.010875	1.84e-01	7.74e-01	-0.452336	Non-R882 < WT
ANKRD37	0.347165	0.386812	-0.039647	1.30e-02	4.23e-01	-0.452302	Non-R882 < WT
LIMD2	0.619612	0.580099	0.039512	1.65e-02	4.36e-01	0.45222	Non-R882 > WT
ANKAR	0.694227	0.669702	0.024525	8.20e-03	3.61e-01	0.452119	Non-R882 > WT
GAP43	0.254075	0.22908	0.024995	1.27e-01	7.33e-01	0.451979	Non-R882 > WT
EDN3	0.395479	0.36269	0.032789	1.70e-01	7.63e-01	0.45197	Non-R882 > WT
ARHGEF11	0.676441	0.658238	0.018203	6.46e-02	6.29e-01	0.451795	Non-R882 > WT
VAPB	0.330019	0.317385	0.012635	5.26e-02	5.93e-01	0.451656	Non-R882 > WT
ASCL4	0.390032	0.365344	0.024688	7.19e-03	3.43e-01	0.451536	Non-R882 > WT
TCIRG1	0.590421	0.561488	0.028933	1.32e-02	4.24e-01	0.451524	Non-R882 > WT
BAT2L2	0.688482	0.652815	0.035667	4.75e-02	5.87e-01	0.451465	Non-R882 > WT
SPATA18	0.538208	0.607298	-0.06909	8.24e-02	6.67e-01	-0.451357	Non-R882 < WT
CYP26A1	0.466962	0.498378	-0.031416	7.01e-02	6.42e-01	-0.451155	Non-R882 < WT
UBR5	0.396894	0.384816	0.012077	7.10e-02	6.44e-01	0.451047	Non-R882 > WT
UBQLN3	0.326248	0.297469	0.028778	1.86e-01	7.76e-01	0.451026	Non-R882 > WT
WBP2NL	0.438198	0.496983	-0.058785	6.57e-02	6.33e-01	-0.450791	Non-R882 < WT
STX12	0.425053	0.382583	0.04247	9.93e-02	6.96e-01	0.450762	Non-R882 > WT
ERBB2IP	0.240693	0.230633	0.01006	2.06e-01	7.86e-01	0.450699	Non-R882 > WT
PSKH2	0.347035	0.29933	0.047706	1.34e-01	7.40e-01	0.450695	Non-R882 > WT
UBE2O	0.708585	0.701258	0.007327	4.70e-02	5.87e-01	0.45067	Non-R882 > WT
FHIT	0.643338	0.596197	0.047141	2.45e-02	5.04e-01	0.45044	Non-R882 > WT
C6orf15	0.210915	0.200368	0.010548	2.51e-01	8.08e-01	0.450101	Non-R882 > WT
TSPYL5	0.501047	0.439959	0.061087	8.57e-02	6.73e-01	0.450084	Non-R882 > WT
CLTB	0.748741	0.754692	-0.005951	1.21e-01	7.26e-01	-0.449711	Non-R882 < WT
ZNF281	0.632953	0.65302	-0.020067	1.05e-01	7.03e-01	-0.449212	Non-R882 < WT
LRRIQ1	0.325864	0.381745	-0.055882	5.59e-02	6.01e-01	-0.448913	Non-R882 < WT
MMRN2	0.421241	0.381152	0.040089	6.54e-02	6.32e-01	0.448832	Non-R882 > WT
C14orf34	0.246434	0.227094	0.01934	1.58e-01	7.56e-01	0.448774	Non-R882 > WT
C19orf40	0.70783	0.662675	0.045154	3.54e-02	5.51e-01	0.448697	Non-R882 > WT
CCDC123	0.70783	0.662675	0.045154	3.54e-02	5.51e-01	0.448697	Non-R882 > WT
AGPAT9	0.348162	0.324049	0.024114	3.05e-01	8.30e-01	0.448563	Non-R882 > WT
SRRD	0.687432	0.680691	0.006741	5.53e-02	6.01e-01	0.448515	Non-R882 > WT
CTSL2	0.486332	0.538018	-0.051686	7.36e-02	6.48e-01	-0.448464	Non-R882 < WT
KIAA1267	0.232697	0.220982	0.011715	1.47e-01	7.49e-01	0.44827	Non-R882 > WT
PPP1R10	0.533599	0.479267	0.054332	1.49e-01	7.52e-01	0.44819	Non-R882 > WT
COL1A1	0.553927	0.521236	0.032692	2.91e-02	5.25e-01	0.448048	Non-R882 > WT
SGOL1	0.644246	0.671183	-0.026937	2.43e-01	8.05e-01	-0.448009	Non-R882 < WT
TEX12	0.21891	0.205257	0.013653	1.37e-01	7.44e-01	0.448	Non-R882 > WT
LOC390595	0.230184	0.218885	0.011299	2.60e-01	8.11e-01	0.447974	Non-R882 > WT
GAS2L1	0.567541	0.553145	0.014396	3.39e-02	5.47e-01	0.447811	Non-R882 > WT
HHEX	0.624302	0.581956	0.042347	4.91e-02	5.87e-01	0.447775	Non-R882 > WT
RPTN	0.215885	0.208263	0.007621	2.27e-01	7.98e-01	0.447768	Non-R882 > WT
SGCA	0.221458	0.208474	0.012984	2.27e-01	7.98e-01	0.447764	Non-R882 > WT
RNASET2	0.743007	0.733148	0.009858	1.37e-02	4.24e-01	0.447612	Non-R882 > WT
PLEKHG4B	0.22249	0.212115	0.010376	1.93e-01	7.81e-01	0.447366	Non-R882 > WT
MIR125B1	0.558732	0.490468	0.068264	3.49e-02	5.50e-01	0.44735	Non-R882 > WT
LPAR5	0.645123	0.628835	0.016288	1.58e-01	7.56e-01	0.446906	Non-R882 > WT
MRC2	0.528164	0.510478	0.017686	1.13e-01	7.09e-01	0.446888	Non-R882 > WT
TMEM143	0.42897	0.401578	0.027392	2.98e-01	8.25e-01	0.446724	Non-R882 > WT
IGDCC4	0.420196	0.381676	0.03852	4.68e-02	5.87e-01	0.446641	Non-R882 > WT
HOXC12	0.413956	0.448819	-0.034863	1.11e-01	7.08e-01	-0.446527	Non-R882 < WT
GPR172A	0.700246	0.692469	0.007777	1.09e-01	7.07e-01	0.446502	Non-R882 > WT
IFLTD1	0.411934	0.469003	-0.057069	1.38e-01	7.45e-01	-0.446447	Non-R882 < WT
FKBP2	0.793988	0.755427	0.038561	9.52e-02	6.89e-01	0.446443	Non-R882 > WT
FAP	0.24042	0.22871	0.01171	2.13e-01	7.91e-01	0.446422	Non-R882 > WT
TNKS2	0.41768	0.37678	0.0409	1.98e-01	7.82e-01	0.446319	Non-R882 > WT
C5orf24	0.749141	0.732583	0.016559	9.13e-02	6.81e-01	0.446237	Non-R882 > WT
NR2F1	0.504633	0.471178	0.033454	4.36e-02	5.78e-01	0.446203	Non-R882 > WT
TAF1B	0.697158	0.680033	0.017125	9.03e-02	6.79e-01	0.446062	Non-R882 > WT
ZMYND15	0.684971	0.669548	0.015423	4.02e-02	5.70e-01	0.445866	Non-R882 > WT
MIR629	0.209924	0.198063	0.011862	2.46e-01	8.06e-01	0.445778	Non-R882 > WT
NPR1	0.403338	0.439111	-0.035774	1.53e-01	7.55e-01	-0.445602	Non-R882 < WT
C10orf91	0.37785	0.365194	0.012656	1.03e-01	7.02e-01	0.445519	Non-R882 > WT
CMIP	0.45466	0.488645	-0.033985	1.15e-01	7.12e-01	-0.445432	Non-R882 < WT
UTP23	0.744441	0.735298	0.009143	1.45e-01	7.49e-01	0.445253	Non-R882 > WT
FLJ33630	0.494524	0.484185	0.010338	4.35e-02	5.78e-01	0.445213	Non-R882 > WT
MARCH7	0.21822	0.209575	0.008645	8.98e-02	6.78e-01	0.445207	Non-R882 > WT
AGPHD1	0.268933	0.300475	-0.031542	2.37e-03	2.15e-01	-0.445171	Non-R882 < WT
LOC100190940	0.39177	0.363553	0.028217	1.36e-01	7.41e-01	0.444769	Non-R882 > WT
TGFB2	0.315647	0.352378	-0.036731	3.64e-02	5.53e-01	-0.444742	Non-R882 < WT
COX7A2L	0.341532	0.327975	0.013557	6.31e-02	6.22e-01	0.444706	Non-R882 > WT
MLF1	0.434269	0.481974	-0.047705	5.91e-02	6.05e-01	-0.444615	Non-R882 < WT
SFRS9	0.425429	0.384569	0.04086	1.57e-01	7.56e-01	0.444596	Non-R882 > WT
NPC1	0.785105	0.757555	0.02755	4.82e-02	5.87e-01	0.444528	Non-R882 > WT
CNTD1	0.713101	0.723596	-0.010495	4.37e-01	8.79e-01	-0.444494	Non-R882 < WT
TG	0.356724	0.344711	0.012013	1.42e-01	7.48e-01	0.444409	Non-R882 > WT
LOC55908	0.247341	0.233077	0.014265	2.12e-01	7.91e-01	0.444349	Non-R882 > WT
LRGUK	0.44563	0.396294	0.049335	1.79e-01	7.69e-01	0.444259	Non-R882 > WT
MIR499	0.23934	0.223349	0.015991	2.01e-01	7.83e-01	0.444232	Non-R882 > WT
AKAP3	0.198069	0.186299	0.01177	3.96e-01	8.64e-01	0.444128	Non-R882 > WT
SPAG8	0.719349	0.736893	-0.017544	4.05e-01	8.70e-01	-0.443753	Non-R882 < WT
LEF1	0.513017	0.546347	-0.03333	1.63e-01	7.59e-01	-0.443613	Non-R882 < WT
NRM	0.711328	0.701991	0.009337	5.45e-02	5.98e-01	0.443574	Non-R882 > WT
NPM2	0.289527	0.272307	0.01722	2.47e-01	8.06e-01	0.443478	Non-R882 > WT
C1orf96	0.678794	0.694677	-0.015883	1.54e-01	7.55e-01	-0.443254	Non-R882 < WT
ZCCHC11	0.517621	0.549356	-0.031735	1.32e-01	7.37e-01	-0.443176	Non-R882 < WT
INVS	0.255714	0.242517	0.013197	5.93e-02	6.05e-01	0.443098	Non-R882 > WT
NOXO1	0.315158	0.273717	0.041441	1.53e-01	7.55e-01	0.443088	Non-R882 > WT
GDF1	0.569959	0.530474	0.039486	6.51e-02	6.31e-01	0.443025	Non-R882 > WT
ATP11B	0.33605	0.305727	0.030323	1.89e-01	7.81e-01	0.442984	Non-R882 > WT
AADACL3	0.285459	0.328414	-0.042955	2.51e-02	5.08e-01	-0.442862	Non-R882 < WT
ANKRD34C	0.597555	0.562386	0.035169	6.79e-02	6.38e-01	0.442832	Non-R882 > WT
AS3MT	0.719102	0.68067	0.038432	6.36e-03	3.21e-01	0.442805	Non-R882 > WT
RNF157	0.713786	0.734793	-0.021008	2.09e-01	7.88e-01	-0.442757	Non-R882 < WT
ATXN3	0.647969	0.653509	-0.005539	1.15e-01	7.12e-01	-0.4427	Non-R882 < WT
CLPTM1L	0.639183	0.617827	0.021356	5.52e-02	6.01e-01	0.44267	Non-R882 > WT
GINS1	0.434053	0.472948	-0.038895	4.12e-02	5.72e-01	-0.442646	Non-R882 < WT
SNAR-E	0.217813	0.209897	0.007916	3.17e-01	8.34e-01	0.442582	Non-R882 > WT
DCAF15	0.73877	0.727499	0.011272	2.64e-02	5.15e-01	0.442449	Non-R882 > WT
KIAA1199	0.429863	0.404791	0.025072	8.47e-02	6.70e-01	0.442355	Non-R882 > WT
CORO2A	0.512307	0.481438	0.03087	1.34e-01	7.40e-01	0.442323	Non-R882 > WT
PIK3R3	0.985931	0.959319	0.026612	2.46e-02	5.04e-01	0.442235	Non-R882 > WT
ZNF7	0.688206	0.676321	0.011884	1.44e-01	7.49e-01	0.442125	Non-R882 > WT
CEP68	0.876132	0.871801	0.004331	6.56e-02	6.33e-01	0.442119	Non-R882 > WT
GPR161	0.468138	0.501226	-0.033088	2.13e-02	4.81e-01	-0.442098	Non-R882 < WT
NPAS4	0.477419	0.431473	0.045946	3.37e-02	5.47e-01	0.442016	Non-R882 > WT
OPRL1	0.671425	0.683237	-0.011812	9.34e-02	6.86e-01	-0.441932	Non-R882 < WT
ST3GAL4	0.355213	0.342008	0.013205	1.87e-01	7.77e-01	0.441899	Non-R882 > WT
TTLL9	0.747471	0.71426	0.033212	8.20e-02	6.67e-01	0.441767	Non-R882 > WT
GJB4	0.270284	0.254178	0.016106	1.83e-01	7.73e-01	0.441759	Non-R882 > WT
FKBP8	0.496354	0.454861	0.041494	1.14e-01	7.09e-01	0.441599	Non-R882 > WT
CYP4B1	0.241184	0.21474	0.026445	2.52e-01	8.08e-01	0.441449	Non-R882 > WT
ITGA1	0.318952	0.342219	-0.023266	1.41e-02	4.24e-01	-0.441168	Non-R882 < WT
SOBP	0.302133	0.271336	0.030797	2.31e-01	8.00e-01	0.441143	Non-R882 > WT
ABAT	0.382264	0.342377	0.039888	2.00e-01	7.82e-01	0.441109	Non-R882 > WT
FXN	0.51516	0.454161	0.060999	5.31e-02	5.95e-01	0.441032	Non-R882 > WT
ZP2	0.377352	0.341525	0.035827	4.93e-02	5.87e-01	0.440996	Non-R882 > WT
ADIPOR2	0.505623	0.562294	-0.056671	2.47e-02	5.04e-01	-0.440867	Non-R882 < WT
USP39	0.768457	0.745398	0.02306	8.58e-02	6.73e-01	0.440851	Non-R882 > WT
RNF24	0.692389	0.683088	0.009301	1.93e-02	4.62e-01	0.440745	Non-R882 > WT
PPP3CC	0.824082	0.806782	0.0173	8.88e-02	6.78e-01	0.440575	Non-R882 > WT
SLC39A6	0.332558	0.320666	0.011891	3.95e-01	8.64e-01	0.440569	Non-R882 > WT
SUMO3	0.516849	0.495033	0.021815	8.84e-02	6.78e-01	0.440176	Non-R882 > WT
FAM20B	0.374358	0.364302	0.010057	1.41e-01	7.48e-01	0.440066	Non-R882 > WT
NDUFA12	0.398235	0.362345	0.03589	1.81e-01	7.71e-01	0.440048	Non-R882 > WT
ATP8B4	0.361291	0.33954	0.021751	1.76e-01	7.64e-01	0.440047	Non-R882 > WT
TMEM127	0.766918	0.753386	0.013533	1.18e-01	7.18e-01	0.439941	Non-R882 > WT
RNF11	0.607345	0.559721	0.047624	2.32e-02	4.99e-01	0.439924	Non-R882 > WT
CCDC117	0.723321	0.719667	0.003653	3.16e-02	5.37e-01	0.439849	Non-R882 > WT
PACRGL	0.369895	0.356033	0.013862	2.81e-01	8.16e-01	0.439846	Non-R882 > WT
PELO	0.297418	0.321882	-0.024464	1.25e-02	4.23e-01	-0.439793	Non-R882 < WT
SCUBE2	0.876121	0.834406	0.041715	8.64e-04	1.45e-01	0.439746	Non-R882 > WT
INSL6	0.215332	0.204373	0.01096	2.50e-01	8.08e-01	0.43966	Non-R882 > WT
PTPLB	0.255104	0.247225	0.007879	2.90e-01	8.19e-01	0.439562	Non-R882 > WT
MIR135B	0.208831	0.214012	-0.005181	1.62e-02	4.33e-01	-0.439532	Non-R882 < WT
ZNF71	0.751082	0.758299	-0.007218	2.70e-01	8.12e-01	-0.439288	Non-R882 < WT
NCRNA00203	0.739884	0.717165	0.022719	1.01e-02	3.93e-01	0.439277	Non-R882 > WT
THAP3	0.672138	0.693731	-0.021593	2.88e-01	8.18e-01	-0.439226	Non-R882 < WT
AURKC	0.163187	0.14017	0.023017	1.58e-01	7.56e-01	0.43918	Non-R882 > WT
MYL6	0.314907	0.304779	0.010128	5.74e-02	6.05e-01	0.438875	Non-R882 > WT
TSPAN31	0.472095	0.426593	0.045502	1.67e-01	7.60e-01	0.438838	Non-R882 > WT
AMIGO2	0.313701	0.289017	0.024685	1.85e-01	7.76e-01	0.438828	Non-R882 > WT
TMEM159	0.674127	0.655882	0.018245	4.84e-02	5.87e-01	0.438707	Non-R882 > WT
DNAH3	0.674127	0.655882	0.018245	4.84e-02	5.87e-01	0.438707	Non-R882 > WT
EDARADD	0.692876	0.660353	0.032522	2.00e-02	4.68e-01	0.438493	Non-R882 > WT
MESP2	0.440235	0.397879	0.042356	1.14e-01	7.09e-01	0.438354	Non-R882 > WT
SNORD83A	0.560905	0.526872	0.034033	1.04e-01	7.03e-01	0.438307	Non-R882 > WT
PCP4	0.567642	0.591278	-0.023636	6.72e-02	6.36e-01	-0.438067	Non-R882 < WT
SNORD44	0.575415	0.530246	0.045168	2.97e-02	5.31e-01	0.437996	Non-R882 > WT
SYNGR4	0.429772	0.40185	0.027921	3.11e-01	8.34e-01	0.437961	Non-R882 > WT
SERPINA11	0.454786	0.414014	0.040773	9.83e-02	6.93e-01	0.437902	Non-R882 > WT
TNNI3	0.298959	0.274881	0.024078	1.19e-01	7.19e-01	0.437784	Non-R882 > WT
SNORD116-18	0.356192	0.331722	0.024469	1.98e-01	7.82e-01	0.437764	Non-R882 > WT
C9orf4	0.226651	0.245011	-0.01836	4.47e-02	5.80e-01	-0.437728	Non-R882 < WT
NEK3	0.607787	0.594017	0.01377	1.97e-01	7.81e-01	0.437322	Non-R882 > WT
FLJ23867	0.195224	0.198429	-0.003206	1.39e-02	4.24e-01	-0.437193	Non-R882 < WT
TIGD5	0.722367	0.702524	0.019842	1.46e-01	7.49e-01	0.437163	Non-R882 > WT
PLA2G4F	0.20655	0.198368	0.008182	3.06e-01	8.30e-01	0.437108	Non-R882 > WT
ISX	0.304087	0.279005	0.025082	1.32e-01	7.37e-01	0.43708	Non-R882 > WT
TPRG1L	0.717415	0.69038	0.027035	1.66e-02	4.36e-01	0.437023	Non-R882 > WT
SLC35D2	0.392782	0.358729	0.034053	9.50e-02	6.89e-01	0.436845	Non-R882 > WT
DDHD1	0.517365	0.537134	-0.019769	2.61e-01	8.11e-01	-0.436819	Non-R882 < WT
BACH1	0.721141	0.712775	0.008366	1.35e-01	7.41e-01	0.436722	Non-R882 > WT
ACBD3	0.733447	0.727685	0.005762	3.26e-02	5.42e-01	0.436719	Non-R882 > WT
ZNF346	0.432314	0.414477	0.017837	2.35e-01	8.00e-01	0.436661	Non-R882 > WT
IDH3B	0.386155	0.430447	-0.044292	9.49e-02	6.89e-01	-0.436646	Non-R882 < WT
GLTPD2	0.6379	0.612967	0.024933	8.21e-02	6.67e-01	0.436632	Non-R882 > WT
LAT2	0.482479	0.417865	0.064614	9.02e-02	6.78e-01	0.436613	Non-R882 > WT
ISOC1	0.34609	0.330012	0.016078	3.70e-01	8.55e-01	0.436521	Non-R882 > WT
KLF13	0.568575	0.597955	-0.02938	1.65e-01	7.60e-01	-0.436463	Non-R882 < WT
KIAA0408	0.383993	0.342901	0.041092	5.47e-02	5.98e-01	0.436354	Non-R882 > WT
C6orf129	0.759131	0.742559	0.016572	9.01e-02	6.78e-01	0.436253	Non-R882 > WT
EEF1D	0.690555	0.679465	0.01109	2.19e-01	7.95e-01	0.436047	Non-R882 > WT
EXOC3L	0.487966	0.458697	0.029269	6.93e-02	6.40e-01	0.43565	Non-R882 > WT
CST5	0.376926	0.339026	0.0379	1.39e-01	7.46e-01	0.435543	Non-R882 > WT
LOC728276	0.300604	0.271917	0.028686	2.25e-01	7.97e-01	0.435469	Non-R882 > WT
SYT6	0.495888	0.46599	0.029898	9.35e-02	6.86e-01	0.435342	Non-R882 > WT
C6orf35	0.716302	0.729093	-0.01279	2.03e-01	7.84e-01	-0.435334	Non-R882 < WT
IRX6	0.434628	0.396605	0.038023	1.52e-01	7.53e-01	0.435272	Non-R882 > WT
TDRD3	0.365062	0.352823	0.012239	7.39e-02	6.49e-01	0.435203	Non-R882 > WT
RUFY3	0.688011	0.676532	0.011479	6.54e-02	6.32e-01	0.43519	Non-R882 > WT
SCO1	0.320369	0.313529	0.00684	9.32e-02	6.86e-01	0.435023	Non-R882 > WT
C17orf48	0.320369	0.313529	0.00684	9.32e-02	6.86e-01	0.435023	Non-R882 > WT
ZNF160	0.235747	0.220059	0.015688	2.01e-01	7.82e-01	0.434884	Non-R882 > WT
ARFIP2	0.795464	0.807902	-0.012438	3.97e-01	8.64e-01	-0.434789	Non-R882 < WT
SQRDL	0.455321	0.491651	-0.03633	9.17e-02	6.82e-01	-0.434689	Non-R882 < WT
MR1	0.496521	0.512323	-0.015801	2.22e-01	7.97e-01	-0.434641	Non-R882 < WT
ZNF350	0.744033	0.754348	-0.010316	3.33e-01	8.39e-01	-0.434385	Non-R882 < WT
TRPC4AP	0.675359	0.651663	0.023697	4.76e-02	5.87e-01	0.434375	Non-R882 > WT
C3orf30	0.216642	0.203347	0.013296	2.74e-01	8.14e-01	0.434299	Non-R882 > WT
LOC151534	0.646558	0.621577	0.024981	2.09e-03	2.09e-01	0.434266	Non-R882 > WT
LBX2	0.646558	0.621577	0.024981	2.09e-03	2.09e-01	0.434266	Non-R882 > WT
[truncated: 11,441 more rows]

## Sheet: Top 50 Genes AllMut vs WT
Rank	Gene	All Mutant Mean	WT Mean	Difference	t-statistic	p-value	FDR	Mann-Whitney p	Cohen's d	Direction
1	OSTalpha	0.258523	0.213773	0.04475	5.99918	1.66e-07	2.22e-05	1.93e-10	1.38222	All Mutant > WT
2	ALS2CR11	0.327406	0.228785	0.098621	6.67542	8.32e-09	2.66e-06	3.42e-11	1.3597	All Mutant > WT
3	INHBA	0.384729	0.257137	0.127592	6.11023	9.67e-08	1.66e-05	1.24e-08	1.34341	All Mutant > WT
4	LOC285954	0.36896	0.23796	0.131	6.04273	1.21e-07	1.84e-05	2.78e-08	1.31609	All Mutant > WT
5	PLA2G4B	0.290487	0.230239	0.060248	5.85239	2.60e-07	2.73e-05	1.76e-07	1.29731	All Mutant > WT
6	AIRE	0.350587	0.23266	0.117927	6.24783	4.67e-08	9.93e-06	4.31e-10	1.28979	All Mutant > WT
7	FLJ41941	0.436279	0.336597	0.099682	6.51938	1.35e-08	4.01e-06	7.04e-10	1.28582	All Mutant > WT
8	ANKRD55	0.310687	0.236718	0.073969	5.3428	1.96e-06	1.09e-04	4.46e-08	1.27345	All Mutant > WT
9	GRAMD2	0.28588	0.233896	0.051984	5.07417	5.45e-06	2.29e-04	5.02e-10	1.26657	All Mutant > WT
10	WNT5B	0.320438	0.269101	0.051337	5.20586	3.19e-06	1.54e-04	6.87e-07	1.24038	All Mutant > WT
11	RPS26	0.71011	0.690272	0.019837	7.495	6.43e-11	1.62e-07	4.26e-11	1.22013	All Mutant > WT
12	SNORD124	0.506114	0.418563	0.087552	7.03135	7.80e-10	5.80e-07	1.12e-10	1.21226	All Mutant > WT
13	MIR125A	0.320198	0.254451	0.065747	5.84568	2.15e-07	2.44e-05	1.09e-07	1.19733	All Mutant > WT
14	NCRNA00085	0.320198	0.254451	0.065747	5.84568	2.15e-07	2.44e-05	1.09e-07	1.19733	All Mutant > WT
15	MIRLET7E	0.320198	0.254451	0.065747	5.84568	2.15e-07	2.44e-05	1.09e-07	1.19733	All Mutant > WT
16	CLEC4F	0.331507	0.257672	0.073836	5.52181	8.36e-07	6.22e-05	2.23e-08	1.19039	All Mutant > WT
17	LIMS1	0.354994	0.291087	0.063907	6.80521	2.17e-09	1.07e-06	7.17e-10	1.18196	All Mutant > WT
18	ZNF608	0.610774	0.539217	0.071558	7.5951	2.62e-11	1.10e-07	2.21e-10	1.17862	All Mutant > WT
19	SLC23A3	0.468467	0.369413	0.099055	7.03082	6.39e-10	5.04e-07	6.53e-10	1.17668	All Mutant > WT
20	C1QTNF3	0.452643	0.344968	0.107675	7.31919	1.27e-10	1.70e-07	7.04e-10	1.1741	All Mutant > WT
21	PIK3R6	0.535421	0.602745	-0.067324	-5.70186	3.78e-07	3.45e-05	1.02e-07	-1.17363	All Mutant < WT
22	PROKR1	0.384088	0.290042	0.094046	6.27581	2.81e-08	7.16e-06	2.47e-09	1.16908	All Mutant > WT
23	CPA6	0.302276	0.246635	0.055641	5.1716	3.30e-06	1.57e-04	1.82e-05	1.166	All Mutant > WT
24	BEST4	0.278467	0.226904	0.051562	5.42289	1.16e-06	7.68e-05	1.34e-07	1.14711	All Mutant > WT
25	SFN	0.355117	0.272794	0.082323	5.9354	1.26e-07	1.87e-05	2.47e-08	1.14597	All Mutant > WT
26	DOCK9	0.391376	0.319737	0.071638	5.53559	6.99e-07	5.51e-05	2.88e-08	1.13177	All Mutant > WT
27	C21orf54	0.32406	0.259774	0.064286	5.62446	4.74e-07	4.13e-05	1.10e-08	1.12822	All Mutant > WT
28	GATA2	0.332938	0.455048	-0.12211	-8.04859	8.94e-13	1.16e-08	1.69e-10	-1.1265	All Mutant < WT
29	APCDD1	0.276115	0.227355	0.04876	5.02627	5.50e-06	2.30e-04	1.13e-06	1.12608	All Mutant > WT
30	MIR199A2	0.361865	0.274024	0.087841	5.73812	2.87e-07	2.84e-05	9.38e-08	1.12522	All Mutant > WT
31	SLC41A2	0.292758	0.238349	0.054409	5.61384	4.90e-07	4.23e-05	2.31e-08	1.12275	All Mutant > WT
32	EEFSEC	0.696087	0.669306	0.026781	5.93334	1.18e-07	1.83e-05	1.98e-08	1.12155	All Mutant > WT
33	JMJD7-PLA2G4B	0.432454	0.366459	0.065996	4.87497	9.78e-06	3.48e-04	3.71e-06	1.12031	All Mutant > WT
34	PPP1R1B	0.457862	0.379212	0.07865	6.26973	2.37e-08	6.49e-06	6.26e-09	1.11724	All Mutant > WT
35	SNX9	0.507537	0.613186	-0.105648	-6.27048	2.30e-08	6.43e-06	1.32e-09	-1.11058	All Mutant < WT
36	MIR99B	0.32907	0.263526	0.065544	5.59586	5.11e-07	4.33e-05	2.46e-07	1.10805	All Mutant > WT
37	KRTCAP3	0.255673	0.166124	0.089549	4.04479	1.87e-04	2.84e-03	4.79e-04	1.10743	All Mutant > WT
38	IFIT5	0.594647	0.693587	-0.09894	-6.03099	7.16e-08	1.33e-05	5.44e-09	-1.10734	All Mutant < WT
39	MSI2	0.415769	0.574175	-0.158406	-6.43338	9.94e-09	3.10e-06	2.89e-10	-1.10394	All Mutant < WT
40	CCL16	0.334737	0.261526	0.073211	5.23824	2.26e-06	1.21e-04	1.98e-08	1.09978	All Mutant > WT
41	DNASE1L2	0.308538	0.26345	0.045088	5.7588	2.41e-07	2.66e-05	2.78e-08	1.09642	All Mutant > WT
42	RPS29	0.592339	0.669305	-0.076965	-4.89654	8.72e-06	3.18e-04	1.94e-07	-1.09584	All Mutant < WT
43	OSBPL6	0.456205	0.377147	0.079058	6.19116	3.16e-08	7.42e-06	2.25e-09	1.09302	All Mutant > WT
44	FLJ39609	0.286837	0.241818	0.045019	5.09651	3.96e-06	1.79e-04	3.88e-07	1.0928	All Mutant > WT
45	ABCF2	0.500238	0.60767	-0.107432	-5.79972	1.99e-07	2.44e-05	3.96e-08	-1.0928	All Mutant < WT
46	ERMP1	0.474119	0.399814	0.074305	5.86707	1.45e-07	2.04e-05	1.38e-08	1.09019	All Mutant > WT
47	TCAP	0.292113	0.244396	0.047717	4.835	1.10e-05	3.71e-04	2.47e-08	1.08958	All Mutant > WT
48	SLC6A13	0.428801	0.343047	0.085755	5.55742	5.74e-07	4.73e-05	5.53e-08	1.08792	All Mutant > WT
49	MPP4	0.408318	0.325568	0.08275	5.78162	2.12e-07	2.44e-05	5.72e-08	1.08767	All Mutant > WT
50	MSH5	0.636933	0.608678	0.028255	5.41495	1.06e-06	7.18e-05	1.07e-07	1.08684	All Mutant > WT

## Sheet: All Genes AllMut vs WT
Gene	All Mutant Mean	WT Mean	Difference	p-value	FDR	Cohen's d	Direction
OSTalpha	0.258523	0.213773	0.04475	1.66e-07	2.22e-05	1.38222	All Mutant > WT
ALS2CR11	0.327406	0.228785	0.098621	8.32e-09	2.66e-06	1.3597	All Mutant > WT
INHBA	0.384729	0.257137	0.127592	9.67e-08	1.66e-05	1.34341	All Mutant > WT
LOC285954	0.36896	0.23796	0.131	1.21e-07	1.84e-05	1.31609	All Mutant > WT
PLA2G4B	0.290487	0.230239	0.060248	2.60e-07	2.73e-05	1.29731	All Mutant > WT
AIRE	0.350587	0.23266	0.117927	4.67e-08	9.93e-06	1.28979	All Mutant > WT
FLJ41941	0.436279	0.336597	0.099682	1.35e-08	4.01e-06	1.28582	All Mutant > WT
ANKRD55	0.310687	0.236718	0.073969	1.96e-06	1.09e-04	1.27345	All Mutant > WT
GRAMD2	0.28588	0.233896	0.051984	5.45e-06	2.29e-04	1.26657	All Mutant > WT
WNT5B	0.320438	0.269101	0.051337	3.19e-06	1.54e-04	1.24038	All Mutant > WT
RPS26	0.71011	0.690272	0.019837	6.43e-11	1.62e-07	1.22013	All Mutant > WT
SNORD124	0.506114	0.418563	0.087552	7.80e-10	5.80e-07	1.21226	All Mutant > WT
MIR125A	0.320198	0.254451	0.065747	2.15e-07	2.44e-05	1.19733	All Mutant > WT
NCRNA00085	0.320198	0.254451	0.065747	2.15e-07	2.44e-05	1.19733	All Mutant > WT
MIRLET7E	0.320198	0.254451	0.065747	2.15e-07	2.44e-05	1.19733	All Mutant > WT
CLEC4F	0.331507	0.257672	0.073836	8.36e-07	6.22e-05	1.19039	All Mutant > WT
LIMS1	0.354994	0.291087	0.063907	2.17e-09	1.07e-06	1.18196	All Mutant > WT
ZNF608	0.610774	0.539217	0.071558	2.62e-11	1.10e-07	1.17862	All Mutant > WT
SLC23A3	0.468467	0.369413	0.099055	6.39e-10	5.04e-07	1.17668	All Mutant > WT
C1QTNF3	0.452643	0.344968	0.107675	1.27e-10	1.70e-07	1.1741	All Mutant > WT
PIK3R6	0.535421	0.602745	-0.067324	3.78e-07	3.45e-05	-1.17363	All Mutant < WT
PROKR1	0.384088	0.290042	0.094046	2.81e-08	7.16e-06	1.16908	All Mutant > WT
CPA6	0.302276	0.246635	0.055641	3.30e-06	1.57e-04	1.166	All Mutant > WT
BEST4	0.278467	0.226904	0.051562	1.16e-06	7.68e-05	1.14711	All Mutant > WT
SFN	0.355117	0.272794	0.082323	1.26e-07	1.87e-05	1.14597	All Mutant > WT
DOCK9	0.391376	0.319737	0.071638	6.99e-07	5.51e-05	1.13177	All Mutant > WT
C21orf54	0.32406	0.259774	0.064286	4.74e-07	4.13e-05	1.12822	All Mutant > WT
GATA2	0.332938	0.455048	-0.12211	8.94e-13	1.16e-08	-1.1265	All Mutant < WT
APCDD1	0.276115	0.227355	0.04876	5.50e-06	2.30e-04	1.12608	All Mutant > WT
MIR199A2	0.361865	0.274024	0.087841	2.87e-07	2.84e-05	1.12522	All Mutant > WT
SLC41A2	0.292758	0.238349	0.054409	4.90e-07	4.23e-05	1.12275	All Mutant > WT
EEFSEC	0.696087	0.669306	0.026781	1.18e-07	1.83e-05	1.12155	All Mutant > WT
JMJD7-PLA2G4B	0.432454	0.366459	0.065996	9.78e-06	3.48e-04	1.12031	All Mutant > WT
PPP1R1B	0.457862	0.379212	0.07865	2.37e-08	6.49e-06	1.11724	All Mutant > WT
SNX9	0.507537	0.613186	-0.105648	2.30e-08	6.43e-06	-1.11058	All Mutant < WT
MIR99B	0.32907	0.263526	0.065544	5.11e-07	4.33e-05	1.10805	All Mutant > WT
KRTCAP3	0.255673	0.166124	0.089549	1.87e-04	2.84e-03	1.10743	All Mutant > WT
IFIT5	0.594647	0.693587	-0.09894	7.16e-08	1.33e-05	-1.10734	All Mutant < WT
MSI2	0.415769	0.574175	-0.158406	9.94e-09	3.10e-06	-1.10394	All Mutant < WT
CCL16	0.334737	0.261526	0.073211	2.26e-06	1.21e-04	1.09978	All Mutant > WT
DNASE1L2	0.308538	0.26345	0.045088	2.41e-07	2.66e-05	1.09642	All Mutant > WT
RPS29	0.592339	0.669305	-0.076965	8.72e-06	3.18e-04	-1.09584	All Mutant < WT
OSBPL6	0.456205	0.377147	0.079058	3.16e-08	7.42e-06	1.09302	All Mutant > WT
FLJ39609	0.286837	0.241818	0.045019	3.96e-06	1.79e-04	1.0928	All Mutant > WT
ABCF2	0.500238	0.60767	-0.107432	1.99e-07	2.44e-05	-1.0928	All Mutant < WT
ERMP1	0.474119	0.399814	0.074305	1.45e-07	2.04e-05	1.09019	All Mutant > WT
TCAP	0.292113	0.244396	0.047717	1.10e-05	3.71e-04	1.08958	All Mutant > WT
SLC6A13	0.428801	0.343047	0.085755	5.74e-07	4.73e-05	1.08792	All Mutant > WT
MPP4	0.408318	0.325568	0.08275	2.12e-07	2.44e-05	1.08767	All Mutant > WT
MSH5	0.636933	0.608678	0.028255	1.06e-06	7.18e-05	1.08684	All Mutant > WT
TWISTNB	0.747924	0.73086	0.017064	1.57e-09	8.74e-07	1.08468	All Mutant > WT
CASP12	0.415411	0.313608	0.101803	5.19e-09	1.83e-06	1.08405	All Mutant > WT
SEL1L3	0.571394	0.480596	0.090798	7.28e-11	1.62e-07	1.08398	All Mutant > WT
CSRP3	0.362196	0.283168	0.079028	1.50e-07	2.08e-05	1.08375	All Mutant > WT
STRA6	0.355791	0.280704	0.075087	4.15e-08	9.12e-06	1.07975	All Mutant > WT
ANKRD44	0.402968	0.367979	0.034989	6.48e-07	5.20e-05	1.07662	All Mutant > WT
DCLK3	0.386927	0.30536	0.081567	8.61e-07	6.34e-05	1.0761	All Mutant > WT
TIGD3	0.655758	0.719818	-0.064061	2.42e-05	6.44e-04	-1.07512	All Mutant < WT
CA6	0.269552	0.218856	0.050697	1.23e-04	2.11e-03	1.07433	All Mutant > WT
LGI1	0.523059	0.408907	0.114152	1.21e-10	1.70e-07	1.07224	All Mutant > WT
FGF2	0.351861	0.281013	0.070848	6.35e-07	5.13e-05	1.07159	All Mutant > WT
ZBTB47	0.385648	0.329704	0.055944	3.78e-07	3.45e-05	1.06936	All Mutant > WT
EVI5L	0.680804	0.654563	0.026241	1.68e-07	2.22e-05	1.0665	All Mutant > WT
CFI	0.390177	0.298083	0.092094	2.77e-07	2.82e-05	1.0659	All Mutant > WT
DVL3	0.583207	0.548809	0.034398	8.19e-06	3.09e-04	1.06489	All Mutant > WT
BHMT	0.422666	0.302602	0.120064	1.36e-06	8.49e-05	1.06379	All Mutant > WT
ACOX2	0.295463	0.243541	0.051922	1.46e-05	4.50e-04	1.06358	All Mutant > WT
C6orf195	0.302674	0.258162	0.044513	2.12e-06	1.15e-04	1.0615	All Mutant > WT
CHD6	0.52523	0.609551	-0.084321	6.24e-07	5.07e-05	-1.06105	All Mutant < WT
FBXO40	0.327273	0.261559	0.065714	5.23e-06	2.22e-04	1.05816	All Mutant > WT
INPP5J	0.377148	0.308983	0.068164	2.07e-06	1.14e-04	1.05709	All Mutant > WT
C1orf229	0.308872	0.250575	0.058297	2.87e-06	1.41e-04	1.05697	All Mutant > WT
SDPR	0.45326	0.341999	0.111261	3.23e-09	1.35e-06	1.05575	All Mutant > WT
MIR1280	0.307774	0.266823	0.040952	3.08e-07	2.97e-05	1.05566	All Mutant > WT
ABP1	0.495191	0.417498	0.077694	1.31e-07	1.89e-05	1.05558	All Mutant > WT
LOC84931	0.324419	0.276332	0.048087	1.48e-06	8.95e-05	1.05226	All Mutant > WT
C19orf33	0.425428	0.324352	0.101075	1.36e-07	1.94e-05	1.05122	All Mutant > WT
TIE1	0.542666	0.470104	0.072562	1.16e-07	1.83e-05	1.04869	All Mutant > WT
INPP5A	0.599925	0.684012	-0.084087	2.14e-07	2.44e-05	-1.04799	All Mutant < WT
CYP19A1	0.565386	0.433633	0.131753	2.48e-07	2.68e-05	1.04695	All Mutant > WT
FAM102A	0.609698	0.565894	0.043804	1.02e-09	6.81e-07	1.04424	All Mutant > WT
OBSCN	0.359419	0.303492	0.055927	4.29e-07	3.83e-05	1.04319	All Mutant > WT
PVRL4	0.307436	0.256792	0.050645	4.90e-06	2.13e-04	1.04083	All Mutant > WT
MYBPC3	0.253019	0.212097	0.040921	2.11e-05	5.93e-04	1.03767	All Mutant > WT
ANO7	0.227102	0.192691	0.034411	6.18e-05	1.28e-03	1.03764	All Mutant > WT
SH2B2	0.572193	0.484753	0.08744	2.07e-08	5.90e-06	1.03632	All Mutant > WT
LRRN1	0.579025	0.643593	-0.064568	1.30e-05	4.20e-04	-1.03247	All Mutant < WT
MYO7B	0.418744	0.335317	0.083427	6.36e-06	2.57e-04	1.03162	All Mutant > WT
ELF5	0.337771	0.281925	0.055845	1.25e-06	8.03e-05	1.02951	All Mutant > WT
C4orf49	0.478339	0.370087	0.108251	1.88e-07	2.35e-05	1.02632	All Mutant > WT
C20orf134	0.375929	0.31967	0.05626	2.45e-07	2.67e-05	1.02573	All Mutant > WT
ITLN1	0.424656	0.337905	0.086751	1.36e-06	8.49e-05	1.02343	All Mutant > WT
CLDN5	0.223829	0.188789	0.035041	9.91e-06	3.50e-04	1.02337	All Mutant > WT
FUT2	0.33659	0.281813	0.054777	1.80e-05	5.35e-04	1.0221	All Mutant > WT
MIR148B	0.282485	0.246769	0.035716	2.43e-05	6.44e-04	1.02032	All Mutant > WT
IGFALS	0.26381	0.211993	0.051817	1.19e-05	3.96e-04	1.01922	All Mutant > WT
KCNJ15	0.315805	0.250736	0.065069	6.35e-06	2.57e-04	1.01904	All Mutant > WT
LOC284805	0.498223	0.563732	-0.065509	1.03e-06	7.09e-05	-1.01811	All Mutant < WT
MTSS1	0.345745	0.302123	0.043621	5.21e-07	4.37e-05	1.01775	All Mutant > WT
EPB42	0.418986	0.33654	0.082446	1.30e-06	8.21e-05	1.01675	All Mutant > WT
PGF	0.541614	0.458624	0.08299	4.00e-08	8.92e-06	1.01519	All Mutant > WT
KIF5A	0.538781	0.481424	0.057358	4.84e-06	2.11e-04	1.0138	All Mutant > WT
SCG5	0.309365	0.249609	0.059756	2.47e-05	6.51e-04	1.01331	All Mutant > WT
NCRNA00176	0.258277	0.22693	0.031347	5.25e-05	1.15e-03	1.01273	All Mutant > WT
RNF112	0.344917	0.27512	0.069798	2.96e-05	7.33e-04	1.01058	All Mutant > WT
KCNK16	0.367086	0.327664	0.039423	6.50e-06	2.61e-04	1.00891	All Mutant > WT
SUCNR1	0.30478	0.249023	0.055757	4.91e-05	1.09e-03	1.00714	All Mutant > WT
CTRL	0.230672	0.208602	0.02207	8.65e-06	3.17e-04	1.00686	All Mutant > WT
PIGC	0.295349	0.386195	-0.090846	7.10e-09	2.38e-06	-1.00494	All Mutant < WT
SERPINB1	0.770302	0.744988	0.025314	2.76e-06	1.39e-04	1.00433	All Mutant > WT
C6orf136	0.671536	0.648685	0.02285	4.06e-07	3.65e-05	1.00287	All Mutant > WT
AVP	0.298983	0.26114	0.037843	2.16e-05	6.01e-04	1.00284	All Mutant > WT
MRGPRE	0.322856	0.282146	0.040711	1.55e-04	2.45e-03	1.00197	All Mutant > WT
PNMAL2	0.483664	0.370345	0.113319	1.87e-07	2.35e-05	1.00165	All Mutant > WT
DES	0.394082	0.290009	0.104074	1.56e-06	9.23e-05	1.00004	All Mutant > WT
ELF3	0.436791	0.372807	0.063983	3.03e-08	7.25e-06	0.998725	All Mutant > WT
SAMD8	0.720074	0.702246	0.017828	5.55e-07	4.62e-05	0.998248	All Mutant > WT
LCTL	0.290275	0.23838	0.051895	8.31e-05	1.57e-03	0.996868	All Mutant > WT
PSPN	0.307506	0.251513	0.055994	1.29e-05	4.20e-04	0.996532	All Mutant > WT
MCM3AP	0.798308	0.759501	0.038807	2.98e-06	1.45e-04	0.994869	All Mutant > WT
C11orf88	0.541717	0.428419	0.113298	5.08e-09	1.83e-06	0.994113	All Mutant > WT
CD300A	0.357959	0.291284	0.066675	1.64e-06	9.63e-05	0.992401	All Mutant > WT
FAM92B	0.306648	0.261305	0.045343	5.20e-06	2.22e-04	0.992127	All Mutant > WT
PPARGC1B	0.584163	0.647198	-0.063035	3.71e-06	1.70e-04	-0.992074	All Mutant < WT
C1orf172	0.554723	0.436769	0.117955	3.02e-08	7.25e-06	0.991589	All Mutant > WT
GPD1	0.488538	0.394759	0.093779	1.18e-06	7.75e-05	0.988724	All Mutant > WT
ARHGEF19	0.499031	0.450055	0.048977	1.74e-07	2.27e-05	0.987542	All Mutant > WT
PRPH2	0.275312	0.23312	0.042192	7.45e-06	2.88e-04	0.98717	All Mutant > WT
AXIN1	0.716923	0.652516	0.064408	3.10e-10	2.68e-07	0.985285	All Mutant > WT
PLA2G3	0.304781	0.241802	0.062979	8.63e-05	1.62e-03	0.984283	All Mutant > WT
FLJ46111	0.359102	0.284817	0.074285	4.78e-06	2.09e-04	0.983179	All Mutant > WT
CMTM8	0.655312	0.6069	0.048412	3.42e-09	1.35e-06	0.982541	All Mutant > WT
FAM160B2	0.395063	0.357411	0.037651	2.59e-05	6.66e-04	0.982176	All Mutant > WT
MPDU1	0.650954	0.579885	0.071069	3.21e-10	2.68e-07	0.981094	All Mutant > WT
LOC100128288	0.431393	0.354431	0.076962	8.13e-07	6.09e-05	0.980499	All Mutant > WT
MIR196A1	0.55468	0.469896	0.084784	6.07e-07	4.96e-05	0.975752	All Mutant > WT
ProSAPiP1	0.339846	0.278654	0.061192	2.15e-05	6.01e-04	0.97339	All Mutant > WT
MRGPRF	0.559102	0.463565	0.095538	1.52e-08	4.42e-06	0.972186	All Mutant > WT
CXCL10	0.56085	0.4248	0.13605	1.26e-09	7.69e-07	0.971504	All Mutant > WT
COL8A2	0.469756	0.423691	0.046065	5.69e-08	1.14e-05	0.968438	All Mutant > WT
C8orf46	0.234794	0.21682	0.017974	7.81e-05	1.51e-03	0.967205	All Mutant > WT
MAPKAP1	0.367209	0.455609	-0.088401	1.75e-06	1.00e-04	-0.966564	All Mutant < WT
ZNF648	0.421211	0.355553	0.065658	1.05e-07	1.77e-05	0.966227	All Mutant > WT
ALAS1	0.546879	0.490867	0.056012	4.94e-06	2.14e-04	0.96621	All Mutant > WT
HOXB3	0.418471	0.297313	0.121158	5.02e-06	2.17e-04	0.964878	All Mutant > WT
MYLK3	0.582342	0.494935	0.087407	4.47e-08	9.65e-06	0.96438	All Mutant > WT
CSNK1D	0.696002	0.665239	0.030764	8.05e-07	6.06e-05	0.964242	All Mutant > WT
C10orf116	0.496527	0.389099	0.107427	8.29e-08	1.48e-05	0.963859	All Mutant > WT
RARRES2	0.373627	0.29382	0.079807	1.05e-07	1.77e-05	0.963812	All Mutant > WT
C21orf57	0.771299	0.728854	0.042445	3.68e-06	1.69e-04	0.962783	All Mutant > WT
ARL4C	0.487975	0.402835	0.08514	2.93e-07	2.89e-05	0.962486	All Mutant > WT
GABARAPL3	0.272423	0.230936	0.041487	2.39e-05	6.40e-04	0.962227	All Mutant > WT
LRP8	0.493808	0.410159	0.083649	1.01e-05	3.53e-04	0.959405	All Mutant > WT
TTC39C	0.706059	0.692318	0.013741	2.65e-04	3.69e-03	0.959047	All Mutant > WT
GCNT2	0.495881	0.384784	0.111096	7.77e-08	1.42e-05	0.958933	All Mutant > WT
GDPD3	0.280086	0.238182	0.041904	1.06e-05	3.62e-04	0.957316	All Mutant > WT
LOC100271831	0.280086	0.238182	0.041904	1.06e-05	3.62e-04	0.957316	All Mutant > WT
DKK4	0.461187	0.357509	0.103678	1.17e-06	7.69e-05	0.957202	All Mutant > WT
BMP1	0.693613	0.735818	-0.042205	1.50e-04	2.39e-03	-0.952992	All Mutant < WT
MIR34A	0.321613	0.273171	0.048442	4.41e-05	1.00e-03	0.951661	All Mutant > WT
BCAT1	0.378314	0.291259	0.087055	2.85e-06	1.41e-04	0.951513	All Mutant > WT
B3GNT8	0.317545	0.287418	0.030127	5.21e-07	4.37e-05	0.949886	All Mutant > WT
BTBD17	0.414368	0.32685	0.087517	2.60e-06	1.33e-04	0.949436	All Mutant > WT
ABHD4	0.725061	0.693981	0.031079	2.36e-06	1.25e-04	0.948778	All Mutant > WT
PLEK2	0.493813	0.411497	0.082316	1.97e-05	5.73e-04	0.948065	All Mutant > WT
NENF	0.683561	0.621352	0.062208	9.54e-08	1.66e-05	0.947645	All Mutant > WT
C2orf77	0.823756	0.784021	0.039735	8.46e-06	3.13e-04	0.946883	All Mutant > WT
MBD6	0.649014	0.678123	-0.029109	1.41e-06	8.69e-05	-0.946299	All Mutant < WT
VNN1	0.598601	0.511071	0.087531	8.54e-07	6.32e-05	0.94483	All Mutant > WT
DDIT3	0.671836	0.703207	-0.031371	2.41e-06	1.27e-04	-0.944612	All Mutant < WT
MIR874	0.239574	0.211126	0.028448	1.88e-04	2.85e-03	0.943634	All Mutant > WT
HOXA2	0.550243	0.425227	0.125016	3.28e-11	1.10e-07	0.943605	All Mutant > WT
ATP5L	0.431146	0.547136	-0.11599	9.19e-07	6.66e-05	-0.943159	All Mutant < WT
NR5A1	0.299862	0.268504	0.031358	1.05e-05	3.61e-04	0.942811	All Mutant > WT
KIF7	0.487881	0.437471	0.050409	1.63e-10	1.83e-07	0.941742	All Mutant > WT
CHMP6	0.519546	0.501048	0.018497	1.82e-05	5.39e-04	0.940597	All Mutant > WT
NGEF	0.575837	0.509491	0.066346	1.27e-07	1.87e-05	0.939827	All Mutant > WT
PARP15	0.46251	0.386773	0.075737	1.38e-05	4.33e-04	0.938134	All Mutant > WT
PHOSPHO2	0.835831	0.796057	0.039774	8.08e-06	3.06e-04	0.938095	All Mutant > WT
KLHL23	0.835831	0.796057	0.039774	8.08e-06	3.06e-04	0.938095	All Mutant > WT
ZDHHC7	0.447925	0.541046	-0.093121	9.48e-08	1.66e-05	-0.937982	All Mutant < WT
HLA-DRA	0.482848	0.571332	-0.088483	3.61e-06	1.67e-04	-0.937508	All Mutant < WT
C16orf11	0.577258	0.48417	0.093088	1.08e-10	1.70e-07	0.937377	All Mutant > WT
C5orf42	0.607083	0.549754	0.057329	1.82e-06	1.03e-04	0.936306	All Mutant > WT
RGS14	0.530208	0.58162	-0.051412	7.11e-06	2.78e-04	-0.935909	All Mutant < WT
ELAVL1	0.476854	0.537868	-0.061014	4.99e-07	4.29e-05	-0.935128	All Mutant < WT
PITX1	0.550958	0.646234	-0.095277	1.20e-05	3.99e-04	-0.932924	All Mutant < WT
BCMO1	0.377161	0.288126	0.089035	1.89e-06	1.07e-04	0.931555	All Mutant > WT
TMEM64	0.591115	0.659069	-0.067954	2.18e-05	6.06e-04	-0.93011	All Mutant < WT
LCN6	0.553702	0.439626	0.114076	7.85e-08	1.42e-05	0.928141	All Mutant > WT
GNRH2	0.414098	0.340395	0.073703	1.92e-05	5.61e-04	0.928021	All Mutant > WT
SEC31B	0.408514	0.285807	0.122707	1.32e-05	4.24e-04	0.927827	All Mutant > WT
SOX15	0.231544	0.207023	0.024521	7.57e-05	1.48e-03	0.927794	All Mutant > WT
VIL1	0.240986	0.217692	0.023294	9.29e-05	1.72e-03	0.927047	All Mutant > WT
MDFIC	0.349459	0.260342	0.089116	6.56e-06	2.62e-04	0.926783	All Mutant > WT
CCDC114	0.600586	0.648332	-0.047745	2.17e-04	3.19e-03	-0.926361	All Mutant < WT
FLJ90757	0.481434	0.592289	-0.110854	2.49e-09	1.13e-06	-0.925554	All Mutant < WT
CSRNP3	0.356545	0.291952	0.064593	8.34e-06	3.12e-04	0.924975	All Mutant > WT
BAIAP2	0.420173	0.531229	-0.111056	2.94e-09	1.27e-06	-0.92496	All Mutant < WT
PGLYRP2	0.507174	0.431736	0.075438	8.80e-10	6.21e-07	0.924397	All Mutant > WT
SNAPC3	0.464114	0.529558	-0.065443	2.45e-06	1.28e-04	-0.923101	All Mutant < WT
C13orf33	0.531635	0.428535	0.1031	1.18e-07	1.83e-05	0.922159	All Mutant > WT
ARRDC1	0.561096	0.623784	-0.062688	4.97e-05	1.10e-03	-0.922073	All Mutant < WT
YJEFN3	0.235028	0.215248	0.01978	7.78e-05	1.51e-03	0.921605	All Mutant > WT
PHF2	0.505979	0.57093	-0.064951	1.40e-05	4.39e-04	-0.920594	All Mutant < WT
FBXO34	0.770446	0.740181	0.030265	4.82e-05	1.08e-03	0.920309	All Mutant > WT
POU2F3	0.603935	0.50963	0.094305	1.28e-06	8.17e-05	0.918576	All Mutant > WT
PHF10	0.513689	0.630749	-0.11706	2.82e-06	1.40e-04	-0.91829	All Mutant < WT
NRBP1	0.733192	0.758239	-0.025047	5.94e-05	1.25e-03	-0.917744	All Mutant < WT
C7orf41	0.4835	0.578992	-0.095492	1.68e-05	5.06e-04	-0.916791	All Mutant < WT
SNORA30	0.390299	0.330221	0.060078	1.86e-05	5.48e-04	0.916378	All Mutant > WT
C13orf26	0.354496	0.289649	0.064847	3.02e-05	7.41e-04	0.915925	All Mutant > WT
NOX3	0.513047	0.418662	0.094385	7.62e-06	2.92e-04	0.915187	All Mutant > WT
TSEN54	0.720822	0.797953	-0.077132	5.66e-05	1.21e-03	-0.914774	All Mutant < WT
MIR17	0.284119	0.366243	-0.082123	4.54e-09	1.69e-06	-0.91373	All Mutant < WT
MIR18A	0.284119	0.366243	-0.082123	4.54e-09	1.69e-06	-0.91373	All Mutant < WT
ACVRL1	0.444079	0.361331	0.082748	2.81e-07	2.83e-05	0.912724	All Mutant > WT
HGFAC	0.233128	0.212594	0.020534	4.03e-05	9.34e-04	0.912363	All Mutant > WT
NCCRP1	0.573938	0.512017	0.061921	7.18e-07	5.61e-05	0.911474	All Mutant > WT
DNALI1	0.485221	0.397035	0.088186	2.56e-06	1.32e-04	0.910899	All Mutant > WT
PRDM16	0.420015	0.491726	-0.071711	2.11e-07	2.44e-05	-0.910335	All Mutant < WT
FLJ42875	0.420015	0.491726	-0.071711	2.11e-07	2.44e-05	-0.910335	All Mutant < WT
STX19	0.217789	0.198653	0.019136	1.35e-04	2.23e-03	0.908805	All Mutant > WT
WARS	0.680554	0.644822	0.035732	1.19e-06	7.81e-05	0.908489	All Mutant > WT
COL17A1	0.328321	0.276217	0.052104	2.01e-05	5.77e-04	0.907202	All Mutant > WT
NTN3	0.509302	0.453441	0.055861	1.69e-05	5.08e-04	0.907137	All Mutant > WT
USP24	0.487309	0.56546	-0.078151	5.66e-06	2.35e-04	-0.907064	All Mutant < WT
TXNDC6	0.737834	0.70427	0.033564	2.33e-06	1.24e-04	0.906943	All Mutant > WT
MIR499	0.258464	0.223349	0.035115	6.47e-05	1.32e-03	0.905306	All Mutant > WT
HBEGF	0.508288	0.553639	-0.045351	1.42e-05	4.43e-04	-0.904504	All Mutant < WT
DAP	0.588206	0.643328	-0.055122	3.35e-06	1.59e-04	-0.90407	All Mutant < WT
C10orf95	0.452035	0.371682	0.080353	2.66e-06	1.35e-04	0.903668	All Mutant > WT
ALOX12	0.330574	0.247058	0.083515	4.88e-05	1.09e-03	0.903639	All Mutant > WT
WNT10A	0.512887	0.578793	-0.065906	2.34e-05	6.32e-04	-0.902829	All Mutant < WT
C11orf93	0.649176	0.579165	0.070011	1.77e-10	1.83e-07	0.902334	All Mutant > WT
C11orf92	0.649176	0.579165	0.070011	1.77e-10	1.83e-07	0.902334	All Mutant > WT
RASSF9	0.475166	0.378912	0.096254	7.83e-07	5.93e-05	0.902129	All Mutant > WT
TTF1	0.698764	0.646572	0.052192	1.53e-07	2.09e-05	0.900901	All Mutant > WT
C5orf24	0.768044	0.732583	0.035461	1.05e-05	3.61e-04	0.900376	All Mutant > WT
FAM40B	0.626513	0.66158	-0.035067	6.13e-04	6.69e-03	-0.900164	All Mutant < WT
TFAP2E	0.365302	0.282193	0.083109	5.29e-05	1.15e-03	0.899327	All Mutant > WT
APCDD1L	0.464244	0.373938	0.090306	1.02e-06	7.09e-05	0.899297	All Mutant > WT
MIR335	0.302454	0.247061	0.055394	1.74e-05	5.20e-04	0.898308	All Mutant > WT
AKAP8L	0.498602	0.597176	-0.098573	3.33e-05	7.99e-04	-0.896699	All Mutant < WT
ZNF469	0.23856	0.221782	0.016777	3.83e-04	4.74e-03	0.893645	All Mutant > WT
CMTM4	0.363737	0.468154	-0.104417	3.13e-07	3.00e-05	-0.89354	All Mutant < WT
STK10	0.738392	0.730024	0.008368	2.11e-04	3.12e-03	0.893093	All Mutant > WT
KIAA0649	0.453377	0.508652	-0.055275	1.25e-06	8.03e-05	-0.891924	All Mutant < WT
AK1	0.371502	0.311867	0.059636	2.07e-05	5.88e-04	0.891635	All Mutant > WT
PP14571	0.607407	0.540918	0.066489	8.45e-11	1.62e-07	0.891207	All Mutant > WT
LSM12	0.300703	0.246771	0.053931	8.36e-06	3.12e-04	0.889893	All Mutant > WT
OR6F1	0.317556	0.277402	0.040154	3.79e-06	1.73e-04	0.889226	All Mutant > WT
FBXO39	0.638242	0.503539	0.134703	1.47e-07	2.06e-05	0.886757	All Mutant > WT
ABCA9	0.355445	0.288951	0.066495	2.44e-05	6.45e-04	0.885981	All Mutant > WT
MBOAT4	0.428711	0.348406	0.080305	3.58e-07	3.31e-05	0.885538	All Mutant > WT
C2orf57	0.228755	0.205473	0.023282	2.40e-04	3.44e-03	0.885535	All Mutant > WT
SIRT2	0.824851	0.785	0.039852	8.90e-07	6.48e-05	0.885456	All Mutant > WT
ARHGEF11	0.692936	0.658238	0.034698	2.07e-07	2.44e-05	0.884064	All Mutant > WT
TSPYL3	0.57366	0.62676	-0.053099	2.12e-05	5.93e-04	-0.883817	All Mutant < WT
PFKP	0.589395	0.660908	-0.071513	3.37e-04	4.37e-03	-0.883564	All Mutant < WT
SLAMF8	0.6589	0.61915	0.03975	1.79e-09	9.56e-07	0.883342	All Mutant > WT
C10orf82	0.547052	0.456778	0.090275	1.02e-06	7.09e-05	0.882586	All Mutant > WT
SEMA3B	0.500648	0.421813	0.078835	1.13e-06	7.54e-05	0.882299	All Mutant > WT
BDH2	0.423154	0.357166	0.065988	2.80e-05	6.99e-04	0.882281	All Mutant > WT
GEFT	0.625048	0.543743	0.081305	1.85e-09	9.56e-07	0.881786	All Mutant > WT
KRTAP12-1	0.390852	0.308142	0.08271	4.84e-05	1.08e-03	0.881233	All Mutant > WT
PREX1	0.713621	0.75675	-0.043128	9.00e-05	1.68e-03	-0.881136	All Mutant < WT
LRRC52	0.503247	0.408077	0.09517	1.38e-06	8.55e-05	0.881101	All Mutant > WT
MIR19A	0.28823	0.360273	-0.072043	6.96e-09	2.38e-06	-0.880887	All Mutant < WT
TMEM184A	0.635672	0.505263	0.130409	5.81e-08	1.15e-05	0.880029	All Mutant > WT
DHRS13	0.74234	0.710609	0.031731	6.07e-05	1.27e-03	0.879935	All Mutant > WT
LCN10	0.287501	0.251344	0.036157	2.11e-05	5.93e-04	0.879551	All Mutant > WT
PYROXD1	0.422629	0.522527	-0.099898	1.88e-07	2.35e-05	-0.879503	All Mutant < WT
C22orf36	0.434309	0.488904	-0.054595	2.15e-07	2.44e-05	-0.879231	All Mutant < WT
TERT	0.477532	0.416994	0.060538	1.31e-05	4.24e-04	0.878823	All Mutant > WT
ST7OT2	0.461858	0.373829	0.08803	5.00e-08	1.05e-05	0.87805	All Mutant > WT
MIR1231	0.263556	0.226479	0.037078	1.96e-04	2.95e-03	0.877502	All Mutant > WT
CARD11	0.614539	0.54292	0.071619	1.42e-09	8.30e-07	0.876997	All Mutant > WT
CMYA5	0.232893	0.193595	0.039298	1.99e-03	1.54e-02	0.876946	All Mutant > WT
GPIHBP1	0.492996	0.424035	0.068961	2.13e-06	1.15e-04	0.875992	All Mutant > WT
TMEM22	0.418552	0.516638	-0.098086	1.01e-05	3.53e-04	-0.875708	All Mutant < WT
RTKN	0.503599	0.387213	0.116387	3.33e-07	3.14e-05	0.872553	All Mutant > WT
ZNHIT2	0.774241	0.749151	0.02509	2.55e-05	6.59e-04	0.872349	All Mutant > WT
RTP3	0.412366	0.352794	0.059572	8.41e-06	3.12e-04	0.871607	All Mutant > WT
CHRNA9	0.264513	0.237069	0.027444	3.02e-04	4.04e-03	0.871213	All Mutant > WT
SCN2B	0.62742	0.605826	0.021594	6.93e-05	1.38e-03	0.870918	All Mutant > WT
LOC284632	0.58225	0.6395	-0.05725	1.13e-05	3.82e-04	-0.869998	All Mutant < WT
GPNMB	0.278569	0.237799	0.040769	2.06e-04	3.07e-03	0.869262	All Mutant > WT
SH3TC2	0.425303	0.346251	0.079051	5.51e-06	2.30e-04	0.868614	All Mutant > WT
LRRN4	0.305909	0.263149	0.04276	9.67e-05	1.78e-03	0.866852	All Mutant > WT
TMC2	0.300762	0.260988	0.039774	5.31e-05	1.16e-03	0.866344	All Mutant > WT
VPS13D	0.201234	0.179707	0.021526	8.39e-05	1.59e-03	0.866172	All Mutant > WT
ZNF366	0.590621	0.548393	0.042228	2.01e-06	1.11e-04	0.864771	All Mutant > WT
CARD9	0.264968	0.214968	0.05	2.54e-04	3.58e-03	0.864646	All Mutant > WT
ENTHD1	0.312689	0.264218	0.048471	5.09e-05	1.12e-03	0.864537	All Mutant > WT
GRM2	0.296995	0.236442	0.060553	1.43e-04	2.33e-03	0.863836	All Mutant > WT
C12orf62	0.724712	0.707246	0.017466	4.31e-05	9.90e-04	0.862755	All Mutant > WT
C7orf45	0.207196	0.19655	0.010646	4.77e-04	5.60e-03	0.862559	All Mutant > WT
WDR25	0.706672	0.682853	0.023818	5.42e-06	2.28e-04	0.862185	All Mutant > WT
C1orf87	0.591113	0.485372	0.10574	3.66e-08	8.46e-06	0.861983	All Mutant > WT
NMT2	0.727693	0.713012	0.014681	2.46e-06	1.28e-04	0.861968	All Mutant > WT
SH2D6	0.27617	0.249494	0.026676	6.05e-05	1.26e-03	0.861882	All Mutant > WT
C9orf84	0.242798	0.215688	0.027109	2.57e-04	3.62e-03	0.860609	All Mutant > WT
MAMSTR	0.450091	0.389105	0.060986	5.69e-06	2.36e-04	0.860233	All Mutant > WT
COPZ1	0.732975	0.749045	-0.016071	6.68e-06	2.64e-04	-0.859955	All Mutant < WT
PTPRA	0.679164	0.697704	-0.018539	2.95e-05	7.33e-04	-0.859944	All Mutant < WT
CD5	0.579967	0.475217	0.104751	6.77e-08	1.30e-05	0.85909	All Mutant > WT
PRRT1	0.392376	0.326191	0.066185	7.47e-06	2.88e-04	0.857953	All Mutant > WT
SH2D7	0.461901	0.404409	0.057492	2.98e-06	1.45e-04	0.857948	All Mutant > WT
MIR937	0.364993	0.316471	0.048522	1.23e-05	4.07e-04	0.857785	All Mutant > WT
SOX18	0.592069	0.646868	-0.054798	3.25e-05	7.81e-04	-0.856699	All Mutant < WT
KRT7	0.536227	0.441625	0.094602	2.33e-07	2.62e-05	0.856357	All Mutant > WT
ARL13B	0.728497	0.748594	-0.020098	6.68e-05	1.35e-03	-0.855905	All Mutant < WT
MIR671	0.240712	0.215362	0.025349	1.15e-03	1.04e-02	0.855797	All Mutant > WT
CDH16	0.428916	0.363674	0.065242	3.52e-05	8.36e-04	0.855124	All Mutant > WT
MAPKBP1	0.710528	0.691611	0.018917	7.72e-04	7.82e-03	0.854431	All Mutant > WT
LOC388428	0.515949	0.431295	0.084653	1.49e-06	8.96e-05	0.854158	All Mutant > WT
C6orf154	0.254282	0.220487	0.033795	1.00e-03	9.42e-03	0.854081	All Mutant > WT
FGFBP1	0.512431	0.412129	0.100302	1.19e-07	1.83e-05	0.854006	All Mutant > WT
COLQ	0.215423	0.184318	0.031105	1.27e-04	2.16e-03	0.85137	All Mutant > WT
PCGF6	0.532371	0.625105	-0.092734	4.75e-05	1.07e-03	-0.850844	All Mutant < WT
LOC283404	0.421111	0.354851	0.066261	2.34e-05	6.32e-04	0.850791	All Mutant > WT
COL16A1	0.41969	0.497917	-0.078228	1.83e-07	2.35e-05	-0.850382	All Mutant < WT
AMT	0.377046	0.268846	0.1082	3.08e-05	7.52e-04	0.850243	All Mutant > WT
HSD3B7	0.527264	0.48829	0.038974	2.86e-06	1.41e-04	0.849532	All Mutant > WT
NCOR2	0.182253	0.168954	0.013298	9.97e-05	1.82e-03	0.848807	All Mutant > WT
C3orf26	0.714412	0.699664	0.014748	1.03e-05	3.57e-04	0.847529	All Mutant > WT
MYH7B	0.245862	0.213963	0.031899	1.64e-04	2.56e-03	0.846639	All Mutant > WT
TMEM100	0.536851	0.422932	0.113919	7.35e-07	5.69e-05	0.844832	All Mutant > WT
TMEM51	0.697689	0.662986	0.034703	1.51e-06	9.05e-05	0.844607	All Mutant > WT
DNMT3B	0.47347	0.508271	-0.034801	1.34e-04	2.22e-03	-0.844232	All Mutant < WT
KCP	0.296394	0.251185	0.045209	3.14e-04	4.16e-03	0.843853	All Mutant > WT
C6orf227	0.536484	0.428924	0.10756	1.65e-07	2.22e-05	0.843682	All Mutant > WT
PITPNM3	0.568611	0.484931	0.08368	5.34e-06	2.26e-04	0.843498	All Mutant > WT
SFXN5	0.7585	0.717224	0.041276	1.89e-06	1.07e-04	0.843319	All Mutant > WT
CCDC81	0.40507	0.300199	0.104871	7.56e-06	2.90e-04	0.842879	All Mutant > WT
C3orf39	0.521909	0.610244	-0.088336	3.22e-04	4.24e-03	-0.842397	All Mutant < WT
COL11A1	0.570686	0.487787	0.082899	4.56e-07	4.05e-05	0.841842	All Mutant > WT
CREB3	0.330343	0.421979	-0.091636	2.86e-08	7.16e-06	-0.841497	All Mutant < WT
SLC7A9	0.273144	0.22392	0.049225	5.16e-04	5.90e-03	0.841353	All Mutant > WT
C17orf93	0.550443	0.484504	0.065939	1.30e-05	4.20e-04	0.840057	All Mutant > WT
TRDMT1	0.468914	0.434155	0.034759	1.31e-04	2.20e-03	0.840043	All Mutant > WT
FCER1A	0.429024	0.363912	0.065112	1.29e-04	2.18e-03	0.83983	All Mutant > WT
TLN1	0.313201	0.400129	-0.086928	2.58e-08	6.92e-06	-0.839699	All Mutant < WT
IL1A	0.434664	0.311664	0.123	1.46e-05	4.50e-04	0.839687	All Mutant > WT
C20orf112	0.649015	0.603315	0.0457	8.60e-06	3.16e-04	0.839199	All Mutant > WT
CACNB2	0.527866	0.446496	0.08137	6.96e-07	5.51e-05	0.837666	All Mutant > WT
MXD4	0.53024	0.661785	-0.131545	2.51e-05	6.55e-04	-0.837112	All Mutant < WT
LIX1L	0.420438	0.500002	-0.079564	3.83e-06	1.74e-04	-0.837034	All Mutant < WT
FSTL1	0.28508	0.236987	0.048092	2.56e-05	6.59e-04	0.835679	All Mutant > WT
F10	0.315022	0.263664	0.051358	1.04e-04	1.87e-03	0.835121	All Mutant > WT
FBLN1	0.626297	0.520509	0.105788	1.30e-06	8.21e-05	0.834968	All Mutant > WT
RILP	0.310286	0.2676	0.042685	4.46e-05	1.01e-03	0.833588	All Mutant > WT
SCUBE1	0.452893	0.365315	0.087577	1.16e-05	3.90e-04	0.832953	All Mutant > WT
RHBDF2	0.69263	0.714586	-0.021956	1.71e-04	2.64e-03	-0.832896	All Mutant < WT
SRMS	0.455644	0.388511	0.067134	2.89e-08	7.16e-06	0.831605	All Mutant > WT
ULK2	0.2791	0.238161	0.040939	9.93e-05	1.81e-03	0.831522	All Mutant > WT
ZP2	0.41088	0.341525	0.069356	6.42e-06	2.58e-04	0.830735	All Mutant > WT
KIAA0087	0.522303	0.442405	0.079898	2.94e-10	2.68e-07	0.829782	All Mutant > WT
ADAMTSL2	0.643661	0.604919	0.038742	9.83e-06	3.48e-04	0.829503	All Mutant > WT
XPO1	0.51447	0.635057	-0.120587	1.58e-05	4.80e-04	-0.829493	All Mutant < WT
CTDSP1	0.687093	0.673186	0.013907	9.36e-06	3.33e-04	0.829452	All Mutant > WT
KIAA1267	0.247586	0.220982	0.026604	5.37e-04	6.04e-03	0.829386	All Mutant > WT
C14orf115	0.25437	0.23193	0.02244	1.06e-04	1.89e-03	0.829327	All Mutant > WT
HCRTR1	0.385805	0.325943	0.059863	6.03e-05	1.26e-03	0.827674	All Mutant > WT
GPR68	0.577359	0.5007	0.076659	7.20e-07	5.61e-05	0.827145	All Mutant > WT
NR0B2	0.294911	0.259294	0.035616	1.83e-04	2.79e-03	0.827118	All Mutant > WT
LOC285847	0.648568	0.605694	0.042873	2.37e-06	1.25e-04	0.826877	All Mutant > WT
CST5	0.412089	0.339026	0.073063	2.71e-05	6.83e-04	0.826736	All Mutant > WT
VEGFC	0.652599	0.551695	0.100904	1.23e-07	1.84e-05	0.82652	All Mutant > WT
XYLT1	0.604355	0.559783	0.044572	3.16e-06	1.53e-04	0.826361	All Mutant > WT
SLCO4A1	0.661784	0.627673	0.034111	3.38e-07	3.14e-05	0.82583	All Mutant > WT
SLC35E3	0.474275	0.57194	-0.097665	2.13e-06	1.15e-04	-0.825588	All Mutant < WT
FGF3	0.615865	0.543532	0.072333	9.10e-06	3.27e-04	0.825552	All Mutant > WT
ERAP1	0.453829	0.512447	-0.058618	5.66e-05	1.21e-03	-0.825391	All Mutant < WT
FAM179A	0.234876	0.214188	0.020687	2.65e-04	3.69e-03	0.82527	All Mutant > WT
FAM71F2	0.325436	0.263117	0.062319	9.01e-05	1.68e-03	0.825206	All Mutant > WT
LSS	0.440604	0.544192	-0.103588	1.98e-05	5.73e-04	-0.825182	All Mutant < WT
FARP2	0.60572	0.642824	-0.037105	2.71e-05	6.83e-04	-0.825047	All Mutant < WT
PPP1CB	0.420122	0.481169	-0.061047	4.09e-06	1.84e-04	-0.824631	All Mutant < WT
SMO	0.522296	0.593069	-0.070772	1.66e-06	9.64e-05	-0.824385	All Mutant < WT
INTS10	0.383817	0.455234	-0.071417	8.84e-06	3.19e-04	-0.824015	All Mutant < WT
NKAPL	0.408009	0.303709	0.104299	2.52e-05	6.58e-04	0.823838	All Mutant > WT
LAMA4	0.327585	0.232367	0.095218	1.34e-04	2.22e-03	0.823275	All Mutant > WT
MPZ	0.260171	0.229662	0.030509	5.72e-04	6.34e-03	0.822754	All Mutant > WT
IPO11	0.644163	0.685652	-0.041489	1.84e-03	1.46e-02	-0.821767	All Mutant < WT
CTNNA1	0.553829	0.500112	0.053717	1.13e-06	7.54e-05	0.82147	All Mutant > WT
RPL23AP32	0.213719	0.197069	0.01665	2.20e-03	1.65e-02	0.821281	All Mutant > WT
ABLIM3	0.353175	0.306803	0.046372	2.75e-06	1.39e-04	0.82096	All Mutant > WT
PRSSL1	0.638187	0.674798	-0.036611	5.92e-04	6.49e-03	-0.820799	All Mutant < WT
ARHGAP25	0.535671	0.588633	-0.052961	1.46e-04	2.35e-03	-0.820369	All Mutant < WT
AEBP1	0.497494	0.44971	0.047783	1.45e-04	2.35e-03	0.820288	All Mutant > WT
MCM3APAS	0.501897	0.601255	-0.099358	2.09e-05	5.91e-04	-0.81988	All Mutant < WT
FN3K	0.501133	0.422485	0.078647	8.04e-06	3.06e-04	0.819479	All Mutant > WT
SELP	0.29433	0.251352	0.042978	1.04e-04	1.87e-03	0.819352	All Mutant > WT
PTPN7	0.333933	0.391423	-0.05749	1.29e-07	1.89e-05	-0.819145	All Mutant < WT
UNC45B	0.365185	0.296507	0.068678	6.26e-05	1.29e-03	0.817838	All Mutant > WT
CCR3	0.31759	0.250605	0.066985	7.07e-05	1.40e-03	0.81742	All Mutant > WT
ADORA3	0.273063	0.233581	0.039483	4.70e-05	1.06e-03	0.816962	All Mutant > WT
BNC1	0.58822	0.522976	0.065245	6.66e-06	2.64e-04	0.816127	All Mutant > WT
LRRN4CL	0.239774	0.217941	0.021833	3.21e-04	4.24e-03	0.815824	All Mutant > WT
G6PC	0.323106	0.276482	0.046624	6.84e-05	1.38e-03	0.815203	All Mutant > WT
PTPRJ	0.536024	0.586591	-0.050567	5.62e-05	1.20e-03	-0.815101	All Mutant < WT
CLIP4	0.389301	0.466297	-0.076996	1.76e-06	1.00e-04	-0.813307	All Mutant < WT
PYY	0.586308	0.524879	0.061429	1.65e-06	9.63e-05	0.813258	All Mutant > WT
TMPRSS4	0.341829	0.291028	0.050801	1.22e-04	2.10e-03	0.812974	All Mutant > WT
SYNPO	0.399522	0.335389	0.064134	8.84e-05	1.65e-03	0.812886	All Mutant > WT
DCST1	0.577924	0.539648	0.038276	1.21e-06	7.89e-05	0.81196	All Mutant > WT
OR13A1	0.233173	0.207366	0.025807	5.06e-06	2.17e-04	0.811508	All Mutant > WT
BANF2	0.330832	0.278449	0.052383	1.42e-04	2.31e-03	0.810779	All Mutant > WT
PRKRIP1	0.507229	0.572922	-0.065693	2.72e-04	3.76e-03	-0.810566	All Mutant < WT
LENEP	0.384715	0.331403	0.053313	1.34e-05	4.28e-04	0.809762	All Mutant > WT
HOXB4	0.4692	0.574812	-0.105612	8.42e-06	3.12e-04	-0.809024	All Mutant < WT
MOBKL3	0.594344	0.704324	-0.10998	2.56e-05	6.59e-04	-0.808825	All Mutant < WT
COL9A2	0.642826	0.556921	0.085905	2.51e-07	2.68e-05	0.808735	All Mutant > WT
CD164L2	0.662598	0.520703	0.141895	1.14e-07	1.83e-05	0.808401	All Mutant > WT
TMEM190	0.458573	0.373949	0.084624	1.24e-05	4.07e-04	0.808198	All Mutant > WT
AOC2	0.389749	0.326182	0.063567	3.02e-05	7.41e-04	0.808129	All Mutant > WT
SREBF1	0.660084	0.625136	0.034948	1.10e-07	1.82e-05	0.80715	All Mutant > WT
GPR56	0.336097	0.303796	0.032302	7.87e-04	7.89e-03	0.806837	All Mutant > WT
ZFPL1	1.00425	0.966625	0.037622	5.21e-06	2.22e-04	0.806421	All Mutant > WT
FAM129A	0.394492	0.363847	0.030645	1.27e-05	4.18e-04	0.806197	All Mutant > WT
C1orf70	0.370096	0.319163	0.050933	2.47e-05	6.51e-04	0.806107	All Mutant > WT
ZNF281	0.613241	0.65302	-0.03978	1.65e-04	2.56e-03	-0.806022	All Mutant < WT
NKX2-6	0.512436	0.422873	0.089563	7.49e-05	1.46e-03	0.805568	All Mutant > WT
KLK13	0.542357	0.481005	0.061353	3.59e-06	1.67e-04	0.80511	All Mutant > WT
ZNF629	0.622658	0.665851	-0.043192	6.57e-04	7.02e-03	-0.804543	All Mutant < WT
C17orf46	0.720538	0.696323	0.024216	5.75e-07	4.73e-05	0.804401	All Mutant > WT
FAM91A1	0.548813	0.636235	-0.087422	2.16e-05	6.01e-04	-0.804298	All Mutant < WT
TRAK2	0.803961	0.77435	0.029611	4.54e-05	1.03e-03	0.804074	All Mutant > WT
GAS2L2	0.46974	0.374959	0.094781	8.59e-06	3.16e-04	0.803954	All Mutant > WT
ADRB1	0.50535	0.575967	-0.070617	7.75e-05	1.51e-03	-0.802428	All Mutant < WT
NIN	0.657866	0.685242	-0.027375	1.18e-04	2.05e-03	-0.801348	All Mutant < WT
LOC127841	0.532383	0.425411	0.106972	6.10e-06	2.49e-04	0.801105	All Mutant > WT
P2RY12	0.468856	0.412076	0.056779	3.66e-05	8.63e-04	0.800304	All Mutant > WT
DNM1	0.55451	0.515408	0.039102	4.46e-06	1.98e-04	0.800211	All Mutant > WT
CDKN1C	0.639322	0.661832	-0.022509	1.25e-06	8.03e-05	-0.799751	All Mutant < WT
PSTPIP2	0.549815	0.602825	-0.05301	5.94e-05	1.25e-03	-0.799598	All Mutant < WT
TRHR	0.314035	0.252321	0.061714	2.07e-05	5.88e-04	0.79914	All Mutant > WT
KRI1	0.801556	0.764741	0.036815	2.48e-05	6.51e-04	0.797406	All Mutant > WT
LOC201651	0.470474	0.372354	0.09812	1.04e-04	1.87e-03	0.79709	All Mutant > WT
MIR146B	0.504954	0.576549	-0.071595	7.95e-05	1.52e-03	-0.796659	All Mutant < WT
PRAC	0.534861	0.474166	0.060695	2.06e-05	5.86e-04	0.796466	All Mutant > WT
ZNF205	0.331836	0.287552	0.044284	1.46e-04	2.35e-03	0.796282	All Mutant > WT
MGC3771	0.331836	0.287552	0.044284	1.46e-04	2.35e-03	0.796282	All Mutant > WT
ZBTB48	0.710111	0.67375	0.036361	1.12e-04	1.97e-03	0.796246	All Mutant > WT
COMMD3	0.739178	0.691956	0.047222	7.25e-06	2.82e-04	0.796139	All Mutant > WT
ELMO3	0.346858	0.283856	0.063003	4.13e-05	9.53e-04	0.79562	All Mutant > WT
LOC619207	0.299183	0.253321	0.045863	3.34e-04	4.34e-03	0.795287	All Mutant > WT
GPR179	0.266449	0.239219	0.02723	2.83e-04	3.84e-03	0.794573	All Mutant > WT
APOA4	0.277392	0.254381	0.023011	2.44e-04	3.48e-03	0.794084	All Mutant > WT
ABHD10	0.65703	0.693806	-0.036776	1.24e-03	1.10e-02	-0.792913	All Mutant < WT
PPP1R2	0.522966	0.573005	-0.050039	3.13e-05	7.59e-04	-0.792022	All Mutant < WT
GFRA2	0.415562	0.485368	-0.069806	1.80e-06	1.03e-04	-0.791926	All Mutant < WT
HPCAL1	0.89361	0.859389	0.034221	1.56e-05	4.78e-04	0.791849	All Mutant > WT
CHRM4	0.398329	0.379734	0.018595	7.96e-09	2.60e-06	0.79156	All Mutant > WT
TNNC2	0.472703	0.406646	0.066058	1.29e-05	4.20e-04	0.791075	All Mutant > WT
NDE1	0.379271	0.470894	-0.091623	2.22e-05	6.13e-04	-0.791009	All Mutant < WT
EPOR	0.489944	0.430771	0.059174	3.79e-05	8.89e-04	0.790565	All Mutant > WT
C2orf65	0.367123	0.27939	0.087733	1.30e-04	2.19e-03	0.790392	All Mutant > WT
TANK	0.353687	0.468656	-0.114969	1.42e-06	8.71e-05	-0.790011	All Mutant < WT
PDCD1LG2	0.634575	0.539802	0.094772	4.48e-06	1.98e-04	0.78983	All Mutant > WT
C11orf36	0.374184	0.325932	0.048252	8.56e-05	1.61e-03	0.78979	All Mutant > WT
CDCA5	1.0434	1.00459	0.038802	6.55e-06	2.62e-04	0.789514	All Mutant > WT
TRAK1	0.346745	0.270204	0.076542	4.37e-05	1.00e-03	0.789318	All Mutant > WT
CRYBB1	0.513438	0.482667	0.030771	1.73e-12	1.16e-08	0.789291	All Mutant > WT
NAPSA	0.379435	0.321445	0.05799	1.39e-04	2.28e-03	0.788893	All Mutant > WT
LDLR	0.647194	0.535445	0.111749	2.52e-09	1.13e-06	0.787963	All Mutant > WT
YIF1B	0.647398	0.611201	0.036197	1.43e-06	8.73e-05	0.787119	All Mutant > WT
C1orf14	0.333122	0.267796	0.065326	2.80e-04	3.82e-03	0.786834	All Mutant > WT
DIO3OS	0.328551	0.283692	0.044859	4.66e-04	5.52e-03	0.786645	All Mutant > WT
VSIG10L	0.37139	0.304475	0.066915	1.88e-04	2.85e-03	0.786137	All Mutant > WT
ABCG4	0.687604	0.724276	-0.036672	8.67e-05	1.63e-03	-0.785952	All Mutant < WT
MIR1226	0.265955	0.239123	0.026831	2.76e-04	3.79e-03	0.785501	All Mutant > WT
USP39	0.784947	0.745398	0.039549	2.41e-06	1.27e-04	0.78535	All Mutant > WT
CRABP1	0.646244	0.581109	0.065135	3.36e-07	3.14e-05	0.784927	All Mutant > WT
RSPH9	0.369824	0.300116	0.069708	1.34e-04	2.22e-03	0.784872	All Mutant > WT
C1orf126	0.687869	0.669283	0.018586	5.09e-07	4.33e-05	0.784764	All Mutant > WT
HELZ	0.459345	0.545728	-0.086383	5.77e-06	2.39e-04	-0.784462	All Mutant < WT
CDC42EP3	0.54888	0.648203	-0.099323	2.79e-05	6.99e-04	-0.784322	All Mutant < WT
MRGPRG	0.373749	0.325723	0.048026	1.04e-04	1.87e-03	0.78409	All Mutant > WT
CKLF	0.647007	0.629443	0.017565	1.01e-05	3.53e-04	0.783547	All Mutant > WT
MYH11	0.4513	0.523133	-0.071833	2.67e-05	6.77e-04	-0.783545	All Mutant < WT
GLIPR2	0.701611	0.721309	-0.019698	1.07e-04	1.91e-03	-0.783298	All Mutant < WT
MERTK	0.620846	0.670448	-0.049602	1.83e-05	5.41e-04	-0.783241	All Mutant < WT
ANKS6	0.430727	0.385284	0.045443	3.67e-03	2.40e-02	0.783177	All Mutant > WT
LIMCH1	0.4948	0.433843	0.060956	1.09e-05	3.69e-04	0.782875	All Mutant > WT
CKMT2	0.376297	0.27276	0.103537	3.97e-05	9.26e-04	0.782709	All Mutant > WT
MCART1	0.240742	0.203537	0.037205	6.80e-04	7.15e-03	0.781773	All Mutant > WT
CD58	0.556519	0.614412	-0.057893	2.99e-04	4.01e-03	-0.781546	All Mutant < WT
SHROOM3	0.4325	0.358844	0.073656	2.76e-05	6.92e-04	0.780471	All Mutant > WT
LYN	0.421386	0.488419	-0.067033	2.42e-07	2.66e-05	-0.779905	All Mutant < WT
SNORD123	0.423406	0.353455	0.069951	1.23e-05	4.07e-04	0.779903	All Mutant > WT
AGAP11	0.465384	0.378406	0.086978	8.86e-07	6.48e-05	0.779317	All Mutant > WT
PLA1A	0.342535	0.288925	0.05361	8.01e-05	1.53e-03	0.7791	All Mutant > WT
NAGS	0.59026	0.531388	0.058871	5.80e-06	2.39e-04	0.778529	All Mutant > WT
MSR1	0.403964	0.303495	0.100468	9.50e-05	1.76e-03	0.778219	All Mutant > WT
TTR	0.292717	0.255027	0.03769	7.40e-04	7.58e-03	0.778218	All Mutant > WT
THPO	0.322826	0.276927	0.045899	4.10e-05	9.48e-04	0.778113	All Mutant > WT
SLC25A41	0.333018	0.285847	0.047171	4.69e-04	5.53e-03	0.777617	All Mutant > WT
C11orf59	0.722146	0.714049	0.008097	2.62e-04	3.66e-03	0.777256	All Mutant > WT
DHH	0.492899	0.426793	0.066106	5.21e-06	2.22e-04	0.77699	All Mutant > WT
PCDHGC5	0.364643	0.321591	0.043051	3.76e-05	8.83e-04	0.776744	All Mutant > WT
LYPD3	0.336285	0.276102	0.060183	2.86e-04	3.88e-03	0.776697	All Mutant > WT
FLII	0.715067	0.692105	0.022962	1.81e-05	5.37e-04	0.776662	All Mutant > WT
C2orf61	0.240925	0.205186	0.035739	2.13e-03	1.62e-02	0.776614	All Mutant > WT
C1orf52	0.293928	0.24477	0.049158	2.81e-04	3.83e-03	0.776492	All Mutant > WT
TANC1	0.474868	0.556682	-0.081814	2.04e-05	5.82e-04	-0.776369	All Mutant < WT
SQRDL	0.428951	0.491651	-0.0627	4.02e-06	1.81e-04	-0.776183	All Mutant < WT
MIR25	0.25434	0.227429	0.026911	1.44e-04	2.34e-03	0.775479	All Mutant > WT
TMEM151A	0.398567	0.340685	0.057883	3.08e-05	7.52e-04	0.775295	All Mutant > WT
PALMD	0.529403	0.436912	0.092491	8.60e-06	3.16e-04	0.775015	All Mutant > WT
AKNA	0.387024	0.330896	0.056128	6.31e-05	1.29e-03	0.774736	All Mutant > WT
C8orf73	0.486222	0.415755	0.070467	3.14e-05	7.61e-04	0.774396	All Mutant > WT
MIR92A1	0.51646	0.456921	0.059539	1.98e-06	1.10e-04	0.774037	All Mutant > WT
TCTEX1D4	0.438402	0.51847	-0.080068	2.23e-05	6.14e-04	-0.774001	All Mutant < WT
BTBD19	0.438402	0.51847	-0.080068	2.23e-05	6.14e-04	-0.774001	All Mutant < WT
SIPA1	0.721784	0.69062	0.031164	1.18e-05	3.96e-04	0.772107	All Mutant > WT
EMP2	0.341281	0.290026	0.051256	1.01e-04	1.83e-03	0.771859	All Mutant > WT
GPR156	0.655033	0.617398	0.037635	2.16e-06	1.17e-04	0.771571	All Mutant > WT
ACOXL	0.470734	0.390429	0.080305	1.46e-05	4.50e-04	0.771483	All Mutant > WT
PLN	0.5294	0.468515	0.060885	6.89e-05	1.38e-03	0.771169	All Mutant > WT
CAPN13	0.352754	0.307525	0.045229	6.21e-05	1.29e-03	0.771121	All Mutant > WT
CA9	0.535379	0.467389	0.06799	2.53e-06	1.32e-04	0.77107	All Mutant > WT
RNF220	0.355274	0.425429	-0.070155	2.76e-06	1.39e-04	-0.770823	All Mutant < WT
TSGA13	0.63282	0.682285	-0.049466	6.47e-04	6.95e-03	-0.770756	All Mutant < WT
VAX2	0.496067	0.452036	0.044032	1.05e-05	3.61e-04	0.770724	All Mutant > WT
DEFB124	0.372034	0.318704	0.05333	1.88e-04	2.85e-03	0.76983	All Mutant > WT
LGALS3BP	0.367737	0.30521	0.062527	8.08e-05	1.53e-03	0.769524	All Mutant > WT
DLEU7	0.241792	0.205023	0.036769	7.74e-04	7.82e-03	0.769366	All Mutant > WT
C9orf45	0.261285	0.231245	0.03004	1.08e-03	9.90e-03	0.769273	All Mutant > WT
ZBTB42	0.600718	0.538971	0.061747	2.83e-08	7.16e-06	0.768657	All Mutant > WT
LOC284009	0.384043	0.322641	0.061402	3.19e-04	4.21e-03	0.768045	All Mutant > WT
C14orf68	0.289486	0.260389	0.029097	3.56e-04	4.50e-03	0.767924	All Mutant > WT
MIR451	0.28089	0.250343	0.030547	4.81e-04	5.61e-03	0.767271	All Mutant > WT
MIR144	0.28089	0.250343	0.030547	4.81e-04	5.61e-03	0.767271	All Mutant > WT
KLF3	0.404507	0.504719	-0.100212	9.71e-07	6.88e-05	-0.766299	All Mutant < WT
FLJ13197	0.404507	0.504719	-0.100212	9.71e-07	6.88e-05	-0.766299	All Mutant < WT
MMEL1	0.313203	0.28215	0.031054	5.25e-05	1.15e-03	0.766198	All Mutant > WT
PDZK1IP1	0.434332	0.364135	0.070198	1.31e-04	2.19e-03	0.765755	All Mutant > WT
UPK2	0.444976	0.407098	0.037878	6.20e-04	6.75e-03	0.765599	All Mutant > WT
SEPP1	0.544403	0.441407	0.102995	1.52e-06	9.07e-05	0.765302	All Mutant > WT
SPOCD1	0.424901	0.384063	0.040838	9.13e-06	3.27e-04	0.764939	All Mutant > WT
GCNT3	0.371146	0.306082	0.065064	4.58e-04	5.46e-03	0.764695	All Mutant > WT
IER5L	0.407681	0.466473	-0.058792	3.00e-05	7.39e-04	-0.764428	All Mutant < WT
PRSS36	0.422667	0.39027	0.032397	3.81e-04	4.73e-03	0.764387	All Mutant > WT
GPR61	0.233486	0.216895	0.016591	4.08e-04	4.98e-03	0.764104	All Mutant > WT
ABCB6	0.663543	0.544954	0.118588	2.12e-07	2.44e-05	0.763956	All Mutant > WT
C16orf79	0.269573	0.241256	0.028317	1.48e-04	2.37e-03	0.763863	All Mutant > WT
BTNL9	0.428261	0.341108	0.087153	1.04e-04	1.87e-03	0.763598	All Mutant > WT
RING1	0.532487	0.589421	-0.056933	1.05e-04	1.88e-03	-0.763339	All Mutant < WT
KIFC3	0.464267	0.409637	0.05463	4.19e-04	5.08e-03	0.763254	All Mutant > WT
MIR548G	0.713544	0.695756	0.017788	3.88e-05	9.08e-04	0.763128	All Mutant > WT
SEMA4A	0.414664	0.363421	0.051243	1.34e-05	4.28e-04	0.762596	All Mutant > WT
MIR194-2	0.274456	0.252679	0.021777	8.41e-06	3.12e-04	0.762536	All Mutant > WT
KLRG1	0.397241	0.329542	0.067699	1.75e-04	2.70e-03	0.762191	All Mutant > WT
CCDC85B	0.402901	0.454777	-0.051875	1.13e-06	7.54e-05	-0.762057	All Mutant < WT
CHRNB4	0.236256	0.20748	0.028776	4.02e-03	2.54e-02	0.760921	All Mutant > WT
SERPING1	0.420197	0.369445	0.050752	2.64e-05	6.76e-04	0.760436	All Mutant > WT
TMEM26	0.569201	0.480366	0.088835	7.75e-07	5.93e-05	0.760109	All Mutant > WT
CCDC19	0.345533	0.277504	0.068029	4.87e-04	5.66e-03	0.759909	All Mutant > WT
CNIH	0.721973	0.703222	0.018752	6.86e-05	1.38e-03	0.759439	All Mutant > WT
ACCN3	0.481091	0.396243	0.084848	5.91e-05	1.24e-03	0.759371	All Mutant > WT
MOXD2	0.264987	0.231776	0.033211	3.12e-04	4.14e-03	0.759196	All Mutant > WT
GUCA2B	0.260441	0.241042	0.019399	1.02e-03	9.56e-03	0.758599	All Mutant > WT
C6orf26	0.321621	0.277787	0.043834	3.41e-04	4.39e-03	0.758509	All Mutant > WT
PNPLA2	0.387596	0.335307	0.052289	2.13e-05	5.96e-04	0.758428	All Mutant > WT
MIR1225	0.213522	0.203739	0.009783	6.84e-04	7.18e-03	0.7584	All Mutant > WT
OSGIN2	0.718585	0.701712	0.016873	2.01e-05	5.77e-04	0.758125	All Mutant > WT
KLF13	0.547129	0.597955	-0.050826	1.02e-04	1.85e-03	-0.757926	All Mutant < WT
IL3	0.364584	0.293259	0.071325	4.74e-04	5.58e-03	0.757744	All Mutant > WT
CSRP1	0.623205	0.571031	0.052173	7.41e-07	5.70e-05	0.756563	All Mutant > WT
AHCYL2	0.349425	0.439491	-0.090066	1.75e-05	5.21e-04	-0.756516	All Mutant < WT
BCAM	0.390654	0.45241	-0.061757	4.11e-05	9.50e-04	-0.756515	All Mutant < WT
ALPK3	0.369647	0.32205	0.047597	1.90e-04	2.88e-03	0.756358	All Mutant > WT
MIR125B1	0.600193	0.490468	0.109725	2.54e-07	2.68e-05	0.756018	All Mutant > WT
GPR87	0.282922	0.248495	0.034426	4.31e-04	5.20e-03	0.755734	All Mutant > WT
REEP2	0.746415	0.721789	0.024626	1.37e-05	4.33e-04	0.755241	All Mutant > WT
SPTLC3	0.408814	0.357029	0.051785	1.46e-05	4.50e-04	0.754817	All Mutant > WT
CD52	0.559009	0.462126	0.096883	2.78e-07	2.82e-05	0.75455	All Mutant > WT
C11orf95	0.452695	0.513284	-0.060589	1.98e-05	5.73e-04	-0.753678	All Mutant < WT
SUMO3	0.53335	0.495033	0.038317	7.06e-05	1.40e-03	0.752719	All Mutant > WT
FGF5	0.354347	0.442011	-0.087665	1.94e-06	1.09e-04	-0.752199	All Mutant < WT
C17orf55	0.548387	0.610902	-0.062515	6.71e-05	1.35e-03	-0.751566	All Mutant < WT
RP1	0.310984	0.25308	0.057904	1.93e-04	2.92e-03	0.751336	All Mutant > WT
CCL19	0.302971	0.278245	0.024726	9.75e-04	9.23e-03	0.750864	All Mutant > WT
SLC10A2	0.435607	0.351638	0.083969	9.88e-05	1.81e-03	0.750754	All Mutant > WT
OXT	0.270833	0.228402	0.042432	1.96e-03	1.53e-02	0.749693	All Mutant > WT
PLCXD2	0.818719	0.787449	0.03127	3.09e-05	7.53e-04	0.749681	All Mutant > WT
SLC35D2	0.416304	0.358729	0.057575	2.09e-05	5.91e-04	0.749672	All Mutant > WT
LMOD3	0.227332	0.206439	0.020893	1.94e-03	1.52e-02	0.749038	All Mutant > WT
C10orf120	0.305997	0.260895	0.045102	3.56e-05	8.43e-04	0.748449	All Mutant > WT
MTCH1	0.417967	0.505578	-0.087611	1.02e-06	7.09e-05	-0.748366	All Mutant < WT
ENTPD2	0.588445	0.516609	0.071836	1.42e-05	4.43e-04	0.748359	All Mutant > WT
HDC	0.218418	0.202114	0.016304	1.56e-03	1.29e-02	0.748292	All Mutant > WT
RFTN2	0.38071	0.310729	0.069981	5.85e-05	1.23e-03	0.748154	All Mutant > WT
TMEM82	0.346476	0.32343	0.023046	3.73e-05	8.79e-04	0.74775	All Mutant > WT
SBK2	0.30466	0.254008	0.050652	1.19e-03	1.07e-02	0.747085	All Mutant > WT
ADRBK1	0.746039	0.728292	0.017746	3.77e-04	4.70e-03	0.747014	All Mutant > WT
MIR589	0.462508	0.404335	0.058173	1.01e-04	1.83e-03	0.746797	All Mutant > WT
GDE1	0.738107	0.721403	0.016704	3.35e-06	1.59e-04	0.746082	All Mutant > WT
SGCA	0.230252	0.208474	0.021778	4.93e-04	5.71e-03	0.745994	All Mutant > WT
LOC100127888	0.231406	0.21866	0.012746	4.67e-04	5.52e-03	0.745835	All Mutant > WT
CDKN2D	0.751072	0.718852	0.032219	1.23e-04	2.11e-03	0.745714	All Mutant > WT
RBPMS2	0.575	0.523288	0.051711	2.65e-05	6.76e-04	0.745323	All Mutant > WT
MLLT10	0.32663	0.378134	-0.051504	3.47e-05	8.24e-04	-0.745019	All Mutant < WT
PLCB2	0.510923	0.57241	-0.061487	2.53e-05	6.59e-04	-0.744608	All Mutant < WT
VAMP2	0.52427	0.623359	-0.099089	1.98e-04	2.96e-03	-0.744412	All Mutant < WT
FAM193A	0.194623	0.183822	0.010801	2.25e-03	1.68e-02	0.74298	All Mutant > WT
OCIAD2	0.66018	0.690891	-0.030711	3.88e-04	4.78e-03	-0.74288	All Mutant < WT
LOC26102	0.456391	0.512829	-0.056437	6.30e-06	2.56e-04	-0.742724	All Mutant < WT
LOC399959	0.517631	0.438759	0.078872	2.52e-07	2.68e-05	0.742226	All Mutant > WT
ATP8B4	0.377483	0.33954	0.037943	3.51e-04	4.44e-03	0.741845	All Mutant > WT
MIR572	0.349361	0.27988	0.069481	5.26e-04	5.96e-03	0.741514	All Mutant > WT
C15orf38	0.521189	0.461115	0.060074	6.29e-05	1.29e-03	0.741471	All Mutant > WT
C1S	0.218895	0.180534	0.038361	1.32e-03	1.15e-02	0.741456	All Mutant > WT
ICAM1	0.693393	0.667715	0.025678	7.21e-04	7.45e-03	0.741276	All Mutant > WT
LOC643008	0.463749	0.41582	0.047929	2.96e-05	7.33e-04	0.740912	All Mutant > WT
FBXL18	0.565195	0.514767	0.050428	8.38e-06	3.12e-04	0.740445	All Mutant > WT
OSBPL5	0.351026	0.316139	0.034887	1.21e-04	2.10e-03	0.740397	All Mutant > WT
ZNF621	0.366888	0.42328	-0.056392	1.82e-04	2.79e-03	-0.740284	All Mutant < WT
SNORD15B	0.273214	0.242748	0.030466	3.41e-04	4.39e-03	0.739991	All Mutant > WT
IL17B	0.274074	0.248663	0.02541	2.80e-04	3.82e-03	0.739812	All Mutant > WT
NEK4	0.721499	0.70842	0.013079	1.60e-04	2.51e-03	0.739702	All Mutant > WT
FMO2	0.307908	0.2497	0.058209	1.24e-03	1.10e-02	0.738783	All Mutant > WT
C7orf58	0.413153	0.526989	-0.113836	4.82e-05	1.08e-03	-0.738257	All Mutant < WT
TMEM208	0.870843	0.844718	0.026125	1.86e-05	5.48e-04	0.73821	All Mutant > WT
C14orf93	0.28311	0.248486	0.034625	4.59e-04	5.46e-03	0.73813	All Mutant > WT
IDH3B	0.358078	0.430447	-0.072369	1.23e-05	4.07e-04	-0.737806	All Mutant < WT
RGS19	0.839775	0.897524	-0.057749	1.40e-03	1.20e-02	-0.737006	All Mutant < WT
SGK269	0.26297	0.236352	0.026618	1.78e-04	2.74e-03	0.736987	All Mutant > WT
KHNYN	0.794779	0.754496	0.040283	1.84e-04	2.81e-03	0.736324	All Mutant > WT
LOC646982	0.382834	0.316537	0.066297	5.91e-05	1.24e-03	0.736129	All Mutant > WT
CGN	0.652364	0.617445	0.03492	1.59e-04	2.50e-03	0.735856	All Mutant > WT
AP1M1	0.538924	0.62307	-0.084146	3.34e-04	4.34e-03	-0.735716	All Mutant < WT
KIAA0284	0.477368	0.396122	0.081246	1.32e-04	2.20e-03	0.734927	All Mutant > WT
SETD1A	0.632471	0.616328	0.016143	4.06e-04	4.96e-03	0.734756	All Mutant > WT
CYP26C1	0.277855	0.227509	0.050346	1.55e-03	1.29e-02	0.734102	All Mutant > WT
SNX31	0.626752	0.532459	0.094293	6.18e-08	1.20e-05	0.733969	All Mutant > WT
DCBLD1	0.473294	0.388756	0.084538	3.99e-05	9.28e-04	0.733288	All Mutant > WT
HRH2	0.407012	0.374198	0.032813	2.97e-04	3.99e-03	0.732856	All Mutant > WT
C4BPA	0.453405	0.370367	0.083037	1.50e-05	4.61e-04	0.732667	All Mutant > WT
SCAPER	0.305055	0.241316	0.063739	3.69e-04	4.62e-03	0.732424	All Mutant > WT
C13orf36	0.342374	0.295624	0.04675	3.81e-04	4.73e-03	0.730467	All Mutant > WT
PRCD	0.288246	0.248054	0.040192	7.94e-05	1.52e-03	0.73046	All Mutant > WT
ANAPC13	0.685958	0.663344	0.022614	9.54e-05	1.76e-03	0.730321	All Mutant > WT
TMPRSS12	0.248058	0.214846	0.033213	2.56e-03	1.84e-02	0.730283	All Mutant > WT
CLDN6	0.678271	0.584166	0.094105	1.70e-07	2.24e-05	0.730026	All Mutant > WT
C7orf23	0.54947	0.62627	-0.076801	5.27e-04	5.96e-03	-0.729694	All Mutant < WT
SMAD2	0.600901	0.681946	-0.081045	2.51e-04	3.54e-03	-0.729162	All Mutant < WT
DACT1	0.565063	0.621588	-0.056526	2.61e-04	3.66e-03	-0.728901	All Mutant < WT
C17orf99	0.229545	0.210507	0.019038	7.80e-04	7.86e-03	0.728868	All Mutant > WT
HS3ST2	0.506466	0.445152	0.061314	5.37e-05	1.16e-03	0.72882	All Mutant > WT
LOC100133545	0.391019	0.345068	0.045951	5.62e-05	1.20e-03	0.728286	All Mutant > WT
SESN2	0.551206	0.597795	-0.046589	1.55e-04	2.46e-03	-0.727498	All Mutant < WT
CRB2	0.47996	0.414715	0.065244	3.23e-05	7.78e-04	0.727348	All Mutant > WT
CASQ1	0.295253	0.266285	0.028967	7.42e-04	7.58e-03	0.727284	All Mutant > WT
RANBP3L	0.438193	0.359158	0.079035	2.89e-05	7.21e-04	0.727223	All Mutant > WT
TINAGL1	0.364279	0.297919	0.06636	5.39e-05	1.17e-03	0.72685	All Mutant > WT
SLC10A5	0.474453	0.420214	0.054239	2.37e-07	2.64e-05	0.726743	All Mutant > WT
EFHC1	0.654466	0.712737	-0.058271	5.00e-04	5.75e-03	-0.726651	All Mutant < WT
LRRC29	0.817237	0.792581	0.024656	2.37e-05	6.37e-04	0.726353	All Mutant > WT
LAMC2	0.526999	0.442026	0.084973	3.38e-05	8.06e-04	0.726086	All Mutant > WT
GIMAP1	0.689511	0.678427	0.011083	1.21e-04	2.10e-03	0.725456	All Mutant > WT
FAM188B	0.644924	0.536911	0.108014	4.72e-07	4.13e-05	0.725197	All Mutant > WT
TSPYL5	0.535043	0.439959	0.095083	1.62e-05	4.89e-04	0.725023	All Mutant > WT
CPA1	0.22836	0.210122	0.018238	2.67e-03	1.89e-02	0.724995	All Mutant > WT
IL34	0.278795	0.235109	0.043686	6.01e-04	6.59e-03	0.724897	All Mutant > WT
DNAH1	0.424192	0.357191	0.067001	1.08e-03	9.96e-03	0.724478	All Mutant > WT
MDGA1	0.416317	0.501314	-0.084996	5.27e-05	1.15e-03	-0.724149	All Mutant < WT
JAGN1	0.737632	0.7793	-0.041669	7.91e-04	7.92e-03	-0.723984	All Mutant < WT
TMED3	0.577781	0.659333	-0.081552	7.60e-04	7.73e-03	-0.723807	All Mutant < WT
PSD3	0.386916	0.35691	0.030005	3.29e-06	1.57e-04	0.723778	All Mutant > WT
PTPMT1	0.687114	0.679696	0.007418	1.44e-04	2.34e-03	0.722746	All Mutant > WT
LOC284379	0.448076	0.378009	0.070067	7.02e-05	1.40e-03	0.722535	All Mutant > WT
FILIP1L	0.493005	0.440773	0.052232	7.14e-05	1.41e-03	0.722506	All Mutant > WT
FCGR2A	0.223028	0.265443	-0.042415	2.97e-07	2.90e-05	-0.72221	All Mutant < WT
NPB	0.397028	0.363837	0.033191	1.36e-04	2.24e-03	0.722181	All Mutant > WT
JOSD2	0.738078	0.751648	-0.01357	1.64e-03	1.35e-02	-0.721543	All Mutant < WT
CNGA4	0.220276	0.204103	0.016173	4.36e-03	2.69e-02	0.721256	All Mutant > WT
MSX2P1	0.281634	0.237677	0.043957	1.90e-03	1.49e-02	0.721057	All Mutant > WT
RAI14	0.665838	0.630188	0.03565	3.52e-06	1.65e-04	0.720881	All Mutant > WT
C6orf94	0.239351	0.212628	0.026723	8.72e-04	8.51e-03	0.720673	All Mutant > WT
SLC17A2	0.295264	0.264743	0.030521	4.22e-04	5.11e-03	0.720309	All Mutant > WT
PADI6	0.257119	0.23469	0.022429	2.44e-03	1.78e-02	0.719775	All Mutant > WT
CD8A	0.548354	0.502273	0.046081	1.50e-05	4.61e-04	0.719654	All Mutant > WT
CHRNA5	0.580978	0.623276	-0.042298	2.62e-04	3.66e-03	-0.719632	All Mutant < WT
ZNF652	0.41282	0.483877	-0.071057	3.96e-05	9.24e-04	-0.71961	All Mutant < WT
GUCA2A	0.244306	0.222436	0.02187	5.68e-04	6.30e-03	0.719549	All Mutant > WT
RNF183	0.264458	0.226914	0.037544	2.42e-04	3.46e-03	0.718907	All Mutant > WT
SLC16A8	0.286196	0.258545	0.027651	3.64e-04	4.57e-03	0.718896	All Mutant > WT
CALML3	0.263939	0.241282	0.022657	8.04e-04	8.00e-03	0.718711	All Mutant > WT
MIR181C	0.432596	0.365797	0.066799	3.42e-04	4.40e-03	0.718637	All Mutant > WT
MIR192	0.268162	0.250349	0.017813	1.67e-05	5.03e-04	0.718524	All Mutant > WT
AHDC1	0.727719	0.751066	-0.023348	5.79e-04	6.39e-03	-0.718343	All Mutant < WT
ZBTB24	0.26044	0.323599	-0.063159	3.32e-09	1.35e-06	-0.718145	All Mutant < WT
MIR26B	0.371132	0.32138	0.049752	6.84e-05	1.38e-03	0.71807	All Mutant > WT
IL11	0.531822	0.462943	0.068879	5.82e-05	1.23e-03	0.717598	All Mutant > WT
ENTPD3	0.594869	0.490837	0.104032	2.08e-06	1.14e-04	0.717582	All Mutant > WT
EPB49	0.42469	0.346683	0.078007	4.75e-06	2.09e-04	0.717254	All Mutant > WT
FAM175A	0.352275	0.414839	-0.062563	2.32e-05	6.31e-04	-0.717135	All Mutant < WT
DNLZ	0.471714	0.443466	0.028248	1.99e-03	1.54e-02	0.716823	All Mutant > WT
BACH2	0.785401	0.803188	-0.017787	2.44e-04	3.48e-03	-0.716799	All Mutant < WT
BIN1	0.475943	0.533734	-0.057791	1.08e-05	3.67e-04	-0.716792	All Mutant < WT
BTBD1	0.607358	0.636663	-0.029306	3.33e-04	4.33e-03	-0.71673	All Mutant < WT
PSKH2	0.376311	0.29933	0.076982	2.46e-04	3.49e-03	0.716609	All Mutant > WT
GPR135	0.745692	0.635094	0.110598	5.88e-06	2.42e-04	0.716439	All Mutant > WT
XIRP1	0.27481	0.238303	0.036507	6.11e-04	6.67e-03	0.716312	All Mutant > WT
C3orf54	0.732492	0.745297	-0.012805	1.02e-03	9.56e-03	-0.716165	All Mutant < WT
EPPK1	0.339218	0.283691	0.055527	1.15e-03	1.04e-02	0.716049	All Mutant > WT
C6orf81	0.704848	0.668439	0.036409	4.79e-05	1.07e-03	0.716	All Mutant > WT
HLA-DPB2	0.3921	0.350333	0.041767	2.31e-04	3.36e-03	0.715991	All Mutant > WT
RNF103	0.743911	0.729012	0.014898	2.55e-04	3.58e-03	0.715738	All Mutant > WT
DYTN	0.243878	0.21878	0.025098	1.57e-03	1.30e-02	0.715689	All Mutant > WT
CALHM3	0.309206	0.268016	0.04119	4.66e-04	5.52e-03	0.714944	All Mutant > WT
POU4F2	0.461197	0.410082	0.051116	7.07e-05	1.40e-03	0.714724	All Mutant > WT
EPGN	0.562029	0.461755	0.100274	7.33e-05	1.45e-03	0.714618	All Mutant > WT
LDB3	0.197862	0.172931	0.024931	3.19e-04	4.21e-03	0.714416	All Mutant > WT
TDRKH	0.477812	0.554231	-0.07642	6.07e-04	6.64e-03	-0.714277	All Mutant < WT
IRGC	0.224648	0.208642	0.016006	6.33e-03	3.51e-02	0.714067	All Mutant > WT
LETM1	0.612225	0.647187	-0.034961	4.94e-05	1.09e-03	-0.713739	All Mutant < WT
LIPF	0.247381	0.217256	0.030125	1.15e-03	1.04e-02	0.713406	All Mutant > WT
HHIP	0.587988	0.523141	0.064847	1.01e-06	7.09e-05	0.713344	All Mutant > WT
TG	0.366429	0.344711	0.021718	1.22e-03	1.09e-02	0.713104	All Mutant > WT
MGC12982	0.490875	0.395729	0.095146	2.47e-05	6.51e-04	0.712596	All Mutant > WT
C19orf24	0.645316	0.580998	0.064317	2.67e-05	6.77e-04	0.712163	All Mutant > WT
FAM166B	0.271458	0.228205	0.043253	6.54e-04	7.00e-03	0.712094	All Mutant > WT
CD83	0.382927	0.439163	-0.056236	3.02e-06	1.47e-04	-0.712	All Mutant < WT
TTC7B	0.40291	0.357657	0.045253	4.18e-04	5.08e-03	0.711979	All Mutant > WT
ZEB1	0.369509	0.447672	-0.078164	2.64e-07	2.74e-05	-0.711252	All Mutant < WT
LOC728758	0.210031	0.201007	0.009024	2.62e-03	1.86e-02	0.711031	All Mutant > WT
PTGIS	0.427228	0.362847	0.064381	1.92e-05	5.61e-04	0.710938	All Mutant > WT
LOC220930	0.405471	0.477074	-0.071603	3.32e-07	3.14e-05	-0.710856	All Mutant < WT
LEAP2	0.238421	0.212227	0.026194	1.29e-03	1.13e-02	0.710741	All Mutant > WT
SLC38A2	0.551463	0.595937	-0.044473	8.30e-04	8.22e-03	-0.710571	All Mutant < WT
S100A3	0.272414	0.235446	0.036968	2.83e-04	3.84e-03	0.70923	All Mutant > WT
HNRNPUL1	0.445352	0.508885	-0.063533	5.28e-04	5.96e-03	-0.708683	All Mutant < WT
THRB	0.69729	0.611532	0.085758	1.88e-05	5.50e-04	0.708588	All Mutant > WT
ACER3	0.284675	0.246413	0.038262	1.32e-03	1.15e-02	0.708323	All Mutant > WT
SLITRK6	0.315074	0.260814	0.05426	3.72e-04	4.64e-03	0.708241	All Mutant > WT
BUB1B	0.71059	0.699217	0.011374	4.94e-04	5.71e-03	0.70804	All Mutant > WT
TRAT1	0.345574	0.290268	0.055306	4.03e-04	4.93e-03	0.707268	All Mutant > WT
HSPB2	0.510892	0.4427	0.068193	5.33e-05	1.16e-03	0.706643	All Mutant > WT
NEK3	0.61689	0.594017	0.022873	7.21e-04	7.45e-03	0.706218	All Mutant > WT
FAM83F	0.540201	0.488478	0.051723	1.24e-05	4.07e-04	0.706016	All Mutant > WT
COL1A1	0.570271	0.521236	0.049035	1.04e-06	7.14e-05	0.70552	All Mutant > WT
CAPS	0.227477	0.201762	0.025715	2.61e-03	1.86e-02	0.705451	All Mutant > WT
TP73	0.623336	0.563076	0.06026	1.05e-05	3.61e-04	0.705187	All Mutant > WT
FBXO47	0.538349	0.412836	0.125513	5.80e-05	1.23e-03	0.705086	All Mutant > WT
SLC38A4	0.299718	0.235656	0.064061	1.14e-03	1.03e-02	0.705069	All Mutant > WT
C8orf84	0.418223	0.380095	0.038128	6.85e-05	1.38e-03	0.704266	All Mutant > WT
CBFB	0.652168	0.708923	-0.056755	2.27e-04	3.31e-03	-0.704258	All Mutant < WT
GSTTP2	0.255943	0.238078	0.017865	1.95e-03	1.52e-02	0.704121	All Mutant > WT
RNF144A	0.527624	0.482247	0.045376	2.48e-04	3.51e-03	0.704011	All Mutant > WT
ABHD6	0.6984	0.682997	0.015403	3.80e-04	4.73e-03	0.703207	All Mutant > WT
FCRL6	0.2619	0.221275	0.040625	6.64e-04	7.06e-03	0.702445	All Mutant > WT
LGALS8	0.396795	0.320189	0.076606	7.82e-05	1.51e-03	0.702197	All Mutant > WT
C16orf91	0.326969	0.291547	0.035422	2.34e-04	3.40e-03	0.702131	All Mutant > WT
OPRL1	0.663152	0.683237	-0.020086	4.78e-04	5.60e-03	-0.701883	All Mutant < WT
MCM7	0.724543	0.735388	-0.010845	6.74e-04	7.12e-03	-0.701679	All Mutant < WT
CLEC3B	0.505327	0.437719	0.067608	6.13e-05	1.28e-03	0.701489	All Mutant > WT
NCBP1	0.529668	0.585036	-0.055368	2.22e-04	3.24e-03	-0.701431	All Mutant < WT
FOXD2	0.486617	0.390339	0.096278	4.36e-05	9.98e-04	0.700847	All Mutant > WT
SHANK2	0.601938	0.522747	0.079191	2.38e-09	1.13e-06	0.700753	All Mutant > WT
GYS2	0.239468	0.218306	0.021162	1.30e-03	1.14e-02	0.700623	All Mutant > WT
GPR144	0.564616	0.504526	0.060089	2.86e-07	2.84e-05	0.700548	All Mutant > WT
RILPL1	0.432491	0.490437	-0.057946	8.02e-05	1.53e-03	-0.700547	All Mutant < WT
LAT2	0.519788	0.417865	0.101923	5.43e-05	1.17e-03	0.699963	All Mutant > WT
RUFY3	0.694605	0.676532	0.018072	2.43e-05	6.44e-04	0.699676	All Mutant > WT
AKR1D1	0.312722	0.260366	0.052356	5.38e-04	6.05e-03	0.699551	All Mutant > WT
PDLIM4	0.524188	0.415062	0.109126	1.33e-05	4.26e-04	0.699506	All Mutant > WT
SEPT4	0.632168	0.603733	0.028435	6.89e-05	1.38e-03	0.699485	All Mutant > WT
MESP2	0.46398	0.397879	0.066101	7.83e-05	1.51e-03	0.699072	All Mutant > WT
IQCD	0.506141	0.590318	-0.084178	3.59e-04	4.52e-03	-0.698821	All Mutant < WT
INHBE	0.28977	0.265051	0.024719	3.04e-04	4.06e-03	0.698641	All Mutant > WT
PRSS27	0.401873	0.477919	-0.076046	8.75e-06	3.18e-04	-0.698343	All Mutant < WT
TM4SF4	0.293672	0.253671	0.040001	2.78e-04	3.80e-03	0.698289	All Mutant > WT
PNMA2	0.47501	0.552504	-0.077494	1.18e-04	2.06e-03	-0.698285	All Mutant < WT
DNAJC5	0.643639	0.607582	0.036057	8.72e-05	1.64e-03	0.698197	All Mutant > WT
ADIPOR2	0.477931	0.562294	-0.084362	2.67e-07	2.75e-05	-0.697004	All Mutant < WT
ARHGAP29	0.546424	0.47943	0.066995	7.90e-05	1.52e-03	0.696914	All Mutant > WT
PODXL	0.37867	0.446132	-0.067462	2.39e-04	3.43e-03	-0.696752	All Mutant < WT
BMP7	0.446491	0.402409	0.044082	7.92e-05	1.52e-03	0.696685	All Mutant > WT
GIMAP6	0.735073	0.717529	0.017544	1.11e-08	3.38e-06	0.696324	All Mutant > WT
CBLN3	0.719335	0.699412	0.019923	2.97e-04	3.99e-03	0.696171	All Mutant > WT
GDF1	0.590191	0.530474	0.059717	1.28e-05	4.19e-04	0.695986	All Mutant > WT
CEP63	0.666087	0.643385	0.022703	1.37e-04	2.26e-03	0.695812	All Mutant > WT
DPM2	0.229766	0.211581	0.018185	5.69e-03	3.27e-02	0.695549	All Mutant > WT
POLRMT	0.428286	0.514788	-0.086502	3.57e-05	8.43e-04	-0.695383	All Mutant < WT
ANKRD39	0.65301	0.675804	-0.022793	9.21e-04	8.86e-03	-0.695013	All Mutant < WT
C1orf144	0.531194	0.615308	-0.084114	3.48e-04	4.43e-03	-0.695001	All Mutant < WT
F7	0.282142	0.240713	0.041428	4.92e-04	5.70e-03	0.69496	All Mutant > WT
BCAR3	0.572678	0.528095	0.044583	5.34e-05	1.16e-03	0.694508	All Mutant > WT
FLJ36777	0.529073	0.568891	-0.039818	6.92e-04	7.21e-03	-0.694179	All Mutant < WT
HLA-DMB	0.6419	0.565539	0.076361	1.30e-06	8.21e-05	0.693732	All Mutant > WT
DHRS9	0.483141	0.417019	0.066122	5.34e-05	1.16e-03	0.693581	All Mutant > WT
PHKG1	0.364266	0.306707	0.057559	2.48e-04	3.51e-03	0.693211	All Mutant > WT
ELTD1	0.464988	0.39537	0.069618	1.85e-04	2.81e-03	0.692758	All Mutant > WT
C15orf62	0.385433	0.437635	-0.052203	2.36e-05	6.35e-04	-0.692663	All Mutant < WT
LOC100128239	0.380885	0.333348	0.047537	3.49e-04	4.43e-03	0.691761	All Mutant > WT
ACSBG1	0.319202	0.264579	0.054623	9.42e-04	8.99e-03	0.691595	All Mutant > WT
GPATCH4	0.405943	0.493679	-0.087736	4.65e-04	5.51e-03	-0.69135	All Mutant < WT
MYLK2	0.251682	0.226735	0.024948	3.21e-03	2.16e-02	0.691146	All Mutant > WT
OR1A1	0.357426	0.309418	0.048009	5.91e-04	6.49e-03	0.690678	All Mutant > WT
KHSRP	0.331992	0.38124	-0.049248	1.34e-05	4.28e-04	-0.690561	All Mutant < WT
SCARNA11	0.254334	0.234686	0.019648	1.31e-03	1.14e-02	0.690172	All Mutant > WT
MEX3A	0.571779	0.610701	-0.038922	8.59e-04	8.41e-03	-0.68995	All Mutant < WT
TRRAP	0.52668	0.56379	-0.03711	2.59e-03	1.85e-02	-0.689821	All Mutant < WT
SATB1	0.461688	0.543426	-0.081738	2.20e-04	3.23e-03	-0.689736	All Mutant < WT
TAL2	0.368131	0.314455	0.053676	3.72e-04	4.64e-03	0.689133	All Mutant > WT
MIR548F5	0.602331	0.520346	0.081985	6.69e-06	2.64e-04	0.688945	All Mutant > WT
WIPF2	0.785587	0.741139	0.044448	3.10e-05	7.53e-04	0.688886	All Mutant > WT
WDR66	0.522145	0.459567	0.062577	1.68e-04	2.60e-03	0.688861	All Mutant > WT
WDR63	0.553885	0.481862	0.072023	1.48e-04	2.38e-03	0.688475	All Mutant > WT
TSTD2	0.513905	0.566956	-0.053051	3.11e-04	4.13e-03	-0.688427	All Mutant < WT
TUBB1	0.32856	0.294414	0.034146	1.01e-04	1.83e-03	0.688338	All Mutant > WT
MATN4	0.575962	0.487382	0.08858	2.01e-05	5.77e-04	0.687833	All Mutant > WT
ACOT7	0.556299	0.503227	0.053071	1.17e-04	2.05e-03	0.687058	All Mutant > WT
LIMS2	0.519538	0.461019	0.058519	1.40e-05	4.40e-04	0.685917	All Mutant > WT
SNORD4A	0.338696	0.292196	0.0465	4.91e-05	1.09e-03	0.685898	All Mutant > WT
MMP23B	0.519642	0.466055	0.053586	3.05e-05	7.47e-04	0.685772	All Mutant > WT
MIR33B	0.257763	0.23755	0.020213	2.27e-03	1.69e-02	0.685711	All Mutant > WT
WFDC2	0.591712	0.485813	0.105899	6.72e-06	2.65e-04	0.685707	All Mutant > WT
REP15	0.247492	0.21771	0.029782	1.71e-03	1.39e-02	0.685534	All Mutant > WT
MYL2	0.367201	0.309992	0.057209	1.46e-04	2.35e-03	0.685452	All Mutant > WT
SLC22A5	0.382829	0.438357	-0.055528	3.81e-08	8.65e-06	-0.685267	All Mutant < WT
ZIC1	0.510115	0.448027	0.062087	9.49e-05	1.76e-03	0.685235	All Mutant > WT
AGXT2L2	0.614333	0.5881	0.026233	7.37e-05	1.45e-03	0.6852	All Mutant > WT
SLC38A7	0.558832	0.523864	0.034968	1.45e-03	1.23e-02	0.684634	All Mutant > WT
PCNX	0.699258	0.673232	0.026026	6.62e-05	1.34e-03	0.684486	All Mutant > WT
CPNE5	0.492125	0.535932	-0.043808	6.42e-04	6.92e-03	-0.684227	All Mutant < WT
VWA3B	0.712433	0.602117	0.110316	2.00e-05	5.77e-04	0.684148	All Mutant > WT
FAM83E	0.288117	0.253092	0.035025	1.56e-03	1.29e-02	0.683878	All Mutant > WT
MIR181D	0.326979	0.26283	0.064149	6.41e-04	6.92e-03	0.683785	All Mutant > WT
IL22RA1	0.317435	0.28141	0.036024	1.20e-03	1.08e-02	0.683782	All Mutant > WT
SLC2A12	0.661838	0.641409	0.020429	5.16e-04	5.90e-03	0.683743	All Mutant > WT
OR6K3	0.229607	0.207547	0.02206	1.33e-03	1.15e-02	0.68373	All Mutant > WT
RBPJL	0.582769	0.496006	0.086763	2.67e-05	6.77e-04	0.683575	All Mutant > WT
DLX4	0.537911	0.583459	-0.045548	6.43e-04	6.93e-03	-0.683087	All Mutant < WT
MAB21L1	0.547801	0.475588	0.072213	2.97e-05	7.33e-04	0.68303	All Mutant > WT
B3GNT6	0.481005	0.433525	0.04748	5.10e-04	5.85e-03	0.682964	All Mutant > WT
LRRC26	0.431588	0.386722	0.044866	1.54e-04	2.45e-03	0.682469	All Mutant > WT
ADAM8	0.41375	0.35962	0.05413	1.17e-04	2.04e-03	0.682069	All Mutant > WT
FAM176B	0.54124	0.504665	0.036575	5.21e-08	1.07e-05	0.681914	All Mutant > WT
TMEM125	0.405592	0.356071	0.04952	1.15e-04	2.02e-03	0.681693	All Mutant > WT
TAF4	0.407006	0.500334	-0.093329	2.74e-05	6.89e-04	-0.681571	All Mutant < WT
RCBTB1	0.742802	0.71654	0.026262	3.28e-04	4.30e-03	0.681562	All Mutant > WT
SLC4A4	0.70308	0.690876	0.012203	2.95e-06	1.45e-04	0.681558	All Mutant > WT
SLC9A9	0.469685	0.429913	0.039772	7.52e-04	7.65e-03	0.681424	All Mutant > WT
TPCN1	0.484992	0.567666	-0.082674	5.09e-04	5.84e-03	-0.681232	All Mutant < WT
S100A6	0.618309	0.578356	0.039953	1.38e-06	8.55e-05	0.680811	All Mutant > WT
PTGDS	0.485941	0.429588	0.056353	4.69e-06	2.07e-04	0.680398	All Mutant > WT
LOC283332	0.283957	0.256801	0.027157	1.70e-03	1.38e-02	0.680377	All Mutant > WT
DTX1	0.635859	0.580001	0.055859	6.65e-07	5.31e-05	0.680242	All Mutant > WT
LOC100302640	0.769594	0.732567	0.037028	2.55e-06	1.32e-04	0.680238	All Mutant > WT
CLDN18	0.218854	0.189368	0.029486	1.24e-03	1.10e-02	0.680066	All Mutant > WT
TMEM178	0.419887	0.349106	0.070781	1.55e-04	2.45e-03	0.67957	All Mutant > WT
OR11G2	0.327725	0.266099	0.061627	7.23e-04	7.46e-03	0.679339	All Mutant > WT
CC2D2A	0.463722	0.377852	0.08587	4.52e-05	1.03e-03	0.679211	All Mutant > WT
FDX1L	0.626293	0.593224	0.033068	3.44e-06	1.62e-04	0.679088	All Mutant > WT
BHLHA15	0.428633	0.375807	0.052826	4.76e-05	1.07e-03	0.67906	All Mutant > WT
TENC1	0.586983	0.561878	0.025105	3.61e-04	4.54e-03	0.678956	All Mutant > WT
PPFIBP2	0.467139	0.527091	-0.059952	1.08e-04	1.92e-03	-0.678124	All Mutant < WT
GJD3	0.609598	0.567304	0.042294	9.26e-06	3.31e-04	0.678081	All Mutant > WT
KCNQ1DN	0.506651	0.448746	0.057905	1.98e-05	5.73e-04	0.677916	All Mutant > WT
IL25	0.266571	0.235433	0.031138	1.23e-03	1.09e-02	0.67791	All Mutant > WT
FXYD6	0.473368	0.437501	0.035867	5.10e-04	5.85e-03	0.677755	All Mutant > WT
MIOX	0.389812	0.346535	0.043276	8.17e-04	8.12e-03	0.677592	All Mutant > WT
HVCN1	0.723761	0.708816	0.014946	4.35e-06	1.94e-04	0.677385	All Mutant > WT
TNIP1	0.698101	0.686012	0.012089	2.40e-04	3.43e-03	0.677141	All Mutant > WT
TGIF2	0.387412	0.442625	-0.055213	1.74e-04	2.69e-03	-0.676973	All Mutant < WT
TCIRG1	0.602548	0.561488	0.04106	4.68e-07	4.13e-05	0.676726	All Mutant > WT
PEX5	0.718962	0.679231	0.039731	6.25e-05	1.29e-03	0.676323	All Mutant > WT
GSS	0.666348	0.716556	-0.050208	1.70e-03	1.38e-02	-0.67618	All Mutant < WT
A4GNT	0.359122	0.316563	0.042559	1.06e-03	9.79e-03	0.676116	All Mutant > WT
LOC100133991	0.676429	0.659773	0.016656	1.48e-06	8.95e-05	0.675922	All Mutant > WT
COL2A1	0.640142	0.666574	-0.026432	2.48e-03	1.80e-02	-0.675808	All Mutant < WT
MYOC	0.391811	0.366788	0.025022	1.29e-03	1.13e-02	0.675475	All Mutant > WT
PPP1R14B	0.738614	0.725012	0.013602	2.54e-03	1.83e-02	0.675463	All Mutant > WT
HTR3B	0.345534	0.300569	0.044964	5.90e-04	6.48e-03	0.675253	All Mutant > WT
TPRG1L	0.730386	0.69038	0.040006	1.64e-06	9.63e-05	0.675157	All Mutant > WT
TMEM139	0.355997	0.318106	0.037891	2.35e-04	3.40e-03	0.675087	All Mutant > WT
MAG	0.317933	0.28422	0.033713	6.35e-04	6.88e-03	0.674612	All Mutant > WT
ANAPC4	0.558939	0.598606	-0.039666	2.84e-04	3.85e-03	-0.674587	All Mutant < WT
PLEKHN1	0.627411	0.551527	0.075883	4.43e-06	1.97e-04	0.673652	All Mutant > WT
CALCB	0.648983	0.567067	0.081916	8.26e-05	1.57e-03	0.673491	All Mutant > WT
SHD	0.63631	0.68138	-0.04507	1.90e-03	1.49e-02	-0.673385	All Mutant < WT
C21orf121	0.301234	0.26294	0.038294	2.51e-03	1.81e-02	0.673282	All Mutant > WT
PVRL3	0.429312	0.510659	-0.081347	2.62e-04	3.66e-03	-0.673185	All Mutant < WT
THUMPD2	0.495829	0.555612	-0.059784	1.08e-04	1.93e-03	-0.673136	All Mutant < WT
OR2T6	0.234759	0.212286	0.022473	3.19e-03	2.16e-02	0.672952	All Mutant > WT
P2RY13	0.497465	0.425752	0.071714	2.42e-04	3.46e-03	0.6727	All Mutant > WT
BMI1	0.49534	0.604544	-0.109205	7.27e-04	7.48e-03	-0.672601	All Mutant < WT
STX18	0.300455	0.285307	0.015148	2.66e-05	6.77e-04	0.672456	All Mutant > WT
RHBDD3	0.369672	0.457496	-0.087824	8.46e-05	1.60e-03	-0.672448	All Mutant < WT
LOC344595	0.743585	0.709159	0.034427	3.25e-06	1.56e-04	0.67239	All Mutant > WT
FBXO10	0.517117	0.480872	0.036245	1.53e-04	2.43e-03	0.672219	All Mutant > WT
C17orf91	0.489591	0.550888	-0.061297	1.66e-04	2.58e-03	-0.672153	All Mutant < WT
CCDC17	0.260168	0.240459	0.019709	2.24e-03	1.67e-02	0.672136	All Mutant > WT
SLC29A3	0.694981	0.678718	0.016263	1.70e-04	2.63e-03	0.672119	All Mutant > WT
CCDC136	0.502351	0.576391	-0.07404	6.82e-04	7.17e-03	-0.671965	All Mutant < WT
DNASE1L3	0.508359	0.426355	0.082003	1.64e-04	2.56e-03	0.671697	All Mutant > WT
RXFP4	0.451279	0.406855	0.044424	1.03e-03	9.64e-03	0.67135	All Mutant > WT
EDN2	0.423743	0.365898	0.057845	4.25e-04	5.14e-03	0.670991	All Mutant > WT
ERP27	0.32087	0.273495	0.047375	1.90e-03	1.49e-02	0.670907	All Mutant > WT
FCN2	0.490387	0.386232	0.104155	4.63e-04	5.49e-03	0.670561	All Mutant > WT
C20orf29	0.756101	0.743252	0.012848	9.32e-03	4.62e-02	0.670541	All Mutant > WT
NAPEPLD	0.456664	0.413091	0.043573	9.44e-04	9.00e-03	0.670174	All Mutant > WT
PROK2	0.381657	0.472265	-0.090608	4.62e-05	1.05e-03	-0.670081	All Mutant < WT
ZNF34	0.701405	0.720733	-0.019328	4.35e-04	5.24e-03	-0.669877	All Mutant < WT
TCAM1	0.295494	0.267537	0.027956	1.88e-03	1.48e-02	0.669231	All Mutant > WT
LOC100189589	0.297487	0.259747	0.03774	1.90e-03	1.49e-02	0.669095	All Mutant > WT
MIR429	0.337018	0.295598	0.041421	4.03e-04	4.94e-03	0.669035	All Mutant > WT
SHISA5	0.463932	0.519101	-0.055169	2.90e-04	3.92e-03	-0.669031	All Mutant < WT
SLC4A3	0.556817	0.505628	0.051188	3.10e-04	4.12e-03	0.66861	All Mutant > WT
SLC25A34	0.320347	0.298201	0.022146	9.64e-04	9.16e-03	0.668465	All Mutant > WT
LASS1	0.585027	0.529602	0.055425	2.56e-05	6.59e-04	0.668435	All Mutant > WT
PYGM	0.489044	0.417891	0.071152	9.56e-04	9.11e-03	0.668241	All Mutant > WT
GAS7	0.490862	0.422106	0.068756	1.01e-04	1.83e-03	0.668238	All Mutant > WT
GZMA	0.70815	0.688805	0.019345	1.23e-04	2.11e-03	0.668213	All Mutant > WT
C14orf34	0.259081	0.227094	0.031988	2.33e-03	1.72e-02	0.668174	All Mutant > WT
EXOC3L	0.503275	0.458697	0.044578	9.82e-05	1.80e-03	0.668031	All Mutant > WT
TAAR9	0.258156	0.223157	0.034999	3.20e-03	2.16e-02	0.667562	All Mutant > WT
SLC27A3	0.582341	0.515406	0.066935	1.59e-05	4.84e-04	0.667312	All Mutant > WT
ST6GALNAC6	0.584356	0.564416	0.01994	8.76e-04	8.54e-03	0.667299	All Mutant > WT
MALAT1	0.562035	0.662194	-0.100159	7.83e-04	7.87e-03	-0.667212	All Mutant < WT
MDH2	0.758799	0.735095	0.023703	2.73e-04	3.76e-03	0.666762	All Mutant > WT
CNDP1	0.240869	0.22473	0.01614	4.99e-03	2.96e-02	0.666757	All Mutant > WT
MIR921	0.422012	0.372807	0.049204	2.50e-04	3.53e-03	0.66626	All Mutant > WT
C1orf95	0.715525	0.690451	0.025074	2.22e-05	6.13e-04	0.666084	All Mutant > WT
ABAT	0.401632	0.342377	0.059255	7.85e-04	7.88e-03	0.665923	All Mutant > WT
MIR765	0.46353	0.413057	0.050472	1.35e-05	4.29e-04	0.665879	All Mutant > WT
GFOD1	0.850751	0.827381	0.02337	1.09e-05	3.69e-04	0.665534	All Mutant > WT
TGFBR3	0.379463	0.432522	-0.053059	2.83e-04	3.84e-03	-0.665462	All Mutant < WT
PECR	0.699236	0.680313	0.018922	1.59e-04	2.50e-03	0.665321	All Mutant > WT
LIMD1	0.464332	0.513224	-0.048892	2.98e-04	4.00e-03	-0.66505	All Mutant < WT
OTOP2	0.403743	0.453372	-0.049629	2.12e-04	3.14e-03	-0.66474	All Mutant < WT
PRKAR1A	0.578049	0.649396	-0.071347	9.16e-04	8.83e-03	-0.664261	All Mutant < WT
TRIM15	0.401686	0.331502	0.070184	2.59e-03	1.85e-02	0.66417	All Mutant > WT
PDCD1	0.357023	0.324432	0.03259	3.18e-05	7.68e-04	0.664081	All Mutant > WT
ACADS	0.590873	0.630481	-0.039608	1.04e-03	9.67e-03	-0.663729	All Mutant < WT
ZNF343	0.578274	0.618964	-0.040691	1.09e-03	9.96e-03	-0.663703	All Mutant < WT
DUSP8	0.567548	0.526872	0.040676	5.68e-05	1.21e-03	0.663631	All Mutant > WT
FRMD3	0.619692	0.592684	0.027008	7.27e-05	1.44e-03	0.663571	All Mutant > WT
CCDC71	0.40557	0.348909	0.05666	1.32e-04	2.20e-03	0.663398	All Mutant > WT
CCDC162	0.400703	0.316827	0.083876	3.53e-04	4.47e-03	0.662998	All Mutant > WT
PPEF2	0.239978	0.215351	0.024627	1.39e-03	1.19e-02	0.66273	All Mutant > WT
SNORD4B	0.299474	0.258193	0.041281	4.78e-04	5.60e-03	0.662577	All Mutant > WT
GDF2	0.263294	0.238878	0.024416	2.70e-03	1.90e-02	0.662078	All Mutant > WT
DDHD1	0.507341	0.537134	-0.029793	2.05e-03	1.57e-02	-0.662065	All Mutant < WT
RPS6KL1	0.569674	0.457195	0.112479	3.94e-05	9.22e-04	0.661932	All Mutant > WT
SNORD87	0.324278	0.269858	0.05442	4.83e-04	5.62e-03	0.661913	All Mutant > WT
CSTL1	0.288745	0.264698	0.024047	1.00e-03	9.41e-03	0.66184	All Mutant > WT
CCDC43	0.533594	0.585546	-0.051952	1.51e-03	1.27e-02	-0.661663	All Mutant < WT
GLP2R	0.302923	0.272481	0.030442	3.84e-04	4.75e-03	0.661493	All Mutant > WT
CRYBA4	0.231725	0.213749	0.017976	5.27e-04	5.96e-03	0.661086	All Mutant > WT
PKD2L1	0.27795	0.243643	0.034307	1.63e-03	1.34e-02	0.66091	All Mutant > WT
GIPC2	0.428902	0.37149	0.057413	3.10e-04	4.12e-03	0.660891	All Mutant > WT
HMHA1	0.738231	0.745837	-0.007606	2.56e-03	1.84e-02	-0.660659	All Mutant < WT
NCK1	0.587383	0.649626	-0.062243	2.46e-04	3.49e-03	-0.660404	All Mutant < WT
PPFIA4	0.37623	0.337702	0.038528	1.75e-03	1.41e-02	0.660314	All Mutant > WT
GPC1	0.632346	0.603528	0.028818	1.56e-04	2.46e-03	0.65972	All Mutant > WT
MRPL43	0.673213	0.664841	0.008372	4.67e-04	5.52e-03	0.659707	All Mutant > WT
LOC150568	0.276837	0.241601	0.035236	5.14e-04	5.88e-03	0.659438	All Mutant > WT
LOC145474	0.305853	0.268792	0.03706	2.60e-03	1.86e-02	0.659324	All Mutant > WT
LNX1	0.560368	0.495542	0.064826	3.28e-04	4.30e-03	0.65927	All Mutant > WT
EWSR1	0.291499	0.376326	-0.084827	1.00e-04	1.82e-03	-0.659206	All Mutant < WT
KIF19	0.500469	0.453388	0.047081	8.53e-04	8.36e-03	0.658969	All Mutant > WT
PLK3	0.501	0.545974	-0.044975	1.09e-03	1.00e-02	-0.658439	All Mutant < WT
SLC34A3	0.387829	0.324588	0.063241	9.87e-04	9.32e-03	0.65798	All Mutant > WT
LOC100130872-SPON2	0.4279	0.340306	0.087594	7.55e-04	7.68e-03	0.657876	All Mutant > WT
FAM43B	0.613253	0.56382	0.049433	2.38e-04	3.41e-03	0.657852	All Mutant > WT
CNTN4	0.440872	0.397135	0.043738	2.14e-04	3.16e-03	0.657738	All Mutant > WT
SARNP	0.382024	0.472143	-0.090119	2.53e-04	3.57e-03	-0.656791	All Mutant < WT
MIR339	0.421305	0.371718	0.049587	9.19e-04	8.85e-03	0.656761	All Mutant > WT
MRPL55	0.686527	0.669113	0.017414	1.49e-03	1.25e-02	0.656464	All Mutant > WT
USH1G	0.412255	0.461282	-0.049027	2.70e-04	3.74e-03	-0.656144	All Mutant < WT
SLC2A2	0.547236	0.460842	0.086394	3.34e-05	7.99e-04	0.656094	All Mutant > WT
KLC4	0.773348	0.753866	0.019482	1.28e-04	2.18e-03	0.655492	All Mutant > WT
SCN4B	0.478415	0.539049	-0.060635	1.82e-03	1.45e-02	-0.655283	All Mutant < WT
DHX35	0.794734	0.76927	0.025464	5.45e-04	6.12e-03	0.655159	All Mutant > WT
CRYAB	0.517239	0.456353	0.060886	1.37e-04	2.26e-03	0.65497	All Mutant > WT
OR52K1	0.254332	0.225234	0.029098	1.30e-03	1.14e-02	0.654942	All Mutant > WT
SPINK5L3	0.26584	0.240285	0.025555	2.56e-03	1.84e-02	0.654922	All Mutant > WT
SLC25A28	0.479282	0.555518	-0.076236	1.25e-04	2.14e-03	-0.654825	All Mutant < WT
MIR600	0.266293	0.241092	0.025202	2.34e-03	1.72e-02	0.654688	All Mutant > WT
RSPH3	0.64964	0.640831	0.00881	9.25e-05	1.72e-03	0.654432	All Mutant > WT
DCST2	0.260942	0.234412	0.02653	5.24e-04	5.96e-03	0.654283	All Mutant > WT
COL28A1	0.255668	0.227494	0.028174	3.82e-03	2.45e-02	0.654168	All Mutant > WT
KCNIP1	0.579953	0.539523	0.04043	4.22e-05	9.71e-04	0.653784	All Mutant > WT
LOC100131551	0.596833	0.539973	0.05686	2.80e-06	1.40e-04	0.653597	All Mutant > WT
SLC22A2	0.430571	0.395246	0.035325	1.09e-04	1.94e-03	0.653285	All Mutant > WT
ENTPD8	0.388767	0.467093	-0.078326	1.10e-04	1.95e-03	-0.65328	All Mutant < WT
CTHRC1	0.726372	0.706308	0.020064	1.75e-06	1.00e-04	0.653133	All Mutant > WT
C3orf27	0.618001	0.555062	0.062939	1.65e-06	9.63e-05	0.652976	All Mutant > WT
NFIC	0.664202	0.677887	-0.013685	1.85e-03	1.47e-02	-0.652915	All Mutant < WT
SAMD5	0.419369	0.382251	0.037118	1.56e-03	1.29e-02	0.652879	All Mutant > WT
NPR2	0.387933	0.300631	0.087302	6.32e-04	6.86e-03	0.652843	All Mutant > WT
THAP3	0.660784	0.693731	-0.032947	4.24e-03	2.64e-02	-0.65259	All Mutant < WT
KRT72	0.318178	0.258572	0.059606	4.29e-04	5.17e-03	0.652573	All Mutant > WT
SNORA25	0.222884	0.202292	0.020593	2.26e-03	1.69e-02	0.651943	All Mutant > WT
RASGRP3	0.645536	0.631191	0.014345	7.97e-04	7.96e-03	0.65194	All Mutant > WT
RAD23A	0.731162	0.703728	0.027435	1.07e-09	6.81e-07	0.651841	All Mutant > WT
NFATC4	0.60441	0.55055	0.053861	1.03e-05	3.57e-04	0.651447	All Mutant > WT
C3orf30	0.228125	0.203347	0.024779	9.47e-03	4.67e-02	0.651026	All Mutant > WT
MAP7D1	0.704196	0.693483	0.010713	3.38e-04	4.37e-03	0.650878	All Mutant > WT
ADAR	0.500334	0.557969	-0.057635	9.95e-04	9.38e-03	-0.650871	All Mutant < WT
TGFB2	0.300188	0.352378	-0.05219	2.60e-05	6.67e-04	-0.650825	All Mutant < WT
ZMYND15	0.691186	0.669548	0.021638	1.72e-05	5.14e-04	0.650731	All Mutant > WT
CLDN9	0.305833	0.25032	0.055513	2.55e-03	1.84e-02	0.650684	All Mutant > WT
GLIPR1L2	0.429454	0.518875	-0.089421	1.34e-05	4.28e-04	-0.650482	All Mutant < WT
CDR2L	0.736834	0.724223	0.012611	1.79e-04	2.75e-03	0.650478	All Mutant > WT
CD9	0.477663	0.557915	-0.080252	1.97e-04	2.95e-03	-0.65039	All Mutant < WT
SPEG	0.563703	0.490312	0.073391	2.27e-05	6.22e-04	0.650349	All Mutant > WT
OPLAH	0.563963	0.51824	0.045723	2.32e-05	6.31e-04	0.649687	All Mutant > WT
ARRB1	0.695757	0.669948	0.025809	4.40e-05	1.00e-03	0.649666	All Mutant > WT
SYCN	0.477803	0.418859	0.058944	2.04e-04	3.05e-03	0.649491	All Mutant > WT
PRKCA	0.57668	0.547592	0.029088	1.43e-03	1.22e-02	0.649207	All Mutant > WT
RORC	0.350637	0.307715	0.042923	1.64e-03	1.34e-02	0.648732	All Mutant > WT
PNKD	0.71793	0.699351	0.018579	1.25e-03	1.10e-02	0.648622	All Mutant > WT
EPB41L1	0.731026	0.716558	0.014468	3.91e-06	1.78e-04	0.648342	All Mutant > WT
RNU5D	0.678364	0.655585	0.022779	6.27e-05	1.29e-03	0.647629	All Mutant > WT
RNU5E	0.678364	0.655585	0.022779	6.27e-05	1.29e-03	0.647629	All Mutant > WT
C12orf77	0.304884	0.279407	0.025476	1.27e-04	2.16e-03	0.647624	All Mutant > WT
C2orf16	0.245874	0.226627	0.019248	4.82e-04	5.62e-03	0.647353	All Mutant > WT
LEMD2	0.581654	0.567958	0.013696	6.62e-04	7.04e-03	0.647266	All Mutant > WT
NTRK1	0.601586	0.579454	0.022131	2.35e-04	3.40e-03	0.647099	All Mutant > WT
DENND3	0.400473	0.456922	-0.056449	1.88e-04	2.85e-03	-0.646987	All Mutant < WT
LAX1	0.391607	0.329552	0.062055	1.82e-03	1.45e-02	0.646764	All Mutant > WT
NAB1	0.528189	0.602498	-0.07431	9.67e-04	9.18e-03	-0.64655	All Mutant < WT
PRM3	0.238132	0.217331	0.020801	2.68e-03	1.89e-02	0.646503	All Mutant > WT
RGS9	0.497282	0.552498	-0.055216	1.04e-03	9.67e-03	-0.646137	All Mutant < WT
TUSC5	0.286511	0.248995	0.037516	2.33e-03	1.72e-02	0.6458	All Mutant > WT
MMP15	0.411223	0.46803	-0.056807	5.44e-05	1.17e-03	-0.645791	All Mutant < WT
SNORD17	0.397456	0.34059	0.056866	8.93e-04	8.66e-03	0.645708	All Mutant > WT
CD302	0.352976	0.400735	-0.047759	7.96e-05	1.52e-03	-0.645327	All Mutant < WT
EML2	0.729124	0.703167	0.025957	1.20e-03	1.07e-02	0.645229	All Mutant > WT
QRICH1	0.685711	0.674034	0.011678	8.41e-04	8.30e-03	0.64492	All Mutant > WT
FLJ32063	0.564808	0.508794	0.056014	1.23e-04	2.11e-03	0.644548	All Mutant > WT
BCAS1	0.259696	0.23848	0.021216	2.90e-03	2.01e-02	0.644461	All Mutant > WT
REST	0.632322	0.667315	-0.034993	2.18e-03	1.64e-02	-0.644269	All Mutant < WT
PLUNC	0.456968	0.387181	0.069787	1.12e-03	1.02e-02	0.644243	All Mutant > WT
AIM1L	0.541176	0.488504	0.052672	2.42e-05	6.44e-04	0.64422	All Mutant > WT
DDO	0.252523	0.23037	0.022152	4.27e-03	2.66e-02	0.643712	All Mutant > WT
TLX3	0.496195	0.444567	0.051629	9.98e-04	9.39e-03	0.643537	All Mutant > WT
SRA1	0.718098	0.705215	0.012884	8.49e-04	8.34e-03	0.64327	All Mutant > WT
RCSD1	0.594505	0.633748	-0.039242	8.42e-04	8.30e-03	-0.643194	All Mutant < WT
MPPE1	0.555426	0.640431	-0.085005	3.22e-04	4.24e-03	-0.643118	All Mutant < WT
IL15RA	0.631712	0.614886	0.016826	1.25e-04	2.13e-03	0.643026	All Mutant > WT
RELT	0.564367	0.591419	-0.027052	1.22e-03	1.09e-02	-0.643001	All Mutant < WT
SOX8	0.437861	0.50944	-0.071579	9.19e-05	1.71e-03	-0.642091	All Mutant < WT
ORMDL2	0.435365	0.523876	-0.088511	3.38e-04	4.37e-03	-0.642083	All Mutant < WT
NOP2	0.746799	0.756656	-0.009857	9.71e-04	9.21e-03	-0.641946	All Mutant < WT
DCHS1	0.482852	0.454251	0.028601	1.23e-03	1.10e-02	0.641852	All Mutant > WT
ZNF598	0.411483	0.466365	-0.054882	1.50e-04	2.39e-03	-0.641441	All Mutant < WT
SNORA38	0.389641	0.351356	0.038285	5.26e-04	5.96e-03	0.641336	All Mutant > WT
RBKS	0.728062	0.698722	0.029341	4.07e-04	4.97e-03	0.641242	All Mutant > WT
RARRES1	0.440088	0.357265	0.082823	2.20e-04	3.23e-03	0.641157	All Mutant > WT
FES	0.408766	0.446986	-0.03822	1.60e-05	4.86e-04	-0.640512	All Mutant < WT
CXCR5	0.4579	0.409464	0.048436	4.10e-04	5.00e-03	0.640193	All Mutant > WT
ZNF516	0.337854	0.294198	0.043656	2.44e-03	1.78e-02	0.640107	All Mutant > WT
DAB2IP	0.231005	0.213318	0.017687	3.20e-03	2.16e-02	0.639966	All Mutant > WT
GAS8	0.508551	0.464595	0.043956	1.67e-04	2.59e-03	0.639845	All Mutant > WT
IFIT3	0.313126	0.405028	-0.091902	8.92e-05	1.67e-03	-0.639742	All Mutant < WT
DISC1	0.521567	0.465808	0.055759	7.18e-04	7.42e-03	0.639298	All Mutant > WT
ARHGAP22	0.393646	0.345535	0.048111	3.30e-04	4.31e-03	0.639288	All Mutant > WT
C14orf179	0.675821	0.652324	0.023497	2.32e-05	6.31e-04	0.639181	All Mutant > WT
TBCD	0.474529	0.439866	0.034662	5.61e-04	6.24e-03	0.639062	All Mutant > WT
APOA1	0.235826	0.216378	0.019448	3.05e-03	2.09e-02	0.639032	All Mutant > WT
PACSIN3	0.410945	0.461242	-0.050297	6.28e-04	6.82e-03	-0.638949	All Mutant < WT
GAD1	0.487081	0.541246	-0.054164	8.74e-04	8.53e-03	-0.638939	All Mutant < WT
SNORD83A	0.575635	0.526872	0.048762	2.65e-04	3.69e-03	0.638625	All Mutant > WT
NCRNA00203	0.748127	0.717165	0.030963	3.07e-07	2.97e-05	0.638615	All Mutant > WT
LCT	0.327639	0.289769	0.03787	8.55e-04	8.37e-03	0.63851	All Mutant > WT
EMCN	0.388567	0.311266	0.077301	6.41e-04	6.92e-03	0.638497	All Mutant > WT
PRELP	0.509366	0.475662	0.033704	1.39e-04	2.28e-03	0.638424	All Mutant > WT
ADIPOQ	0.219666	0.203187	0.016479	6.61e-03	3.62e-02	0.63837	All Mutant > WT
COPG2	0.677664	0.752513	-0.074848	1.20e-03	1.07e-02	-0.637971	All Mutant < WT
ZNF267	0.656212	0.61982	0.036392	3.46e-04	4.41e-03	0.637446	All Mutant > WT
MTMR11	0.28302	0.239953	0.043067	1.13e-03	1.03e-02	0.637305	All Mutant > WT
BLOC1S1	0.553521	0.49434	0.05918	7.29e-05	1.44e-03	0.637233	All Mutant > WT
PEMT	0.589405	0.557495	0.03191	4.73e-03	2.85e-02	0.637094	All Mutant > WT
NDRG4	0.687659	0.638222	0.049437	3.32e-04	4.33e-03	0.637048	All Mutant > WT
GRIN3B	0.382028	0.353385	0.028643	1.47e-03	1.25e-02	0.636983	All Mutant > WT
SLC5A7	0.568805	0.475606	0.093199	2.45e-04	3.48e-03	0.636211	All Mutant > WT
MIR301A	0.22165	0.19944	0.02221	1.91e-02	7.63e-02	0.635837	All Mutant > WT
PCSK4	0.552543	0.640652	-0.088108	5.18e-04	5.91e-03	-0.635653	All Mutant < WT
NR1I2	0.251662	0.225198	0.026464	3.08e-03	2.10e-02	0.635314	All Mutant > WT
CDH10	0.650129	0.589435	0.060695	1.05e-06	7.14e-05	0.635312	All Mutant > WT
MIR190B	0.450384	0.393955	0.056428	5.11e-04	5.85e-03	0.635034	All Mutant > WT
MST1R	0.691561	0.601261	0.0903	2.17e-06	1.17e-04	0.635028	All Mutant > WT
UBQLN3	0.337157	0.297469	0.039687	1.14e-03	1.04e-02	0.634989	All Mutant > WT
TMIE	0.38544	0.345233	0.040207	4.92e-04	5.70e-03	0.634945	All Mutant > WT
CMIP	0.440798	0.488645	-0.047847	4.26e-04	5.14e-03	-0.634945	All Mutant < WT
C1orf204	0.319085	0.29989	0.019195	7.95e-03	4.14e-02	0.634837	All Mutant > WT
OR1I1	0.301539	0.268049	0.03349	2.92e-03	2.02e-02	0.634719	All Mutant > WT
EMID2	0.636008	0.553817	0.082191	2.35e-04	3.40e-03	0.634704	All Mutant > WT
OGFOD2	0.697834	0.6868	0.011034	3.09e-04	4.12e-03	0.634678	All Mutant > WT
PIK3IP1	0.279727	0.339528	-0.059801	7.07e-06	2.77e-04	-0.634672	All Mutant < WT
SLC27A5	0.240072	0.223888	0.016184	2.03e-03	1.56e-02	0.634452	All Mutant > WT
PLEKHG7	0.447738	0.386537	0.061201	2.01e-03	1.55e-02	0.634394	All Mutant > WT
BACH1	0.725058	0.712775	0.012283	8.52e-04	8.36e-03	0.634283	All Mutant > WT
CASS4	0.390679	0.449507	-0.058828	3.47e-04	4.41e-03	-0.634147	All Mutant < WT
LILRB2	0.388648	0.480502	-0.091854	8.97e-04	8.69e-03	-0.633314	All Mutant < WT
SNORA71B	0.356386	0.302349	0.054037	1.51e-03	1.27e-02	0.633241	All Mutant > WT
TNNT2	0.18262	0.165181	0.017438	6.91e-03	3.75e-02	0.632757	All Mutant > WT
DRD4	0.542722	0.428789	0.113933	3.43e-04	4.40e-03	0.632661	All Mutant > WT
FAM83B	0.562004	0.499518	0.062486	1.33e-03	1.16e-02	0.63265	All Mutant > WT
PI16	0.524128	0.472048	0.05208	5.17e-04	5.90e-03	0.63264	All Mutant > WT
KIF21A	0.467645	0.533011	-0.065366	1.99e-04	2.98e-03	-0.632622	All Mutant < WT
KCNA10	0.350324	0.301179	0.049146	2.65e-03	1.88e-02	0.632519	All Mutant > WT
SULT2B1	0.441038	0.391963	0.049075	5.75e-04	6.36e-03	0.63245	All Mutant > WT
ZBTB38	0.394451	0.374675	0.019777	2.61e-06	1.33e-04	0.632333	All Mutant > WT
FOXH1	0.577361	0.561575	0.015786	3.22e-03	2.17e-02	0.632237	All Mutant > WT
KIAA1598	0.566249	0.518667	0.047583	1.31e-04	2.20e-03	0.632183	All Mutant > WT
SS18L1	0.845689	0.823298	0.022391	2.11e-03	1.61e-02	0.632181	All Mutant > WT
LAT	0.52031	0.566671	-0.046361	1.69e-03	1.38e-02	-0.631683	All Mutant < WT
BTN1A1	0.272446	0.242735	0.029711	1.31e-03	1.14e-02	0.631444	All Mutant > WT
KCNE4	0.274743	0.246034	0.028708	7.80e-04	7.86e-03	0.631276	All Mutant > WT
ASPRV1	0.216573	0.20289	0.013684	4.53e-03	2.77e-02	0.631094	All Mutant > WT
ZNF860	0.599788	0.555385	0.044403	6.48e-05	1.32e-03	0.630902	All Mutant > WT
REEP6	0.565532	0.65524	-0.089709	5.59e-04	6.22e-03	-0.630734	All Mutant < WT
SNX1	0.668297	0.633389	0.034909	1.61e-04	2.52e-03	0.630636	All Mutant > WT
CDH7	0.608729	0.538228	0.070501	1.32e-04	2.20e-03	0.630585	All Mutant > WT
C4orf17	0.337483	0.271509	0.065974	1.04e-03	9.69e-03	0.630365	All Mutant > WT
PTAR1	0.748546	0.741469	0.007078	2.79e-04	3.81e-03	0.63014	All Mutant > WT
BAT2L1	0.20831	0.200306	0.008003	9.99e-03	4.84e-02	0.630117	All Mutant > WT
KCNJ4	0.681128	0.662668	0.018459	6.59e-04	7.03e-03	0.629972	All Mutant > WT
ESM1	0.445896	0.386155	0.059741	1.09e-04	1.93e-03	0.629802	All Mutant > WT
C19orf66	0.643354	0.665168	-0.021813	2.22e-03	1.66e-02	-0.629375	All Mutant < WT
CASP5	0.278859	0.225255	0.053605	6.79e-04	7.15e-03	0.629323	All Mutant > WT
AFF4	0.400501	0.451862	-0.051361	2.65e-04	3.69e-03	-0.629319	All Mutant < WT
RGS22	0.559169	0.480391	0.078777	6.85e-04	7.18e-03	0.629284	All Mutant > WT
KIAA1632	0.721258	0.70556	0.015698	1.35e-03	1.16e-02	0.629111	All Mutant > WT
C21orf82	0.22133	0.197794	0.023536	8.18e-03	4.22e-02	0.628878	All Mutant > WT
TTLL9	0.760826	0.71426	0.046566	2.39e-04	3.43e-03	0.628858	All Mutant > WT
KRT9	0.317909	0.286496	0.031413	1.86e-03	1.47e-02	0.628774	All Mutant > WT
APOB	0.394671	0.338969	0.055702	9.63e-04	9.16e-03	0.628609	All Mutant > WT
PDP2	0.65978	0.680414	-0.020634	1.12e-03	1.02e-02	-0.628467	All Mutant < WT
CD7	0.434237	0.367382	0.066855	1.74e-04	2.68e-03	0.628427	All Mutant > WT
SERHL2	0.759001	0.729892	0.029109	2.10e-04	3.11e-03	0.628063	All Mutant > WT
BCL7B	0.514526	0.566259	-0.051734	1.68e-03	1.37e-02	-0.627999	All Mutant < WT
MAFF	0.815555	0.788112	0.027443	1.50e-04	2.40e-03	0.627872	All Mutant > WT
LY6G5C	0.646153	0.683734	-0.037581	7.62e-03	4.01e-02	-0.627474	All Mutant < WT
LOC285548	0.419853	0.474148	-0.054295	2.93e-04	3.95e-03	-0.627457	All Mutant < WT
NCR3	0.657084	0.567804	0.08928	5.09e-05	1.12e-03	0.627392	All Mutant > WT
DUOXA1	0.59333	0.529595	0.063735	1.57e-05	4.80e-04	0.627367	All Mutant > WT
RAVER1	0.520225	0.483464	0.036761	2.07e-04	3.08e-03	0.627247	All Mutant > WT
ACAP2	0.806447	0.779174	0.027273	4.87e-04	5.66e-03	0.627072	All Mutant > WT
FILIP1	0.379311	0.315253	0.064058	1.86e-03	1.47e-02	0.626622	All Mutant > WT
OXGR1	0.502787	0.437345	0.065442	4.14e-04	5.04e-03	0.626575	All Mutant > WT
PSMA7	0.681128	0.764719	-0.083591	1.48e-03	1.25e-02	-0.626543	All Mutant < WT
BIN2	0.714533	0.697667	0.016866	9.75e-04	9.23e-03	0.626521	All Mutant > WT
BZW2	0.322723	0.405271	-0.082548	6.29e-06	2.56e-04	-0.626457	All Mutant < WT
C1orf91	0.785997	0.762679	0.023318	3.41e-04	4.39e-03	0.626281	All Mutant > WT
SERP2	0.58447	0.506115	0.078355	1.01e-05	3.53e-04	0.626075	All Mutant > WT
UNC13D	0.370785	0.409854	-0.039069	8.77e-04	8.54e-03	-0.626023	All Mutant < WT
C12orf5	0.297463	0.272996	0.024467	1.04e-02	5.01e-02	0.625973	All Mutant > WT
FERMT1	0.438331	0.358676	0.079654	1.66e-03	1.35e-02	0.625574	All Mutant > WT
SLC25A31	0.220255	0.201752	0.018503	5.92e-03	3.36e-02	0.625383	All Mutant > WT
LOC100133893	0.233873	0.210875	0.022998	1.10e-02	5.17e-02	0.625193	All Mutant > WT
HEY2	0.381035	0.457944	-0.076909	6.19e-05	1.28e-03	-0.62516	All Mutant < WT
KRTAP2-1	0.285871	0.242179	0.043692	2.63e-03	1.87e-02	0.625004	All Mutant > WT
PRR5L	0.585668	0.50848	0.077189	1.19e-04	2.06e-03	0.624987	All Mutant > WT
MIR1224	0.257033	0.228882	0.028151	1.34e-03	1.16e-02	0.624917	All Mutant > WT
MORF4L1	0.562255	0.520024	0.042231	7.71e-05	1.50e-03	0.624347	All Mutant > WT
EPHA2	0.585614	0.549032	0.036582	8.74e-06	3.18e-04	0.624188	All Mutant > WT
C1orf51	0.6486	0.696821	-0.04822	2.58e-03	1.85e-02	-0.624115	All Mutant < WT
OASL	0.712558	0.729879	-0.017321	8.65e-03	4.38e-02	-0.623672	All Mutant < WT
SPAG4	0.660835	0.696214	-0.03538	1.90e-03	1.49e-02	-0.623519	All Mutant < WT
C18orf16	0.541233	0.486788	0.054445	2.13e-04	3.15e-03	0.62346	All Mutant > WT
LOXL1	0.318618	0.263432	0.055186	3.01e-03	2.07e-02	0.623303	All Mutant > WT
GNB3	0.215668	0.210661	0.005007	3.50e-03	2.31e-02	0.623201	All Mutant > WT
PLEKHF1	0.702922	0.718849	-0.015928	3.60e-03	2.36e-02	-0.622953	All Mutant < WT
ZNF395	0.54464	0.582681	-0.038041	2.05e-03	1.57e-02	-0.622938	All Mutant < WT
ANKMY2	0.373281	0.454988	-0.081707	7.23e-06	2.82e-04	-0.622759	All Mutant < WT
SNORD42A	0.293325	0.257836	0.035489	5.70e-04	6.32e-03	0.622523	All Mutant > WT
NEIL1	0.349711	0.318094	0.031617	1.58e-04	2.49e-03	0.622447	All Mutant > WT
MCPH1	0.643964	0.689448	-0.045484	1.45e-03	1.23e-02	-0.622429	All Mutant < WT
XYLB	0.538433	0.530144	0.008288	8.17e-03	4.22e-02	0.621424	All Mutant > WT
C11orf20	0.485415	0.53467	-0.049255	4.59e-04	5.46e-03	-0.621269	All Mutant < WT
FAM169A	0.605151	0.541351	0.063799	9.65e-05	1.78e-03	0.621247	All Mutant > WT
LDLRAD1	0.332125	0.295761	0.036363	3.11e-03	2.12e-02	0.621241	All Mutant > WT
OR51E1	0.252855	0.232245	0.02061	1.22e-02	5.59e-02	0.62119	All Mutant > WT
CYB5D1	0.856638	0.839281	0.017357	7.45e-04	7.60e-03	0.620793	All Mutant > WT
MYRIP	0.440038	0.506658	-0.06662	8.25e-04	8.18e-03	-0.620768	All Mutant < WT
MEGF6	0.649196	0.631883	0.017313	2.30e-03	1.71e-02	0.620732	All Mutant > WT
GABRA1	0.580727	0.55349	0.027237	2.28e-04	3.32e-03	0.620639	All Mutant > WT
PARP14	0.400041	0.46442	-0.064379	3.04e-04	4.06e-03	-0.620584	All Mutant < WT
BHMT2	0.313954	0.264755	0.049198	1.61e-03	1.33e-02	0.620469	All Mutant > WT
[truncated: 12,250 more rows]

## Sheet: Discovery DMDR Validation
Gene	DMDR_Count	DMDR_Direction	DMDR_Priority_Score	DMDR_Fold_Change	DMDR_Region	R882_vs_WT_Cohens_d	R882_vs_WT_pvalue	R882_vs_WT_FDR	R882_vs_WT_Direction	NonR882_vs_WT_Cohens_d	NonR882_vs_WT_pvalue	NonR882_vs_WT_FDR	NonR882_vs_WT_Direction	AllMut_vs_WT_Cohens_d	AllMut_vs_WT_pvalue	AllMut_vs_WT_FDR	AllMut_vs_WT_Direction	Direction_Consistent_R882	Direction_Consistent_AllMut
[truncated: 113 more rows]

[truncated: 1 more sheets: Summary]
