# Supplementary material for: Local Promoter Methylation Disorder algorithm reveals bidirectional epigenetic disruption in DNMT3A-mutated AML and predicts azacitidine treatment response
Source: Front Oncol. 2026 Mar 18;16:1795605. doi: 10.3389/fonc.2026.1795605 (PMC13038435; doi:10.3389/fonc.2026.1795605)
Supplement: Supplementary file 8 [file Table6.xlsx]

## Sheet: GO_Biological_Process
Term	Overlap	P-value	Adjusted P-value	Odds Ratio	Combined Score	Genes
Regulation Of Transcription By RNA Polymerase II (GO:0006357)	115/2028	8.15807e-06	0.0231607	1.60973	18.8604	TRRAP;MYT1L;GFI1;EHMT2;ZBTB20;OTP;ETS2;ZNF608;SOX18;SALL3;ZC3H12A;TNFSF11;DPF3;SOX8;HOXA7;NKX2-8;RFX2;EBF2;SOX11;HNF1B;POU3F1;RUNX1;RFX6;PRKAR1A;RFX4;HOXB4;ZSCAN23;HOXB2;ZNF436;HOXB7;SQSTM1;ZNF433;HOXB6;HOXB5;DLX2;CASZ1;CTBP2;DLX4;TSHZ3;TNKS;GATA3;AEBP1;BHLHE22;ZBTB3;PRDM16;DVL1;NKX6-1;HOXC8;WNT2;PPARGC1B;NKX2-3;CREBBP;WFS1;PHF12;ZBTB16;PDE2A;ESRRG;EVX1;INO80;NR2F2;POU2F2;ELL3;TADA2B;EFNA1;BMP4;B…
Regulation Of DNA-templated Transcription (GO:0006355)	107/1922	3.80808e-05	0.0540557	1.56815	15.9572	TRRAP;MYT1L;NAB1;GFI1;LOXL3;ETS2;EFEMP1;ZNF608;SOX18;SALL3;DPF3;SOX8;HOXA7;SOX7;NKX2-8;RFX2;EBF2;HNF1B;POU3F1;RUNX1;RFX6;PRKAR1A;RFX4;HOXB4;ZSCAN23;HOXB7;ZNF433;HOXB6;HOXB5;L3MBTL3;CASZ1;CRABP2;CTBP2;DLX4;TSHZ3;SHC1;GATA3;ZBTB3;PRDM16;DVL1;NKX6-1;HOXC8;PPARGC1B;NKX2-3;CREBBP;PHF12;ZBTB16;ESRRG;EVX1;INO80;NR2F2;POU2F2;TADA2B;BMP4;ZZZ3;TLX2;MYF6;ID3;MXD4;ZNF771;BTG1;PHF1;ONECUT1;SHH;BBS7;PRMT6;FOXD…
Nervous System Development (GO:0007399)	33/433	0.000133689	0.126514	2.13187	19.0163	CHRM3;MYT1L;MSI2;RAPGEFL1;ROBO1;FGF5;UGT8;SHH;BTBD1;SLITRK1;DVL1;IGF2BP1;SOX8;IGF2BP2;MARK4;WNT2;EMX2;SEMA6A;GSS;ZBTB16;CRIM1;ZNF76;VPS13B;SOX11;MERTK;NELL1;ALDH5A1;GLRB;AXL;DLG4;SCN8A;NINJ1;HOXB2
Embryonic Limb Morphogenesis (GO:0030326)	7/34	0.000247971	0.171435	6.59686	54.7684	SKI;CYP26B1;SHH;CREBBP;TGFB2;TBX4;TBX2
Protein Oxidation (GO:0018158)	4/10	0.000365279	0.171435	16.9147	133.877	PRDX3;LOX;LOXL3;LOXL4
Signal Release From Synapse (GO:0099643)	7/38	0.000509652	0.171435	5.74446	43.5532	SNAP25;UNC13A;SYT10;DVL1;LIN7A;STX1A;VAMP2
Gamma-Aminobutyric Acid Metabolic Process (GO:0009448)	3/5	0.000520063	0.171435	38.0158	287.459	ALDH5A1;GAD1;GAD2
Positive Regulation Of Osteoblast Proliferation (GO:0033690)	3/5	0.000520063	0.171435	38.0158	287.459	CCNA2;SOX8;HPSE
Positive Regulation Of Signal Transduction (GO:0009967)	22/266	0.000574796	0.171435	2.31429	17.2681	YAP1;MACF1;TGFB2;CTBP2;IRS1;ARMC9;DAB2IP;LOXL3;EMP2;GATA3;GRIN2D;ROBO1;SKI;TRAF7;NELL1;SHH;EVC;AXL;DLG4;TNFSF11;ITGA5;TRIM44
Cellular Response To Oxygen-Containing Compound (GO:1901701)	21/406	0.000582638	0.58877	2.35258	17.5219	HCN3;PRKAA2;CPNE5;IRS1;ABCB4;GFI1;PDE2A;PXN;PEX10;MCOLN1;CXCL3;CLU;CACNA1H;PRDX3;ITPKB;AXL;TRAF6;SYT10;ZC3H12A;SQSTM1;WNT2
Positive Regulation Of Transcription By RNA Polymerase II (GO:0045944)	56/938	0.000603857	0.171435	1.65079	12.236	ONECUT1;AKAP8L;ETS2;SHH;SOX18;ZC3H12A;TNFSF11;SOX8;HOXA7;NKX2-8;FOXD2;MYOCD;SOX11;HNF1B;ETV1;UTF1;RUNX1;RGMA;CCNA2;NR5A2;RFX6;RFX4;TRAF6;HOXB4;HOXB2;ITGA6;HOXB7;SQSTM1;YAP1;CASZ1;CTBP2;TNKS;HOXD13;GATA3;BHLHE22;FSTL3;RELB;DVL1;NKX6-1;WNT2;PPARGC1B;CREBBP;DAB2IP;ZNF76;ESRRG;INO80;NR2F2;POU2F2;MEIS2;ELL3;SKI;BMP4;BCL9;TLX2;MYF6;LPIN1
Skin Morphogenesis (GO:0043589)	3/8	0.000640965	0.58877	25.3636	186.487	ERRFI1;ITGB4;ITGA6
Positive Regulation Of DNA-templated Transcription (GO:0045893)	70/1243	0.000668969	0.172655	1.55787	11.3877	TRRAP;ONECUT1;AKAP8L;ETS2;SHH;SOX18;ZC3H12A;TNFSF11;SOX8;HOXA7;NKX2-8;FOXD2;MYOCD;SOX11;HNF1B;ETV1;POU3F1;UTF1;RUNX1;RGMA;CCNA2;TAF6L;NR5A2;RFX6;RFX4;TRAF6;HOXB4;HOXB2;ITGA6;HOXB7;SQSTM1;CREB5;YAP1;CASZ1;CTBP2;SHC1;TNKS;HEATR1;HOXD13;GATA3;BHLHE22;FSTL3;RELB;CAND2;PRDM16;DVL1;PCBD2;NKX6-1;WNT2;PPARGC1B;TRIM44;NGFR;CREBBP;TGFB2;ZBTB16;DAB2IP;ZNF76;ESRRG;INO80;NR2F2;POU2F2;MEIS2;ELL3;TADA2B;SKI;BMP…
Limb Morphogenesis (GO:0035108)	5/20	0.000762227	0.18033	8.46455	60.7693	SKI;TGFB2;CYP26B1;SHH;TBX4
Regulation Of Myoblast Differentiation (GO:0045661)	8/54	0.000943321	0.204942	4.42671	30.8369	SMARCE1;BMP4;BTG1;MYF6;DPF3;SMYD1;SOX8;RBM24
Lymphoid Progenitor Cell Differentiation (GO:0002320)	3/6	0.00101063	0.204942	25.3426	174.792	BMP4;SHH;FLT3
Neurotransmitter Secretion (GO:0007269)	7/43	0.00110352	0.20886	4.94533	33.674	SNAP25;UNC13A;SYT10;DVL1;LIN7A;STX1A;VAMP2
Regulation Of Peptidyl-Lysine Acetylation (GO:2000756)	3/10	0.00132661	0.58877	18.115	120.014	MYOCD;PRKAA2;DIP2B
Protein Oxidation (GO:0018158)	3/10	0.00132661	0.58877	18.115	120.014	PRDX3;LOX;LOXL4
Lung Development (GO:0030324)	6/33	0.00137681	0.244297	5.64697	37.2022	BMP4;ERRFI1;SHH;FGF9;LOXL3;SOX11
Signal Release From Synapse (GO:0099643)	5/38	0.00177255	0.58877	6.42358	40.6956	SNAP25;UNC13A;SYT10;LIN7A;STX1A
Outflow Tract Septum Morphogenesis (GO:0003148)	5/24	0.00184187	0.266935	6.68115	42.0711	BMP4;NELL1;TGFB2;ROBO1;TBX2
Regulation Of Ruffle Assembly (GO:1900027)	5/24	0.00184187	0.266935	6.68115	42.0711	SH3YL1;RDX;EPS8L3;DEF8;PFN2
Lipid Translocation (GO:0034204)	5/24	0.00184187	0.266935	6.68115	42.0711	ATP8A2;ATP8B2;ABCB4;ATP10D;ATP11A
Chemical Synaptic Transmission (GO:0007268)	21/273	0.00188049	0.266935	2.13518	13.4009	CHRM3;SNAP25;GABBR1;UNC13A;CHRNA5;GAD1;SLC1A1;STAC3;GAD2;LIN7A;GRIN2D;GLRB;DLG4;SYT10;DVL1;KCNQ3;DLGAP1;APBA3;ERC2;SNCB;PAFAH1B1
Positive Regulation Of Cold-Induced Thermogenesis (GO:0120162)	8/98	0.00203703	0.58877	3.78215	23.4352	PER2;PRDM16;ALMS1;ALPL;ADRB1;LPIN1;ADIPOR2;PPARGC1B
Myotube Differentiation (GO:0014902)	5/25	0.002231	0.287901	6.34676	38.7489	SKI;ADAMTS5;SORT1;DOCK1;CACNA1H
Positive Regulation Of Striated Muscle Cell Differentiation (GO:0051155)	5/25	0.002231	0.287901	6.34676	38.7489	MYOCD;MYF6;SMYD1;ATP11A;RBM24
Autonomic Nervous System Development (GO:0048483)	4/16	0.00263715	0.299879	8.45471	50.2045	NELL1;SOX11;SOX8;GATA3
Regulation Of Osteoblast Proliferation (GO:0033688)	4/16	0.00263715	0.299879	8.45471	50.2045	CCNA2;NELL1;SOX8;HPSE
Skin Morphogenesis (GO:0043589)	3/8	0.00267203	0.299879	15.204	90.0821	ERRFI1;ITGB4;ITGA6
Negative Regulation Of Nucleic Acid-Templated Transcription (GO:1903507)	30/456	0.00274634	0.299879	1.80982	10.6734	L3MBTL3;CTBP2;TSHZ3;SHC1;NAB1;GFI1;LOXL3;GATA3;PRICKLE1;SOX18;PRDM16;SOX8;HOXA7;SOX7;SMARCE1;PRMT6;KDM4A;FOXD1;CDKN2A;ZBTB16;PHF12;DAB2IP;NR2F2;CBFA2T3;TBX2;PER2;BMP4;TRAF6;ID3;VGLL4
Positive Regulation Of Myoblast Differentiation (GO:0045663)	6/38	0.00292077	0.301263	4.76339	27.7987	SMARCE1;BTG1;MYF6;DPF3;SMYD1;RBM24
Regulated Exocytosis (GO:0045055)	7/51	0.00304883	0.301263	4.04449	23.4297	SNAP25;SYT10;SDF4;SYNGR3;STX1A;VAMP2;SYT17
Neurotransmitter Secretion (GO:0007269)	5/43	0.0030916	0.58877	5.57695	32.2295	SNAP25;UNC13A;SYT10;LIN7A;STX1A
Regulation Of Catecholamine Secretion (GO:0050433)	5/27	0.00318348	0.301263	5.76918	33.1715	SYT10;KCNA2;DTNBP1;STX1A;SYT17
Regulation Of Transcription Regulatory Region DNA Binding (GO:2000677)	5/27	0.00318348	0.301263	5.76918	33.1715	PER2;TRAF6;SOX11;GATA3;RNF220
Positive Regulation Of Metabolic Process (GO:0009893)	8/108	0.00373027	0.58877	3.40219	19.0226	PER2;PRDM16;ALMS1;ALPL;ADRB1;LPIN1;ADIPOR2;PPARGC1B
RNA Phosphodiester Bond Hydrolysis, Endonucleolytic (GO:0090502)	3/14	0.00375493	0.58877	11.5254	64.3656	NYNRIN;KHNYN;ZC3H12A
Hematopoietic Progenitor Cell Differentiation (GO:0002244)	5/28	0.00375584	0.303995	5.51806	30.8153	BMP4;SHH;FLT3;HOXB4;FSTL3
Cellular Response To Oxygen-Containing Compound (GO:1901701)	27/406	0.00377234	0.303995	1.82791	10.1999	HCN3;PRKAA2;CPNE5;IRS1;ABCB4;GFI1;PXN;CXCL3;CLU;CACNA1H;PRDX3;ZC3H12A;WNT2;IGFBP5;PDE2A;DAB2IP;PEX10;MCOLN1;SYT17;ITPKB;AXL;DLG4;TRAF6;SYT10;KCNQ1;SQSTM1;KCNK4
Gonad Development (GO:0008406)	7/53	0.00380206	0.303995	3.86824	21.5547	TGFB2;FGF9;SOX8;GATA3;NR2F2;MEA1;UTF1
Exocytosis (GO:0006887)	7/86	0.00388887	0.58877	3.76408	20.8893	SNAP25;JAGN1;RAB3IP;TNFAIP2;SYNGR3;EXOC2;STX1A
Histone Methylation (GO:0016571)	3/9	0.00389507	0.303995	12.6693	70.2898	EHMT2;SMYD1;SMYD3
Negative Regulation Of Vascular Endothelial Growth Factor Signaling Pathway (GO:1900747)	3/9	0.00389507	0.303995	12.6693	70.2898	SEMA6A;DAB2IP;IL12A
Cellular Response To Salt (GO:1902075)	8/109	0.00394611	0.58877	3.36833	18.6438	ITPKB;PRKAA2;CPNE5;SYT10;ZC3H12A;MCOLN1;CLU;CACNA1H
Positive Regulation Of Cold-Induced Thermogenesis (GO:0120162)	10/98	0.00415404	0.303995	2.8938	15.8686	PER2;PRDM16;ALMS1;EBF2;ALPL;ADRB1;ESRRG;LPIN1;ADIPOR2;PPARGC1B
Vesicle-Mediated Transport In Synapse (GO:0099003)	4/18	0.00417334	0.303995	7.24614	39.7019	SNAP25;SYT10;STX1A;VAMP2
Myoblast Fusion (GO:0007520)	4/18	0.00417334	0.303995	7.24614	39.7019	ADAMTS5;PTGFRN;DOCK1;CACNA1H
Positive Regulation Of Ubiquitin-Dependent Protein Catabolic Process (GO:2000060)	9/83	0.00428313	0.303995	3.09529	16.8789	L3MBTL3;ANKIB1;DVL1;RNF19B;STUB1;BBS7;PRICKLE1;CLU;CBFA2T3
Positive Regulation Of Proteasomal Ubiquitin-Dependent Protein Catabolic Process (GO:0032436)	9/83	0.00428313	0.303995	3.09529	16.8789	ANKIB1;DVL1;SGTA;RNF19B;STUB1;BBS7;PRICKLE1;CLU;CBFA2T3
Regulation Of Vascular Endothelial Growth Factor Signaling Pathway (GO:1900746)	4/19	0.00512888	0.331815	6.76271	35.6589	SEMA6A;DAB2IP;IL12A;ROBO1
Gamma-Aminobutyric Acid Metabolic Process (GO:0009448)	2/5	0.00514872	0.58877	28.1238	148.185	ALDH5A1;GAD1
Nephron Tubule Development (GO:0072080)	2/5	0.00514872	0.58877	28.1238	148.185	HNF1B;MTSS1
Positive Regulation Of Osteoblast Proliferation (GO:0033690)	2/5	0.00514872	0.58877	28.1238	148.185	CCNA2;HPSE
Regulation Of Focal Adhesion Disassembly (GO:0120182)	2/5	0.00514872	0.58877	28.1238	148.185	MAPRE2;MAP4K4
Positive Regulation Of Focal Adhesion Disassembly (GO:0120183)	2/5	0.00514872	0.58877	28.1238	148.185	MAPRE2;MAP4K4
Cellular Response To Calcium Ion (GO:0071277)	6/69	0.00533035	0.58877	4.04025	21.1481	ITPKB;PRKAA2;CPNE5;SYT10;MCOLN1;CLU
Embryonic Appendage Morphogenesis (GO:0035113)	3/10	0.00540784	0.331815	10.8588	56.6821	SKI;SHH;TGFB2
Maintenance Of Synapse Structure (GO:0099558)	3/10	0.00540784	0.331815	10.8588	56.6821	SDF4;ERC2;CBLN3
Regulation Of Peptidyl-Lysine Acetylation (GO:2000756)	3/10	0.00540784	0.331815	10.8588	56.6821	MYOCD;PRKAA2;DIP2B
Exocytosis (GO:0006887)	9/86	0.00542004	0.331815	2.97423	15.5185	SNAP25;JAGN1;RAB3IP;TNFAIP2;SYTL1;SYNGR3;EXOC2;STX1A;VAMP2
Kidney Development (GO:0001822)	8/71	0.0054826	0.331815	3.22934	16.8125	BMP4;PYGO2;SHH;TGFB2;WFS1;ZBTB16;HNF1B;GATA3
Skeletal System Morphogenesis (GO:0048705)	6/43	0.00549324	0.331815	4.11862	21.4343	SKI;CYP26B1;ANKRD11;HOXB4;SOX11;TBX4
Regulation Of Osteoblast Proliferation (GO:0033688)	3/16	0.00558099	0.58877	9.75125	50.5933	CCNA2;NELL1;HPSE
Negative Regulation Of Cell Population Proliferation (GO:0008285)	25/379	0.0057438	0.339722	1.80952	9.33646	PTPRU;BTG1;ATP8A2;CTBP2;GATA3;CLMN;IL12A;UTP20;SOX7;CGREF1;TGFB2;MYOCD;IGFBP5;CDKN2A;DAB2IP;SOX11;PODN;CBFA2T3;MTSS1;PER2;SKI;BMP4;NELL1;TMEM115;VGLL4
Phospholipid Translocation (GO:0045332)	5/31	0.00591122	0.342489	4.8806	25.0419	ATP8A2;ATP8B2;ABCB4;ATP10D;ATP11A
Long-Term Synaptic Potentiation (GO:0060291)	4/20	0.00622055	0.350671	6.33971	32.2051	RGS14;TSHZ3;VAMP2;GRIN2D
Renal System Development (GO:0072001)	7/58	0.00629947	0.350671	3.48809	17.6752	BMP4;PYGO2;MYOCD;TGFB2;WFS1;HNF1B;GATA3
Nervous System Development (GO:0007399)	19/433	0.00640902	0.58877	1.96756	9.9363	GSS;ZBTB16;CRIM1;ZNF76;VPS13B;MSI2;MERTK;ROBO1;FGF5;UGT8;NELL1;ALDH5A1;BTBD1;GLRB;AXL;SCN8A;NINJ1;HOXB2;WNT2
Neuron Differentiation (GO:0030182)	14/173	0.0065539	0.351094	2.24587	11.2916	ALK;IRX1;BRSK2;TGFB2;EMX2;ATP8A2;MYT1L;EN2;OTP;SOX11;BHLHE22;RUNX1;SHH;WNT2
Negative Regulation Of DNA-templated Transcription (GO:0045892)	55/1025	0.00664734	0.351094	1.46508	7.34526	MYT1L;NAB1;GFI1;EHMT2;LOXL3;ZBTB20;OTP;BMI1;ETS2;SHH;ZNF608;SOX18;SOX8;HOXA7;SOX7;PRMT6;FOXD1;SOX11;CBFA2T3;RUNX1;TRAF6;ZNF436;VGLL4;YAP1;DLX2;L3MBTL3;CTBP2;DLX4;TSHZ3;SHC1;GATA3;AEBP1;PRICKLE1;CUX1;PRDM16;NKX6-1;SMARCE1;IRX1;KDM4A;CREBBP;CDKN2A;WFS1;PHF12;ZBTB16;PDE2A;DAB2IP;NR2F2;MEIS2;TBX2;SKI;PER2;EFNA1;BMP4;ID3;MXD4
Respiratory System Development (GO:0060541)	5/32	0.00679044	0.351094	4.69959	23.4615	BMP4;SHH;SMCHD1;FGF9;LOXL3
Regulation Of Signal Transduction (GO:0009966)	15/193	0.0071966	0.351094	2.15017	10.6093	CREBBP;TCF7L1;IGFBP5;RGS14;USP20;IGFBP4;PXN;DTNBP1;ZDHHC7;GATA3;CLU;NELL1;DOK5;RGS9;MGLL
Positive Regulation Of Transcription By RNA Polymerase II (GO:0045944)	34/938	0.00720327	0.58877	1.62581	8.02047	YAP1;CTBP2;TNKS;ONECUT1;AKAP8L;HOXD13;BHLHE22;ETS2;RELB;ZC3H12A;NKX6-1;WNT2;PPARGC1B;NKX2-8;CREBBP;MYOCD;ZNF76;HNF1B;ETV1;INO80;NR2F2;POU2F2;UTF1;MEIS2;ELL3;RGMA;CCNA2;RFX6;TLX2;TRAF6;HOXB2;ITGA6;LPIN1;SQSTM1
Regulation Of Cold-Induced Thermogenesis (GO:0120161)	9/146	0.00721001	0.58877	2.79456	13.7836	PER2;ADAMTS5;PRDM16;ALMS1;ALPL;ADRB1;LPIN1;ADIPOR2;PPARGC1B
Negative Regulation Of Cellular Response To Vascular Endothelial Growth Factor Stimulus (GO:1902548)	3/11	0.00722701	0.351094	9.50099	46.8392	SEMA6A;DAB2IP;IL12A
Positive Regulation Of Proteasomal Protein Catabolic Process (GO:1901800)	9/90	0.00728325	0.351094	2.82677	13.9139	ANKIB1;DVL1;DAB2IP;RNF19B;STUB1;BBS7;PRICKLE1;CLU;CBFA2T3
Endocardial Cushion Morphogenesis (GO:0003203)	4/21	0.00745614	0.351094	5.96648	29.2281	BMP4;ADAMTS5;TGFB2;TBX2
White Fat Cell Differentiation (GO:0050872)	2/6	0.00760458	0.58877	21.0918	102.907	PER2;CTBP2
Synaptic Vesicle Docking (GO:0016081)	2/6	0.00760458	0.58877	21.0918	102.907	SNAP25;UNC13A
Regulation Of BMP Signaling Pathway (GO:0030510)	8/75	0.0076181	0.351094	3.03591	14.8068	CCNA2;BMP4;SKI;FOXD1;VWC2L;CRIM1;SOX11;FSTL3
Regulation Of Plasma Membrane Bounded Cell Projection Assembly (GO:0120032)	8/75	0.0076181	0.351094	3.03591	14.8068	SH3YL1;RABEP2;IFT140;RDX;TBC1D10C;TBC1D14;CLU;TBC1D22B
Development Of Primary Male Sexual Characteristics (GO:0046546)	6/46	0.00766743	0.351094	3.80913	18.5534	TGFB2;FGF9;SOX8;GATA3;MEA1;UTF1
Male Gonad Development (GO:0008584)	6/46	0.00766743	0.351094	3.80913	18.5534	TGFB2;FGF9;SOX8;GATA3;MEA1;UTF1
Myoblast Fusion (GO:0007520)	3/18	0.00785729	0.58877	8.45022	40.9524	ADAMTS5;DOCK1;CACNA1H
Vesicle-Mediated Transport In Synapse (GO:0099003)	3/18	0.00785729	0.58877	8.45022	40.9524	SNAP25;SYT10;STX1A
Regulation Of Plasma Membrane Bounded Cell Projection Assembly (GO:0120032)	6/75	0.00797415	0.58877	3.68779	17.8177	SH3YL1;RABEP2;RDX;TBC1D14;CLU;TBC1D22B
Regulation Of Stress Fiber Assembly (GO:0051492)	6/75	0.00797415	0.58877	3.68779	17.8177	NELL1;TMEFF2;LIMCH1;PXN;ALMS1;CGNL1
Positive Regulation Of Metabolic Process (GO:0009893)	10/108	0.00819875	0.369307	2.59716	12.4761	PER2;PRDM16;ALMS1;EBF2;ALPL;ADRB1;ESRRG;LPIN1;ADIPOR2;PPARGC1B
Cellular Response To Salt (GO:1902075)	10/109	0.00872845	0.369307	2.57079	12.1885	ITPKB;PRKAA2;CPNE5;DLG4;SYT10;ZC3H12A;MCOLN1;CLU;CACNA1H;SYT17
Regulation Of Blood Circulation (GO:1903522)	5/34	0.00881552	0.369307	4.37503	20.6993	PER2;KCNQ1;KCNMB2;CACNA1H;TBX2
Regulation Of Dopamine Secretion (GO:0014059)	4/22	0.00884298	0.369307	5.63471	26.6417	SYT10;KCNA2;DTNBP1;SYT17
Blood Vessel Endothelial Cell Migration (GO:0043534)	4/22	0.00884298	0.369307	5.63471	26.6417	NELL1;SOX18;EMP2;ROBO1
Positive Regulation Of Synaptic Transmission (GO:0050806)	8/77	0.00889524	0.369307	2.9476	13.9193	RGS14;TSHZ3;DLG4;DTNBP1;SQSTM1;VAMP2;CRHR2;GRIN2D
Fat Cell Differentiation (GO:0045444)	7/62	0.00904623	0.369307	3.23374	15.2161	PER2;CTBP2;PRDM16;SDF4;SOX8;BBS7;PSMB8
Negative Regulation Of Cyclin-Dependent Protein Serine/Threonine Kinase Activity (GO:0045736)	3/19	0.0091717	0.58877	7.92167	37.1656	MYOCD;CDKN2A;NR2F2
Regulation Of Vascular Associated Smooth Muscle Cell Migration (GO:1904752)	3/12	0.00936602	0.369307	8.44488	39.4432	BMP4;FGF9;IGFBP5
Glucose Import (GO:0046323)	3/12	0.00936602	0.369307	8.44488	39.4432	SORT1;SLC2A3;ZDHHC7
Adipose Tissue Development (GO:0060612)	3/12	0.00936602	0.369307	8.44488	39.4432	SH3PXD2B;VPS13B;SOX8
Substrate Adhesion-Dependent Cell Spreading (GO:0034446)	4/36	0.0094357	0.58877	5.28823	24.6604	EFNA1;NELL1;PXN;KIF14
Negative Regulation Of Cell Migration (GO:0030336)	13/163	0.00967055	0.376092	2.20867	10.2453	NGFR;PTPRU;IGFBP5;LIMCH1;DAB2IP;PODN;ROBO1;BST2;CLDN5;SHH;TMEFF2;HOXA7;PFN2
Positive Regulation Of DNA-templated Transcription (GO:0045893)	42/1243	0.00973822	0.58877	1.51573	7.02042	YAP1;CTBP2;TRRAP;SHC1;TNKS;ONECUT1;AKAP8L;HOXD13;BHLHE22;ETS2;RELB;CAND2;ZC3H12A;PRDM16;PCBD2;NKX6-1;WNT2;PPARGC1B;TRIM44;NKX2-8;CREBBP;TGFB2;MYOCD;ZBTB16;ZNF76;HNF1B;ETV1;INO80;NR2F2;POU2F2;UTF1;MEIS2;ELL3;RGMA;CCNA2;RFX6;TLX2;TRAF6;HOXB2;ITGA6;LPIN1;SQSTM1
Positive Regulation Of Cell Development (GO:0010720)	5/35	0.00996951	0.382479	4.22897	19.4881	BMP4;RGS14;MYF6;SOX11;NKX6-1
Regulation Of Cyclin-Dependent Protein Serine/Threonine Kinase Activity (GO:0000079)	6/79	0.0101917	0.58877	3.485	15.9828	CCNA2;MYOCD;CCNJ;CDKN2A;NR2F2;CDC25C
Endocardial Cushion Development (GO:0003197)	4/23	0.0103879	0.393215	5.33787	24.3787	BMP4;ADAMTS5;TGFB2;TBX2
Peptidyl-Proline Hydroxylation To 4-hydroxy-L-proline (GO:0018401)	2/7	0.0104834	0.58877	16.8726	76.9046	P4HA3;P4HTM
Cytochrome Complex Assembly (GO:0017004)	2/7	0.0104834	0.58877	16.8726	76.9046	SURF1;COX18
Negative Regulation Of Monooxygenase Activity (GO:0032769)	2/7	0.0104834	0.58877	16.8726	76.9046	GFI1;NOSIP
Regulation Of Transcription By RNA Polymerase II (GO:0006357)	63/2028	0.0105599	0.58877	1.40128	6.37678	ZNF771;TRRAP;GFI1;ONECUT1;AKAP8L;ETS2;SALL3;ZC3H12A;DPF3;BBS7;NKX2-8;MYOCD;EN2;HNF1B;ETV1;UTF1;RGMA;CCNA2;RFX6;PRKAR1A;TRAF6;HOXB2;ZNF436;ITGA6;SQSTM1;ZNF433;HOXB5;YAP1;DLX2;CTBP2;TNKS;HOXD13;BHLHE22;ZBTB3;RELB;GBX1;CREG1;PRDM16;NKX6-1;HOXC8;WNT2;PPARGC1B;SMARCE1;IRX1;CREBBP;TCF7L1;WFS1;ZBTB16;PDE2A;ZNF76;DMRT3;INO80;NR2F2;POU2F2;MEIS2;ELL3;PER2;EFNA1;ZZZ3;TLX2;LPIN1;ZNF696;MXD4
Negative Regulation Of Cyclin-Dependent Protein Kinase Activity (GO:1904030)	3/20	0.0106068	0.58877	7.45531	33.8938	MYOCD;CDKN2A;NR2F2
Wound Healing (GO:0042060)	6/80	0.0108082	0.58877	3.43773	15.5641	SFTA3;MACF1;TGFB2;PDGFA;HPSE;PPL
Renal System Development (GO:0072001)	5/58	0.0110908	0.58877	3.99549	17.9862	PYGO2;MYOCD;TGFB2;WFS1;HNF1B
Negative Regulation Of Protein Serine/Threonine Kinase Activity (GO:0071901)	8/80	0.0111018	0.409877	2.82434	12.7114	BMP4;MYOCD;PRKAR1B;RGS14;PRKAR1A;CDKN2A;DAB2IP;NR2F2
Positive Regulation Of Myoblast Differentiation (GO:0045663)	4/38	0.011403	0.58877	4.97665	22.2649	SMARCE1;BTG1;DPF3;RBM24
Negative Regulation Of Epithelial Cell Apoptotic Process (GO:1904036)	4/38	0.011403	0.58877	4.97665	22.2649	YAP1;PRKAA2;WFS1;KRIT1
Regulation Of Epithelial Cell Migration (GO:0010632)	6/50	0.0114494	0.409877	3.46212	15.4751	MACF1;TGFB2;DAB2IP;EMP2;DOCK1;PFN2
Regulation Of Cell-Matrix Adhesion (GO:0001952)	7/65	0.0116179	0.409877	3.066	13.6597	MACF1;LIMCH1;CDKN2A;EMP2;HOXA7;AJAP1;MAP4K4
Negative Regulation Of Myoblast Differentiation (GO:0045662)	3/13	0.0118354	0.409877	7.6	33.7186	BMP4;SOX8;PRICKLE1
Regulation Of G1/S Transition Of Mitotic Cell Cycle (GO:2000045)	7/106	0.0119101	0.58877	3.00057	13.2936	SMARCE1;CDKN2A;RDX;KIF14;DPF3;INO80;ZNF655
Response To Calcium Ion (GO:0051592)	7/106	0.0119101	0.58877	3.00057	13.2936	ITPKB;PRKAA2;CPNE5;SYT10;ITPR3;MCOLN1;CLU
Positive Regulation Of BMP Signaling Pathway (GO:0030513)	4/24	0.0120971	0.409877	5.07071	22.3861	BMP4;CCNA2;FOXD1;SOX11
Mononuclear Cell Differentiation (GO:1903131)	4/24	0.0120971	0.409877	5.07071	22.3861	BMP4;FLT3;CLU;RELB
Ventricular Septum Development (GO:0003281)	5/37	0.0125797	0.409877	3.96425	17.3462	TGFB2;PDE2A;SOX11;GATA3;ROBO1
Positive Regulation Of Proteasomal Ubiquitin-Dependent Protein Catabolic Process (GO:0032436)	6/83	0.0128156	0.58877	3.30328	14.3927	ANKIB1;SGTA;RNF19B;STUB1;BBS7;CLU
Positive Regulation Of Ubiquitin-Dependent Protein Catabolic Process (GO:2000060)	6/83	0.0128156	0.58877	3.30328	14.3927	L3MBTL3;ANKIB1;RNF19B;STUB1;BBS7;CLU
Negative Regulation Of Cell Motility (GO:2000146)	11/133	0.0128689	0.409877	2.29504	9.99016	BST2;CLDN5;NGFR;PTPRU;SHH;TMEFF2;IGFBP5;LIMCH1;GATA3;PODN;ROBO1
Negative Regulation Of Cell Differentiation (GO:0045596)	15/207	0.0131861	0.409877	1.99193	8.62223	YAP1;CRP;MYOCD;ZBTB16;DAB2IP;CRIM1;GATA3;IL17RD;MEIS2;SKI;BMP4;EFNA1;SHH;EFEMP1;SOX8
Regulation Of Focal Adhesion Disassembly (GO:0120182)	2/5	0.0134268	0.409877	16.8728	72.7303	MAPRE2;MAP4K4
Nephron Tubule Development (GO:0072080)	2/5	0.0134268	0.409877	16.8728	72.7303	HNF1B;MTSS1
Regulation Of Protein Deubiquitination (GO:0090085)	2/5	0.0134268	0.409877	16.8728	72.7303	OTUD4;ZC3H12A
Positive Regulation Of Focal Adhesion Disassembly (GO:0120183)	2/5	0.0134268	0.409877	16.8728	72.7303	MAPRE2;MAP4K4
Neuroblast Proliferation (GO:0007405)	2/5	0.0134268	0.409877	16.8728	72.7303	SHH;PAFAH1B1
Valine Metabolic Process (GO:0006573)	2/5	0.0134268	0.409877	16.8728	72.7303	BCAT1;HIBCH
Glutamate Catabolic Process (GO:0006538)	2/5	0.0134268	0.409877	16.8728	72.7303	GAD1;GAD2
Transmembrane Receptor Protein Tyrosine Phosphatase Signaling Pathway (GO:0007185)	2/5	0.0134268	0.409877	16.8728	72.7303	PTPRU;PTPRF
Negative Regulation Of Glial Cell Proliferation (GO:0060253)	2/5	0.0134268	0.409877	16.8728	72.7303	SKI;SOX11
Response To Misfolded Protein (GO:0051788)	2/8	0.0137642	0.58877	14.0598	60.2557	STUB1;CLU
Positive Regulation Of Calcium Ion-Dependent Exocytosis (GO:0045956)	2/8	0.0137642	0.58877	14.0598	60.2557	SYT10;STX1A
Integrin Activation (GO:0033622)	2/8	0.0137642	0.58877	14.0598	60.2557	CXCL12;KRIT1
Cardioblast Differentiation (GO:0010002)	2/8	0.0137642	0.58877	14.0598	60.2557	MYOCD;TGFB2
Tricarboxylic Acid Metabolic Process (GO:0072350)	2/8	0.0137642	0.58877	14.0598	60.2557	IDH3B;IDH3A
Neurotransmitter Transport (GO:0006836)	6/52	0.0137642	0.411017	3.31125	14.191	SNAP25;SLC22A3;UNC13A;SLC1A1;DVL1;LIN7A
Connective Tissue Development (GO:0061448)	5/38	0.0140432	0.411017	3.84392	16.3967	ZBTB16;SH3PXD2B;VPS13B;SOX8;IL17F
Heart Looping (GO:0001947)	5/38	0.0140432	0.411017	3.84392	16.3967	SHH;SOX18;DVL1;BBS7;TBX2
Negative Regulation Of Epithelial Cell Apoptotic Process (GO:1904036)	5/38	0.0140432	0.411017	3.84392	16.3967	YAP1;PRKAA2;WFS1;KRIT1;GATA3
Aorta Development (GO:0035904)	3/14	0.0146429	0.412624	6.90873	29.1811	PDE2A;ROBO1;TBX2
RNA Phosphodiester Bond Hydrolysis, Endonucleolytic (GO:0090502)	3/14	0.0146429	0.412624	6.90873	29.1811	NYNRIN;KHNYN;ZC3H12A
Regulation Of Neuron Projection Arborization (GO:0150011)	3/14	0.0146429	0.412624	6.90873	29.1811	MACF1;MOV10;DVL1
Generation Of Neurons (GO:0048699)	13/172	0.0146795	0.412624	2.08267	8.79158	IRX1;BRSK2;TGFB2;EMX2;MYT1L;EN2;OTP;SOX11;RUNX1;NELL1;SHH;WNT2;PAFAH1B1
Synaptic Vesicle Exocytosis (GO:0016079)	4/41	0.0148179	0.594555	4.57243	19.2587	SNAP25;UNC13A;SYT10;STX1A
Regulation Of Signal Transduction (GO:0009966)	10/193	0.0151335	0.594555	2.32415	9.74014	NELL1;CREBBP;TCF7L1;USP20;IGFBP4;DOK5;PXN;ZDHHC7;CLU;RGS9
Negative Regulation Of Cell-Substrate Adhesion (GO:0010812)	5/39	0.0156168	0.42534	3.73067	15.5174	CDKN2A;AP1AR;HOXA7;MAP4K4;AJAP1
Artery Development (GO:0060840)	3/23	0.0156535	0.594555	6.33604	26.3393	NELL1;PDE2A;ROBO1
Positive Regulation Of Cell-Substrate Junction Organization (GO:0150117)	3/23	0.0156535	0.594555	6.33604	26.3393	NELL1;MAPRE2;MAP4K4
Cellular Response To Calcium Ion (GO:0071277)	7/69	0.0158179	0.42534	2.86759	11.8908	ITPKB;PRKAA2;CPNE5;SYT10;MCOLN1;CLU;SYT17
Glucose Homeostasis (GO:0042593)	6/87	0.01588	0.594555	3.13951	13.0061	GCKR;PRKAA2;RFX6;IRS1;WFS1;ADIPOR2
Transmembrane Receptor Protein Tyrosine Kinase Signaling Pathway (GO:0007169)	13/284	0.0160249	0.594555	2.04448	8.45107	IRS1;SHC1;FLT3;PXN;VEGFB;PDGFA;MERTK;MTSS1;FGF5;EFNA1;NELL1;AXL;DOK5
Regulation Of Actin Filament Bundle Assembly (GO:0032231)	4/26	0.0160308	0.42534	4.60926	19.0512	RDX;ALMS1;MTSS1;PFN2
Regulation Of Myeloid Cell Differentiation (GO:0045637)	4/26	0.0160308	0.42534	4.60926	19.0512	HSPA9;PRMT6;ZBTB16;MEIS2
Regulation Of Epidermal Growth Factor-Activated Receptor Activity (GO:0007176)	4/26	0.0160308	0.42534	4.60926	19.0512	ZFYVE28;BTC;ERRFI1;SHC1
Calcium-Ion Regulated Exocytosis (GO:0017156)	4/26	0.0160308	0.42534	4.60926	19.0512	SYT10;SDF4;VAMP2;SYT17
Negative Regulation Of Epithelial Cell Proliferation (GO:0050680)	7/70	0.0170167	0.425521	2.82193	11.4953	TGFB2;KRIT1;DAB2IP;GATA3;NR2F2;MTSS1;ROBO1
Negative Regulation Of Transcription By RNA Polymerase II (GO:0000122)	41/763	0.0172255	0.425521	1.45834	5.92285	YAP1;DLX2;CTBP2;DLX4;MYT1L;GFI1;EHMT2;ZBTB20;OTP;GATA3;AEBP1;BMI1;ETS2;SHH;ZNF608;CUX1;SOX18;PRDM16;SOX8;HOXA7;NKX6-1;IRX1;CREBBP;WFS1;PHF12;ZBTB16;PDE2A;DAB2IP;SOX11;NR2F2;MEIS2;TBX2;RUNX1;SKI;PER2;EFNA1;BMP4;TRAF6;ID3;ZNF436;MXD4
Cell Cycle G2/M Phase Transition (GO:0044839)	5/40	0.0173038	0.425521	3.62389	14.7015	CCNA2;BRSK2;CCDC57;AKAP8L;CDC25C
Synaptic Vesicle Endocytosis (GO:0048488)	5/40	0.0173038	0.425521	3.62389	14.7015	ITSN1;SNCB;SNAP91;STX1A;VAMP2
Positive Regulation Of Keratinocyte Migration (GO:0051549)	2/9	0.0174268	0.594555	12.0506	48.8018	MAPRE2;MAP4K4
Positive Regulation Of Protein Acetylation (GO:1901985)	2/9	0.0174268	0.594555	12.0506	48.8018	PRKAA2;DIP2B
Synaptic Vesicle Fusion To Presynaptic Active Zone Membrane (GO:0031629)	2/9	0.0174268	0.594555	12.0506	48.8018	SNAP25;STX1A
Positive Regulation Of Cardiocyte Differentiation (GO:1905209)	2/9	0.0174268	0.594555	12.0506	48.8018	MYOCD;TGFB2
Mononuclear Cell Differentiation (GO:1903131)	3/24	0.017587	0.594555	6.03401	24.381	FLT3;CLU;RELB
Outflow Tract Septum Morphogenesis (GO:0003148)	3/24	0.017587	0.594555	6.03401	24.381	NELL1;TGFB2;ROBO1
Regulation Of Ruffle Assembly (GO:1900027)	3/24	0.017587	0.594555	6.03401	24.381	SH3YL1;RDX;DEF8
Positive Regulation Of GTPase Activity (GO:0043547)	16/234	0.0177201	0.425521	1.87126	7.54691	RASGRF2;ADRB1;RAPGEFL1;ARHGAP22;RASGEF1A;AGAP5;TBC1D10C;TBC1D14;SNX9;ITGA6;ARHGEF7;MAPRE2;RGS9;TBC1D22B;RALGPS2;MAP4K4
Negative Regulation Of Telomere Maintenance (GO:0032205)	3/15	0.0177939	0.425521	6.33267	25.5137	RAD50;TNKS;ERCC4
Platelet-Derived Growth Factor Receptor Signaling Pathway (GO:0048008)	3/15	0.0177939	0.425521	6.33267	25.5137	NELL1;RGS14;PDGFA
Positive Regulation Of Collagen Biosynthetic Process (GO:0032967)	3/15	0.0177939	0.425521	6.33267	25.5137	BMP4;LARP6;RUNX1
Sympathetic Nervous System Development (GO:0048485)	3/15	0.0177939	0.425521	6.33267	25.5137	NELL1;SOX11;GATA3
3'-UTR-mediated mRNA Destabilization (GO:0061158)	3/15	0.0177939	0.425521	6.33267	25.5137	MOV10;ZC3H12A;RBM24
Positive Regulation Of Mitotic Cell Cycle (GO:0045931)	4/27	0.0182651	0.425521	4.40863	17.6467	CCDC57;ASNS;EIF4E;MEIS2
Ventricular Septum Morphogenesis (GO:0060412)	4/27	0.0182651	0.425521	4.40863	17.6467	BMP4;TGFB2;SOX11;ROBO1
Respiratory Tube Development (GO:0030323)	4/27	0.0182651	0.425521	4.40863	17.6467	BMP4;SHH;FGF9;LOXL3
Regulation Of Cilium Assembly (GO:1902017)	7/71	0.0182783	0.425521	2.77769	11.1164	YAP1;RABEP2;IFT140;TBC1D10C;TBC1D14;MARK4;TBC1D22B
Regulation Of Endothelial Cell Migration (GO:0010594)	8/88	0.0189358	0.425521	2.54085	10.0788	BMP4;NELL1;ZC3H12A;KRIT1;DAB2IP;EMP2;GATA3;NR2F2
Positive Regulation Of Ossification (GO:0045778)	5/41	0.0191071	0.425521	3.52304	13.9431	BMP4;CCNA2;NELL1;ZBTB16;SOX11
Synaptic Vesicle Exocytosis (GO:0016079)	5/41	0.0191071	0.425521	3.52304	13.9431	SNAP25;UNC13A;SYT10;STX1A;VAMP2
White Fat Cell Differentiation (GO:0050872)	2/6	0.0196348	0.425521	12.6539	49.7357	PER2;CTBP2
Synaptic Vesicle Docking (GO:0016081)	2/6	0.0196348	0.425521	12.6539	49.7357	SNAP25;UNC13A
Negative Regulation Of Telomere Capping (GO:1904354)	2/6	0.0196348	0.425521	12.6539	49.7357	RAD50;ERCC4
Negative Regulation Of Blood Vessel Endothelial Cell Proliferation Involved In Sprouting Angiogenesis (GO:1903588)	2/6	0.0196348	0.425521	12.6539	49.7357	NGFR;IL12A
Positive Regulation Of Kidney Development (GO:0090184)	2/6	0.0196348	0.425521	12.6539	49.7357	FOXD1;SOX8
Nose Development (GO:0043584)	2/6	0.0196348	0.425521	12.6539	49.7357	SKI;SMCHD1
Positive Regulation Of Interleukin-5 Production (GO:0032754)	2/6	0.0196348	0.425521	12.6539	49.7357	IL9;GATA3
Wound Healing, Spreading Of Cells (GO:0044319)	3/25	0.0196476	0.614406	5.75945	22.6335	CCNA2;TMEFF2;ITGA5
Myotube Differentiation (GO:0014902)	3/25	0.0196476	0.614406	5.75945	22.6335	ADAMTS5;DOCK1;CACNA1H
Response To Calcium Ion (GO:0051592)	9/106	0.0199045	0.428097	2.35852	9.2379	ITPKB;PRKAA2;CPNE5;SYT10;KCNMB2;ITPR3;MCOLN1;CLU;SYT17
Anterograde Trans-Synaptic Signaling (GO:0098916)	14/199	0.0204807	0.434869	1.92761	7.49505	CHRM3;SNAP25;CHRNA5;GAD1;SLC1A1;GAD2;GLRB;DLG4;SYT10;KCNQ3;DLGAP1;APBA3;SNCB;PAFAH1B1
Determination Of Heart Left/Right Asymmetry (GO:0061371)	5/42	0.0210296	0.434869	3.42765	13.237	SHH;SOX18;DVL1;BBS7;TBX2
Embryonic Heart Tube Morphogenesis (GO:0003143)	5/42	0.0210296	0.434869	3.42765	13.237	SHH;SOX18;DVL1;BBS7;TBX2
Collagen Fibril Organization (GO:0030199)	5/42	0.0210296	0.434869	3.42765	13.237	TGFB2;LOX;PXDN;LOXL3;LOXL4
Positive Regulation Of Smooth Muscle Cell Migration (GO:0014911)	3/16	0.0212916	0.434869	5.84524	22.5009	NELL1;IGFBP5;FGF9
Cellular Response To Fatty Acid (GO:0071398)	3/16	0.0212916	0.434869	5.84524	22.5009	IRS1;ZC3H12A;KCNK4
Positive Regulation Of Collagen Metabolic Process (GO:0010714)	3/16	0.0212916	0.434869	5.84524	22.5009	BMP4;LARP6;RUNX1
Induction Of Positive Chemotaxis (GO:0050930)	2/10	0.0214519	0.614406	10.5437	40.5084	CXCL12;VEGFB
Regulation Of Smooth Muscle Cell Apoptotic Process (GO:0034391)	2/10	0.0214519	0.614406	10.5437	40.5084	CDKN2A;IL12A
snRNA Transcription By RNA Polymerase II (GO:0042795)	2/10	0.0214519	0.614406	10.5437	40.5084	SNAPC1;ELL3
Progesterone Receptor Signaling Pathway (GO:0050847)	2/10	0.0214519	0.614406	10.5437	40.5084	YAP1;ZDHHC7
Peptidyl-Proline Hydroxylation (GO:0019511)	2/10	0.0214519	0.614406	10.5437	40.5084	P4HA3;P4HTM
Negative Regulation Of Homotypic Cell-Cell Adhesion (GO:0034111)	2/10	0.0214519	0.614406	10.5437	40.5084	SERPINE2;RDX
Regulation Of Nervous System Development (GO:0051960)	4/46	0.0218195	0.614406	4.02706	15.4033	YAP1;PER2;GBX1;KIF14
Regulation Of Actin Filament Bundle Assembly (GO:0032231)	3/26	0.0218355	0.614406	5.50875	21.0667	RDX;ALMS1;MTSS1
Regulation Of Epidermal Growth Factor-Activated Receptor Activity (GO:0007176)	3/26	0.0218355	0.614406	5.50875	21.0667	ZFYVE28;ERRFI1;SHC1
Ras Protein Signal Transduction (GO:0007265)	11/144	0.0220153	0.446438	2.10401	8.02895	CCNA2;CYFIP1;NGFR;RASGEF1A;DOK5;CDKN2A;RASGRF2;NKIRAS2;EPS8L3;RAPGEFL1;RALGPS2
Positive Regulation Of Signal Transduction (GO:0009967)	12/266	0.0223111	0.614406	2.01085	7.64659	YAP1;MACF1;TRAF7;NELL1;TGFB2;EVC;CTBP2;AXL;IRS1;ITGA5;TRIM44;ROBO1
Response To Steroid Hormone (GO:0048545)	4/29	0.0232889	0.450231	4.05551	15.2478	YAP1;TGFB2;ABHD2;ATP1A1
Regulation Of Proteasomal Ubiquitin-Dependent Protein Catabolic Process (GO:0032434)	9/109	0.0234036	0.450231	2.28741	8.58891	ANKIB1;DVL1;RNF19B;STUB1;BBS7;PRICKLE1;CLU;FHIT;CBFA2T3
Sensory Organ Development (GO:0007423)	5/70	0.02341	0.614406	3.25585	12.2244	SMCHD1;TGFB2;SH3PXD2B;BHLHE22;MEIS2
Negative Regulation Of Epithelial Cell Proliferation (GO:0050680)	5/70	0.02341	0.614406	3.25585	12.2244	TGFB2;KRIT1;NR2F2;MTSS1;ROBO1
Positive Regulation Of Epithelial Cell Migration (GO:0010634)	6/95	0.023456	0.614406	2.85614	10.718	NELL1;TGFB2;ZC3H12A;DOCK1;MAPRE2;MAP4K4
Regulation Of DNA-templated Transcription (GO:0006355)	58/1922	0.0236588	0.614406	1.35098	5.05809	ZNF771;BTG1;TRRAP;NAB1;GFI1;ONECUT1;ETS2;EFEMP1;SALL3;DPF3;BBS7;SOX7;NKX2-8;MYOCD;EN2;HNF1B;ETV1;UTF1;RFX6;SETBP1;PRKAR1A;TRAF6;ZNF433;HOXB5;YAP1;L3MBTL3;CRABP2;CTBP2;SHC1;HOXD13;ZBTB3;RELB;CAND2;GBX1;CREG1;PRDM16;PCBD2;NKX6-1;HOXC8;PPARGC1B;TRIM44;SMARCE1;IRX1;KDM4A;CREBBP;TCF7L1;CDKN2A;ZBTB16;ZNF76;DMRT3;INO80;NR2F2;POU2F2;PER2;ZZZ3;TLX2;ZNF696;MXD4
Regulation Of Stress Fiber Assembly (GO:0051492)	7/75	0.0239815	0.450231	2.61375	9.75053	NELL1;TMEFF2;LIMCH1;PXN;ALMS1;CGNL1;PFN2
Positive Regulation Of Neurogenesis (GO:0050769)	7/75	0.0239815	0.450231	2.61375	9.75053	RGS14;CUX1;SLITRK1;SOX8;SOX11;HAPLN1;ROBO1
Regulation Of Cold-Induced Thermogenesis (GO:0120161)	11/146	0.0240902	0.450231	2.07262	7.7225	PER2;ADAMTS5;PRDM16;ALMS1;EBF2;ALPL;ADRB1;ESRRG;LPIN1;ADIPOR2;PPARGC1B
Positive Regulation Of Mitotic Cell Cycle (GO:0045931)	3/27	0.0241509	0.614406	5.27895	19.6558	ASNS;EIF4E;MEIS2
Regulation Of Catecholamine Secretion (GO:0050433)	3/27	0.0241509	0.614406	5.27895	19.6558	SYT10;KCNA2;STX1A
Positive Regulation Of Multicellular Organismal Process (GO:0051240)	23/387	0.0241735	0.450231	1.61379	6.00732	SMARCE1;TGFB2;FOXD1;ZBTB16;EBF2;SOX11;ESRRG;ADRB1;DEF8;ADIPOR2;PER2;BMP4;NELL1;SHH;PRDM16;ALMS1;TNFSF11;ALPL;SOX8;IL17F;NKX6-1;LPIN1;PPARGC1B
Phospholipid Transport (GO:0015914)	6/59	0.0244041	0.450231	2.87287	10.667	ATP8A2;PITPNM1;ATP8B2;ABCB4;ATP10D;ATP11A
Regulation Of Multicellular Organismal Development (GO:2000026)	6/59	0.0244041	0.450231	2.87287	10.667	ZZZ3;GBX1;GATA3;INO80;HPSE;DUSP6
Anterior/Posterior Pattern Specification (GO:0009952)	6/59	0.0244041	0.450231	2.87287	10.667	SKI;HOXB4;HOXA7;HOXB7;HOXB6;HOXB5
Kidney Development (GO:0001822)	5/71	0.0247194	0.614406	3.20636	11.8641	PYGO2;TGFB2;WFS1;ZBTB16;HNF1B
Transmembrane Receptor Protein Tyrosine Kinase Signaling Pathway (GO:0007169)	18/284	0.0247218	0.450231	1.72556	6.38471	ALK;RGS14;SORT1;IRS1;SHC1;FLT3;PXN;VEGFB;PDGFA;MERTK;MTSS1;FGF5;EFNA1;NELL1;FGF9;AXL;DOK5;ARHGEF7
Positive Regulation Of Stem Cell Differentiation (GO:2000738)	3/17	0.0251372	0.450231	5.42744	19.9915	TGFB2;HOXB4;RBM24
Positive Regulation Of Amyloid-Beta Formation (GO:1902004)	3/17	0.0251372	0.450231	5.42744	19.9915	EFNA1;LRRTM3;CLU
Response To Interferon-Alpha (GO:0035455)	3/17	0.0251372	0.450231	5.42744	19.9915	BST2;AXL;GATA3
Positive Regulation Of Osteoblast Differentiation (GO:0045669)	5/44	0.0252423	0.450231	3.25153	11.9631	YAP1;BMP4;CCNA2;NELL1;SOX11
Regulation Of Ras Protein Signal Transduction (GO:0046578)	7/76	0.0255787	0.450231	2.57574	9.44264	TGFB2;RASGEF1A;RDX;KIF14;DAB2IP;EPS8L3;SQSTM1
Regulation Of Keratinocyte Migration (GO:0051547)	2/11	0.0258206	0.614406	9.37173	34.2685	MAPRE2;MAP4K4
Negative Regulation Of Leukocyte Apoptotic Process (GO:2000107)	2/11	0.0258206	0.614406	9.37173	34.2685	CXCL12;MERTK
cGMP Metabolic Process (GO:0046068)	2/11	0.0258206	0.614406	9.37173	34.2685	NPPC;PDE2A
Central Nervous System Myelination (GO:0022010)	2/11	0.0258206	0.614406	9.37173	34.2685	CNTNAP1;CLU
Enzyme-Linked Receptor Protein Signaling Pathway (GO:0007167)	7/124	0.0259128	0.614406	2.5366	9.26623	NPPC;DOK5;FLT3;AXL;MERTK;PTPRF;MTSS1
Negative Regulation Of Epithelial To Mesenchymal Transition (GO:0010719)	4/30	0.0260849	0.450231	3.89933	14.2185	EFNA1;DAB2IP;GATA3;IL17RD
Artery Morphogenesis (GO:0048844)	4/30	0.0260849	0.450231	3.89933	14.2185	BMP4;NELL1;TGFB2;TBX2
RNA Phosphodiester Bond Hydrolysis (GO:0090501)	3/28	0.0265938	0.614406	5.06753	18.3803	NYNRIN;KHNYN;ZC3H12A
Chemical Synaptic Transmission (GO:0007268)	12/273	0.0265992	0.614406	1.95621	7.09491	SNAP25;GABBR1;UNC13A;CHRNA5;GLRB;GAD1;SYT10;KCNQ3;LIN7A;APBA3;SNCB;PAFAH1B1
Positive Regulation Of Myotube Differentiation (GO:0010831)	2/7	0.0268014	0.450231	10.1226	36.6369	SMYD1;RBM24
Positive Regulation Of Vascular Associated Smooth Muscle Cell Migration (GO:1904754)	2/7	0.0268014	0.450231	10.1226	36.6369	FGF9;IGFBP5
Lymphatic Endothelial Cell Differentiation (GO:0060836)	2/7	0.0268014	0.450231	10.1226	36.6369	SOX18;NR2F2
Negative Regulation Of T-helper 17 Cell Differentiation (GO:2000320)	2/7	0.0268014	0.450231	10.1226	36.6369	ZC3H12A;LOXL3
Negative Regulation Of cAMP-dependent Protein Kinase Activity (GO:2000480)	2/7	0.0268014	0.450231	10.1226	36.6369	PRKAR1B;PRKAR1A
Negative Regulation Of Monooxygenase Activity (GO:0032769)	2/7	0.0268014	0.450231	10.1226	36.6369	GFI1;NOSIP
Regulation Of Mammary Gland Epithelial Cell Proliferation (GO:0033599)	2/7	0.0268014	0.450231	10.1226	36.6369	GATA3;ROBO1
Coronary Vasculature Development (GO:0060976)	2/7	0.0268014	0.450231	10.1226	36.6369	BMP4;MYOCD
Cytochrome Complex Assembly (GO:0017004)	2/7	0.0268014	0.450231	10.1226	36.6369	SURF1;COX18
Ventricular Cardiac Muscle Cell Membrane Repolarization (GO:0099625)	2/7	0.0268014	0.450231	10.1226	36.6369	KCNJ5;KCNQ1
Peptidyl-Proline Hydroxylation To 4-hydroxy-L-proline (GO:0018401)	2/7	0.0268014	0.450231	10.1226	36.6369	P4HA3;P4HTM
Positive Regulation Of Cardiac Epithelial To Mesenchymal Transition (GO:0062043)	2/7	0.0268014	0.450231	10.1226	36.6369	TGFB2;EMP2
Embryonic Organ Development (GO:0048568)	7/77	0.027247	0.455025	2.53881	9.14685	TGFB2;SOX18;PDGFA;GATA3;HOXB7;TBX4;TBX2
Skeletal System Development (GO:0001501)	11/149	0.0274643	0.455972	2.02725	7.28769	KIAA1217;TGFB2;EVC;ANKRD11;ZBTB16;SH3PXD2B;ALPL;IL17F;PTH1R;TBX4;ETS2
Cellular Response To Reactive Oxygen Species (GO:0034614)	5/73	0.0274769	0.614406	3.11173	11.1848	PRDX3;PXN;PEX10;CLU;SQSTM1
Positive Regulation Of Epithelial Cell Migration (GO:0010634)	8/95	0.0284958	0.460042	2.33556	8.30991	BMP4;NELL1;TGFB2;ZC3H12A;GATA3;DOCK1;MAPRE2;MAP4K4
Regulation Of Cell Cycle G1/S Phase Transition (GO:1902806)	5/74	0.0289261	0.614406	3.06648	10.8646	SMARCE1;CDKN2A;KIF14;DPF3;INO80
Negative Regulation Of Cell-Matrix Adhesion (GO:0001953)	4/31	0.0290736	0.460042	3.75472	13.2839	CDKN2A;HOXA7;MAP4K4;AJAP1
Cellular Response To cAMP (GO:0071320)	4/31	0.0290736	0.460042	3.75472	13.2839	HCN3;IGFBP5;KCNQ1;PDE2A
Response To Steroid Hormone (GO:0048545)	3/29	0.0291636	0.614406	4.87238	17.223	YAP1;TGFB2;ATP1A1
Pulmonary Valve Morphogenesis (GO:0003184)	3/18	0.0293299	0.460042	5.06535	17.8764	BMP4;TGFB2;ROBO1
Regulation Of Collagen Biosynthetic Process (GO:0032965)	3/18	0.0293299	0.460042	5.06535	17.8764	BMP4;LARP6;RUNX1
Neuron Fate Commitment (GO:0048663)	3/18	0.0293299	0.460042	5.06535	17.8764	SHH;MYT1L;BHLHE22
Mesenchyme Morphogenesis (GO:0072132)	3/18	0.0293299	0.460042	5.06535	17.8764	ADAMTS5;TGFB2;TBX2
Negative Regulation Of ERBB Signaling Pathway (GO:1901185)	3/18	0.0293299	0.460042	5.06535	17.8764	ZFYVE28;ERRFI1;DAB2IP
Ureteric Bud Morphogenesis (GO:0060675)	3/18	0.0293299	0.460042	5.06535	17.8764	BMP4;SHH;GATA3
Branching Involved In Ureteric Bud Morphogenesis (GO:0001658)	3/18	0.0293299	0.460042	5.06535	17.8764	BMP4;SHH;FOXD1
Regulation Of Fibroblast Proliferation (GO:0048145)	5/46	0.0299603	0.467347	3.0926	10.8485	SKI;DAB2IP;PDGFA;BMI1;WNT2
Adipose Tissue Development (GO:0060612)	2/12	0.0305149	0.614406	8.43413	29.4312	SH3PXD2B;VPS13B
Negative Regulation Of Epidermal Growth Factor-Activated Receptor Activity (GO:0007175)	2/12	0.0305149	0.614406	8.43413	29.4312	ZFYVE28;ERRFI1
Morphogenesis Of A Polarized Epithelium (GO:0001738)	2/12	0.0305149	0.614406	8.43413	29.4312	YAP1;ZDHHC7
snRNA Transcription (GO:0009301)	2/12	0.0305149	0.614406	8.43413	29.4312	SNAPC1;ELL3
Positive Regulation Of Regulated Secretory Pathway (GO:1903307)	2/12	0.0305149	0.614406	8.43413	29.4312	SYT10;STX1A
Regulation Of Actin Filament Organization (GO:0110053)	2/12	0.0305149	0.614406	8.43413	29.4312	CXCL12;RDX
Positive Regulation Of Actin Filament Bundle Assembly (GO:0032233)	4/51	0.030547	0.614406	3.59773	12.5506	NELL1;LIMCH1;PXN;MTSS1
Regulation Of Substrate Adhesion-Dependent Cell Spreading (GO:1900024)	4/51	0.030547	0.614406	3.59773	12.5506	NELL1;AP1AR;DOCK1;TRIOBP
Regulated Exocytosis (GO:0045055)	4/51	0.030547	0.614406	3.59773	12.5506	SNAP25;SYT10;SYNGR3;STX1A
Regulation Of Protein Secretion (GO:0050708)	6/102	0.0318095	0.614406	2.64692	9.12656	PER2;SNAP25;TGFB2;RFX6;IL12A;STX1A
Neural Tube Closure (GO:0001843)	4/32	0.0322569	0.493374	3.62043	12.4326	SKI;TGFB2;DVL1;PRICKLE1
Mesenchymal Cell Migration (GO:0090497)	4/32	0.0322569	0.493374	3.62043	12.4326	NELL1;SHH;SEMA6A;SOX8
Regulation Of Peptide Hormone Secretion (GO:0090276)	4/52	0.0325058	0.614406	3.5226	12.0696	PER2;SNAP25;RFX6;STX1A
Epithelium Development (GO:0060429)	11/154	0.0338235	0.493374	1.95585	6.62369	ERRFI1;SHH;SPINT1;SOX18;DVL1;LOXL3;KRIT1;SOX8;WNT2;CNN3;TBX2
Cellular Response To Metal Ion (GO:0071248)	10/135	0.033835	0.493374	2.0333	6.88527	ITPKB;PRKAA2;CPNE5;DLG4;SYT10;MCOLN1;CLU;F3;CACNA1H;SYT17
Regulation Of Cellular Response To Growth Factor Stimulus (GO:0090287)	3/19	0.0338676	0.493374	4.74852	16.0751	NELL1;DOK5;FSTL3
Negative Regulation Of Cyclin-Dependent Protein Serine/Threonine Kinase Activity (GO:0045736)	3/19	0.0338676	0.493374	4.74852	16.0751	MYOCD;CDKN2A;NR2F2
Positive Regulation Of Alpha-Beta T Cell Activation (GO:0046635)	3/19	0.0338676	0.493374	4.74852	16.0751	SHH;HLA-DRA;IL12A
Regulation Of Smooth Muscle Cell Migration (GO:0014910)	3/19	0.0338676	0.493374	4.74852	16.0751	NELL1;IGFBP5;PDGFA
Gonad Development (GO:0008406)	4/53	0.0345364	0.614406	3.45053	11.6136	TGFB2;NR2F2;MEA1;UTF1
Regulation Of Cyclin-Dependent Protein Kinase Activity (GO:1904029)	4/53	0.0345364	0.614406	3.45053	11.6136	CCNA2;CCNJ;CDKN2A;CDC25C
Macromolecule Modification (GO:0043412)	7/81	0.0346561	0.493374	2.40107	8.07309	PRMT6;CHRM3;LIPT1;PARP4;LOX;CPE;UBA52
Response To Misfolded Protein (GO:0051788)	2/8	0.0348445	0.493374	8.43509	28.3154	STUB1;CLU
Positive Regulation Of Calcium Ion-Dependent Exocytosis (GO:0045956)	2/8	0.0348445	0.493374	8.43509	28.3154	SYT10;STX1A
Schwann Cell Development (GO:0014044)	2/8	0.0348445	0.493374	8.43509	28.3154	SKI;CNTNAP1
Neuronal Action Potential (GO:0019228)	2/8	0.0348445	0.493374	8.43509	28.3154	KCNA2;KCNMB2
Integrin Activation (GO:0033622)	2/8	0.0348445	0.493374	8.43509	28.3154	CXCL12;KRIT1
Cardioblast Differentiation (GO:0010002)	2/8	0.0348445	0.493374	8.43509	28.3154	MYOCD;TGFB2
Peripheral Nervous System Axon Ensheathment (GO:0032292)	2/8	0.0348445	0.493374	8.43509	28.3154	SKI;CNTNAP1
Tricarboxylic Acid Metabolic Process (GO:0072350)	2/8	0.0348445	0.493374	8.43509	28.3154	IDH3B;IDH3A
Somite Development (GO:0061053)	2/8	0.0348445	0.493374	8.43509	28.3154	SHH;LOXL3
Plasma Membrane Bounded Cell Projection Assembly (GO:0120031)	17/275	0.0349307	0.493374	1.67868	5.63096	SPAG16;CYFIP1;IFT140;CCDC57;RAB3IP;ARMC9;RFX2;EMP2;KIF27;MTSS1;CDC14B;NELL1;WDR90;TCTN2;BBS7;ARHGEF7;MAP4K4
Response To Progesterone (GO:0032570)	2/13	0.0355173	0.614406	7.66699	25.5904	YAP1;TGFB2
Cardiocyte Differentiation (GO:0035051)	2/13	0.0355173	0.614406	7.66699	25.5904	MYOCD;TGFB2
Response To Chemokine (GO:1990868)	2/13	0.0355173	0.614406	7.66699	25.5904	CXCL12;ZC3H12A
Regulation Of Response To Endoplasmic Reticulum Stress (GO:1905897)	2/13	0.0355173	0.614406	7.66699	25.5904	WFS1;CLU
Epithelial Tube Morphogenesis (GO:0060562)	4/33	0.0356362	0.49838	3.49541	11.6551	BMP4;SHH;GATA3;MTSS1
Negative Regulation Of Epithelial Cell Migration (GO:0010633)	4/33	0.0356362	0.49838	3.49541	11.6551	KRIT1;DAB2IP;NR2F2;PFN2
Regulation Of Myoblast Differentiation (GO:0045661)	4/54	0.0366392	0.614406	3.38134	11.1809	SMARCE1;BTG1;DPF3;RBM24
ERBB Signaling Pathway (GO:0038127)	4/54	0.0366392	0.614406	3.38134	11.1809	EFEMP1;NRG3;SHC1;STUB1
Regulation Of Focal Adhesion Assembly (GO:0051893)	4/54	0.0366392	0.614406	3.38134	11.1809	MACF1;NELL1;LIMCH1;MAP4K4
Positive Regulation Of Cell Cycle (GO:0045787)	6/65	0.0370374	0.508327	2.5799	8.50292	TGFB2;CCDC57;ASNS;MARK4;EIF4E;MEIS2
Positive Regulation Of Cell Growth (GO:0030307)	6/106	0.0373543	0.614406	2.54052	8.35148	YAP1;MACF1;TGFB2;UNC13A;CPNE5;INO80
NIK/NF-kappaB Signaling (GO:0038061)	3/32	0.0376292	0.614406	4.36767	14.3258	CREBBP;TRAF6;RELB
Positive Regulation Of miRNA Metabolic Process (GO:2000630)	5/49	0.0380162	0.508327	2.88129	9.42108	NGFR;TGFB2;LIN28B;ZC3H12A;GATA3
Cellular Response To Metal Ion (GO:0071248)	7/135	0.0385236	0.614406	2.31729	7.54623	ITPKB;PRKAA2;CPNE5;SYT10;MCOLN1;CLU;CACNA1H
Response To Ketone (GO:1901654)	3/20	0.0387465	0.508327	4.46896	14.5273	YAP1;TGFB2;ABHD2
Pulmonary Valve Development (GO:0003177)	3/20	0.0387465	0.508327	4.46896	14.5273	BMP4;TGFB2;ROBO1
Positive Regulation Of Epithelial Cell Differentiation (GO:0030858)	3/20	0.0387465	0.508327	4.46896	14.5273	BMP4;BTG1;NKX6-1
Peripheral Nervous System Development (GO:0007422)	3/20	0.0387465	0.508327	4.46896	14.5273	UGT8;SCN8A;SOX8
Negative Regulation Of Small GTPase Mediated Signal Transduction (GO:0051058)	3/20	0.0387465	0.508327	4.46896	14.5273	TGFB2;DAB2IP;CGNL1
Negative Regulation Of Phosphate Metabolic Process (GO:0045936)	3/20	0.0387465	0.508327	4.46896	14.5273	BMP4;CDKN2A;PRKRIP1
Negative Regulation Of Cyclin-Dependent Protein Kinase Activity (GO:1904030)	3/20	0.0387465	0.508327	4.46896	14.5273	MYOCD;CDKN2A;NR2F2
Hydrogen Peroxide Catabolic Process (GO:0042744)	3/20	0.0387465	0.508327	4.46896	14.5273	PRDX3;HBM;PXDN
Regulation Of Cardiac Muscle Cell Proliferation (GO:0060043)	3/20	0.0387465	0.508327	4.46896	14.5273	VGLL4;RUNX1;TBX2
Striated Muscle Cell Differentiation (GO:0051146)	3/20	0.0387465	0.508327	4.46896	14.5273	SKI;MYOCD;SORT1
Endothelial Cell Development (GO:0001885)	3/20	0.0387465	0.508327	4.46896	14.5273	SOX18;PDE2A;RDX
Hemopoiesis (GO:0030097)	8/101	0.0389883	0.508327	2.18419	7.0866	PRDX3;BMP4;TGFB2;FLT3;ZBTB16;BMI1;RUNX1;FSTL3
Positive Regulation Of Carbohydrate Metabolic Process (GO:0045913)	4/34	0.0392123	0.508327	3.37872	10.9429	PRKAA2;IRS1;ZBTB20;PTH1R
Cellular Response To Vascular Endothelial Growth Factor Stimulus (GO:0035924)	4/34	0.0392123	0.508327	3.37872	10.9429	NELL1;SEMA6A;DAB2IP;VEGFB
Positive Regulation Of Notch Signaling Pathway (GO:0045747)	3/33	0.0406999	0.614406	4.22186	13.5164	YAP1;TGFB2;ROBO1
Synaptic Vesicle Membrane Organization (GO:0048499)	2/14	0.0408111	0.614406	7.02772	22.4803	SNAP25;STX1A
Negative Regulation Of Fatty Acid Biosynthetic Process (GO:0045717)	2/14	0.0408111	0.614406	7.02772	22.4803	UBR4;DCAF5
Polarized Epithelial Cell Differentiation (GO:0030859)	2/14	0.0408111	0.614406	7.02772	22.4803	YAP1;ZDHHC7
Positive Regulation Of Response To Cytokine Stimulus (GO:0060760)	2/14	0.0408111	0.614406	7.02772	22.4803	AXL;TRIM44
Vascular Endothelial Growth Factor Signaling Pathway (GO:0038084)	2/14	0.0408111	0.614406	7.02772	22.4803	NELL1;VEGFB
Glucosamine-Containing Compound Metabolic Process (GO:1901071)	2/14	0.0408111	0.614406	7.02772	22.4803	NAGK;CHST1
Aorta Development (GO:0035904)	2/14	0.0408111	0.614406	7.02772	22.4803	PDE2A;ROBO1
Ceramide Transport (GO:0035627)	2/14	0.0408111	0.614406	7.02772	22.4803	GLTP;ABCB4
Regulation Of Protein Secretion (GO:0050708)	8/102	0.0409577	0.512589	2.16084	6.90436	PER2;SNAP25;TGFB2;RFX6;GOLPH3L;IL12A;MYH10;STX1A
Positive Regulation Of Substrate Adhesion-Dependent Cell Spreading (GO:1900026)	4/35	0.0429855	0.512589	3.26955	10.2889	NELL1;ARHGEF7;DOCK1;TRIOBP
Action Potential (GO:0001508)	4/35	0.0429855	0.512589	3.26955	10.2889	GNA15;KCNQ1;KCNA2;KCNMB2
Regulation Of Osteoblast Differentiation (GO:0045667)	7/85	0.0432919	0.512589	2.27747	7.15077	CCNA2;YAP1;BMP4;SKI;NELL1;CRIM1;SOX11
Negative Regulation Of Cell Cycle (GO:0045786)	7/85	0.0432919	0.512589	2.27747	7.15077	BMP4;NPPC;MYOCD;BTG1;CDKN2A;GATA3;NR2F2
Anterograde Trans-Synaptic Signaling (GO:0098916)	9/199	0.0435692	0.614406	2.00952	6.29664	SNAP25;CHRNA5;GLRB;GAD1;SYT10;KCNQ3;APBA3;SNCB;PAFAH1B1
Mesenchymal To Epithelial Transition (GO:0060231)	2/9	0.0436872	0.512589	7.2297	22.634	BMP4;GATA3
Muscle Cell Fate Commitment (GO:0042693)	2/9	0.0436872	0.512589	7.2297	22.634	MYF6;TBX2
Positive Regulation Of Cardiocyte Differentiation (GO:1905209)	2/9	0.0436872	0.512589	7.2297	22.634	MYOCD;TGFB2
Regulation Of Hair Cycle (GO:0042634)	2/9	0.0436872	0.512589	7.2297	22.634	EPS8L3;HPSE
Positive Regulation Of Protein Acetylation (GO:1901985)	2/9	0.0436872	0.512589	7.2297	22.634	PRKAA2;DIP2B
Positive Regulation Of Mesenchymal Cell Proliferation (GO:0002053)	2/9	0.0436872	0.512589	7.2297	22.634	SHH;PDGFA
Telomere Maintenance Via Recombination (GO:0000722)	2/9	0.0436872	0.512589	7.2297	22.634	RAD50;ERCC4
Embryonic Eye Morphogenesis (GO:0048048)	2/9	0.0436872	0.512589	7.2297	22.634	EFEMP1;TBX2
Camera-Type Eye Morphogenesis (GO:0048593)	2/9	0.0436872	0.512589	7.2297	22.634	SKI;TBX2
Regulation Of Postsynaptic Neurotransmitter Receptor Activity (GO:0098962)	2/9	0.0436872	0.512589	7.2297	22.634	DLGAP1;BEGAIN
Peptidyl-Lysine Dimethylation (GO:0018027)	2/9	0.0436872	0.512589	7.2297	22.634	SETBP1;EHMT2
Iron Ion Transmembrane Transport (GO:0034755)	2/9	0.0436872	0.512589	7.2297	22.634	SLC25A37;SLC25A28
Toxin Transport (GO:1901998)	2/9	0.0436872	0.512589	7.2297	22.634	SLC22A3;ANTXR1
Synaptic Vesicle Fusion To Presynaptic Active Zone Membrane (GO:0031629)	2/9	0.0436872	0.512589	7.2297	22.634	SNAP25;STX1A
Positive Regulation Of Keratinocyte Migration (GO:0051549)	2/9	0.0436872	0.512589	7.2297	22.634	MAPRE2;MAP4K4
Lung Epithelium Development (GO:0060428)	2/9	0.0436872	0.512589	7.2297	22.634	BMP4;ERRFI1
Positive Regulation Of Amyloid Precursor Protein Catabolic Process (GO:1902993)	3/21	0.0439616	0.512589	4.22047	13.1866	EFNA1;LRRTM3;CLU
Antigen Processing And Presentation Of Endogenous Peptide Antigen (GO:0002483)	3/21	0.0439616	0.512589	4.22047	13.1866	TAP2;HLA-DRA;ULBP2
Positive Regulation Of Actin Filament Bundle Assembly (GO:0032233)	5/51	0.0440548	0.512589	2.75573	8.60427	NELL1;LIMCH1;PXN;MTSS1;PFN2
Regulation Of Substrate Adhesion-Dependent Cell Spreading (GO:1900024)	5/51	0.0440548	0.512589	2.75573	8.60427	NELL1;AP1AR;ARHGEF7;DOCK1;TRIOBP
Positive Regulation Of Phosphorylation (GO:0042327)	10/231	0.0443419	0.614406	1.92074	5.98469	FGF5;EFNA1;CCNA2;NELL1;LIMCH1;AXL;FLT3;VEGFB;ITGA6;MERTK
Eye Development (GO:0001654)	4/58	0.0457729	0.614406	3.13023	9.65383	TGFB2;EFEMP1;SH3PXD2B;MEIS2
Positive Regulation Of Double-Strand Break Repair (GO:2000781)	5/84	0.0460788	0.614406	2.67694	8.23802	SMARCE1;SMCHD1;HELQ;TRRAP;DPF3
Regulation Of Cellular Response To Heat (GO:1900034)	2/15	0.0463799	0.614406	6.48679	19.9202	CREBBP;DNAJC7
Negative Regulation Of Telomere Maintenance (GO:0032205)	2/15	0.0463799	0.614406	6.48679	19.9202	TNKS;ERCC4
Regulation Of Intrinsic Apoptotic Signaling Pathway In Response To DNA Damage (GO:1902229)	2/15	0.0463799	0.614406	6.48679	19.9202	CXCL12;CLU
Negative Regulation Of Platelet Activation (GO:0010544)	2/15	0.0463799	0.614406	6.48679	19.9202	SERPINE2;PDGFA
Protein Localization To Cell-Cell Junction (GO:0150105)	2/15	0.0463799	0.614406	6.48679	19.9202	LSR;CGNL1
N-acetylglucosamine Metabolic Process (GO:0006044)	2/15	0.0463799	0.614406	6.48679	19.9202	NAGK;CHST1
Regulation Of Amyloid-Beta Clearance (GO:1900221)	2/15	0.0463799	0.614406	6.48679	19.9202	MYOCD;CLU
3'-UTR-mediated mRNA Destabilization (GO:0061158)	2/15	0.0463799	0.614406	6.48679	19.9202	ZC3H12A;RBM24
Epiboly Involved In Wound Healing (GO:0090505)	2/15	0.0463799	0.614406	6.48679	19.9202	CCNA2;TMEFF2
Platelet-Derived Growth Factor Receptor Signaling Pathway (GO:0048008)	2/15	0.0463799	0.614406	6.48679	19.9202	NELL1;PDGFA
Small GTPase Mediated Signal Transduction (GO:0007264)	6/112	0.0467678	0.614406	2.39598	7.33783	CCNA2;DOK5;CDKN2A;RASGRF2;KRIT1;RALGPS2
Neural Crest Cell Migration (GO:0001755)	4/36	0.0469559	0.538067	3.16722	9.68708	NELL1;SHH;SEMA6A;SOX8
Histone H3 Acetylation (GO:0043966)	4/36	0.0469559	0.538067	3.16722	9.68708	TADA2B;TAF6L;ZZZ3;TRRAP
Substrate Adhesion-Dependent Cell Spreading (GO:0034446)	4/36	0.0469559	0.538067	3.16722	9.68708	EFNA1;NELL1;PXN;KIF14
Positive Regulation Of Substrate Adhesion-Dependent Cell Spreading (GO:1900026)	3/35	0.0472073	0.614406	3.95759	12.0833	NELL1;DOCK1;TRIOBP
Regulation Of Protein Localization To Nucleus (GO:1900180)	5/52	0.0472772	0.538067	2.69696	8.23037	YAP1;BMP4;NGFR;SHH;CREBBP
Regulation Of Peptide Hormone Secretion (GO:0090276)	5/52	0.0472772	0.538067	2.69696	8.23037	PER2;SNAP25;RFX6;RASL10B;STX1A
Enzyme-Linked Receptor Protein Signaling Pathway (GO:0007167)	9/124	0.047586	0.538067	1.98749	6.05235	ALK;NPPC;PTPRU;DOK5;FLT3;AXL;MERTK;PTPRF;MTSS1
Positive Regulation Of GTPase Activity (GO:0043547)	10/234	0.0476451	0.614406	1.89472	5.76749	RASGRF2;TBC1D14;SNX9;ADRB1;ITGA6;MAPRE2;RGS9;TBC1D22B;RALGPS2;MAP4K4
Translation (GO:0006412)	10/234	0.0476451	0.614406	1.89472	5.76749	RPS9;MRPL2;EIF4EBP2;RPS3A;UBA52;MRPL54;RPL26L1;MRPS18C;MRPL55;WARS2
Negative Regulation Of Cell Cycle (GO:0045786)	5/85	0.0480655	0.614406	2.64334	8.02305	NPPC;MYOCD;BTG1;CDKN2A;NR2F2
Integrin-Mediated Signaling Pathway (GO:0007229)	5/85	0.0480655	0.614406	2.64334	8.02305	NELL1;ITGB4;ITGA6;ITGA5;DOCK1
Glucose Homeostasis (GO:0042593)	7/87	0.048087	0.538067	2.2203	6.73803	NGFR;GCKR;PRKAA2;RFX6;IRS1;WFS1;ADIPOR2
Regulation Of Multicellular Organismal Development (GO:2000026)	4/59	0.0482369	0.614406	3.07316	9.31669	ZZZ3;GBX1;INO80;HPSE
Positive Regulation Of Cell Population Proliferation (GO:0008284)	26/483	0.0492656	0.538067	1.45177	4.3706	YAP1;IRS1;SHC1;FLT3;KIF14;PDGFA;BMI1;PRDX3;FGF5;SHH;FGF9;SOX8;WNT2;RPS9;TGFB2;SOX11;EMP2;MEIS2;TBX2;BTC;BST2;BMP4;CCNA2;CLDN5;IL9;HPSE
Negative Regulation Of Myeloid Cell Differentiation (GO:0045638)	3/22	0.0495067	0.538067	3.99813	12.017	HSPA9;ZBTB16;MEIS2
Regulation Of Vascular Endothelial Growth Factor Receptor Signaling Pathway (GO:0030947)	3/22	0.0495067	0.538067	3.99813	12.017	NELL1;DAB2IP;ITGA5
Regulation Of Mitotic Cell Cycle Phase Transition (GO:1901990)	5/86	0.0501022	0.614406	2.61057	7.81525	SMARCE1;CDKN2A;KIF14;DPF3;INO80
Sensory Organ Development (GO:0007423)	6/70	0.0502742	0.538067	2.37773	7.11003	SMCHD1;TGFB2;SH3PXD2B;BHLHE22;GATA3;MEIS2
Blood Vessel Morphogenesis (GO:0048514)	5/53	0.0506357	0.538067	2.64063	7.87726	NELL1;SHH;LOX;SOX18;SLC1A1
Regulation Of Angiogenesis (GO:0045765)	13/205	0.0506707	0.538067	1.72173	5.13489	TGFB2;BTG1;SEMA6A;DAB2IP;VEGFB;EMP2;PIK3R6;RUNX1;CLDN5;ZC3H12A;NINJ1;KRIT1;IL17F
Positive Regulation Of Protein Kinase Activity (GO:0045860)	10/145	0.0508781	0.538067	1.8817	5.6043	EFNA1;CCNA2;TGFB2;DLG4;TRAF6;KIF14;DAB2IP;SNX9;EMP2;CLU
Negative Regulation Of Endothelial Cell Proliferation (GO:0001937)	4/37	0.0511227	0.538067	3.07108	9.13194	NGFR;KRIT1;IL12A;NR2F2
Regulation Of Ossification (GO:0030278)	4/37	0.0511227	0.538067	3.07108	9.13194	BMP4;NELL1;ZBTB16;SOX11
Synaptic Vesicle Cycle (GO:0099504)	4/37	0.0511227	0.538067	3.07108	9.13194	SNAP25;SYT10;STX1A;VAMP2
Regulation Of p38MAPK Cascade (GO:1900744)	4/37	0.0511227	0.538067	3.07108	9.13194	BMP4;PHLPP1;ZC3H12A;DAB2IP
Aortic Valve Morphogenesis (GO:0003180)	4/37	0.0511227	0.538067	3.07108	9.13194	BMP4;EFNA1;GATA3;ROBO1
Calcium Ion Import Across Plasma Membrane (GO:0098703)	4/37	0.0511227	0.538067	3.07108	9.13194	TRPM1;SCN8A;CLU;CACNA1H
Regulation Of Insulin Secretion (GO:0050796)	5/87	0.052189	0.614406	2.57861	7.61432	PER2;SNAP25;RFX6;IRS1;STX1A
Cellular Response To Fatty Acid (GO:0071398)	2/16	0.0522084	0.614406	6.02314	17.7834	IRS1;ZC3H12A
Positive Regulation Of Positive Chemotaxis (GO:0050927)	2/16	0.0522084	0.614406	6.02314	17.7834	CXCL12;VEGFB
Positive Regulation Of Cellular Catabolic Process (GO:0031331)	10/146	0.0528478	0.538067	1.86776	5.49186	MOV10;LIN28B;PRKAA2;USP20;IRS1;ZC3H12A;ZBTB20;SNX9;GRSF1;SQSTM1
Positive Regulation Of Protein Kinase Activity (GO:0045860)	7/145	0.0529957	0.614406	2.14827	6.31063	EFNA1;CCNA2;TGFB2;TRAF6;KIF14;SNX9;CLU
Myeloid Leukocyte Differentiation (GO:0002573)	6/71	0.0532277	0.538067	2.34103	6.86664	BMP4;TNFSF11;GATA3;CBFA2T3;OSCAR;RUNX1
Regulation Of Smooth Muscle Cell Apoptotic Process (GO:0034391)	2/10	0.0532571	0.538067	6.32566	18.5508	CDKN2A;IL12A
Mesonephros Development (GO:0001823)	2/10	0.0532571	0.538067	6.32566	18.5508	ZBTB16;GATA3
Engulfment Of Apoptotic Cell (GO:0043652)	2/10	0.0532571	0.538067	6.32566	18.5508	XKR7;XKR5
snRNA Transcription By RNA Polymerase II (GO:0042795)	2/10	0.0532571	0.538067	6.32566	18.5508	SNAPC1;ELL3
Induction Of Positive Chemotaxis (GO:0050930)	2/10	0.0532571	0.538067	6.32566	18.5508	CXCL12;VEGFB
miRNA Catabolic Process (GO:0010587)	2/10	0.0532571	0.538067	6.32566	18.5508	LIN28B;ZC3H12A
Steroid Hormone Mediated Signaling Pathway (GO:0043401)	2/10	0.0532571	0.538067	6.32566	18.5508	BMP4;ZDHHC7
Basement Membrane Organization (GO:0071711)	2/10	0.0532571	0.538067	6.32566	18.5508	PXDN;NID2
Negative Regulation Of Activin Receptor Signaling Pathway (GO:0032926)	2/10	0.0532571	0.538067	6.32566	18.5508	SKI;FSTL3
Negative Regulation Of Homotypic Cell-Cell Adhesion (GO:0034111)	2/10	0.0532571	0.538067	6.32566	18.5508	SERPINE2;RDX
Progesterone Receptor Signaling Pathway (GO:0050847)	2/10	0.0532571	0.538067	6.32566	18.5508	YAP1;ZDHHC7
Positive Regulation Of Bone Resorption (GO:0045780)	2/10	0.0532571	0.538067	6.32566	18.5508	TNFSF11;DEF8
Peptidyl-Proline Hydroxylation (GO:0019511)	2/10	0.0532571	0.538067	6.32566	18.5508	P4HA3;P4HTM
Cardiac Muscle Cell Membrane Repolarization (GO:0099622)	2/10	0.0532571	0.538067	6.32566	18.5508	KCNJ5;KCNQ1
CRD-mediated mRNA Stabilization (GO:0070934)	2/10	0.0532571	0.538067	6.32566	18.5508	IGF2BP1;IGF2BP2
Extracellular Matrix Organization (GO:0030198)	8/176	0.0538223	0.614406	2.01803	5.89681	ADAMTS5;TGFB2;LOX;SPINT1;ADAMTS19;SH3PXD2B;LOXL4;NID2
Positive Regulation Of Hydrolase Activity (GO:0051345)	8/176	0.0538223	0.614406	2.01803	5.89681	RASGRF2;ADRB1;SNX9;ITGA6;RGS9;MAPRE2;RALGPS2;MAP4K4
ERBB Signaling Pathway (GO:0038127)	5/54	0.0541305	0.544952	2.58661	7.54347	BTC;EFEMP1;NRG3;SHC1;STUB1
Calcium Ion Import Across Plasma Membrane (GO:0098703)	3/37	0.0541928	0.614406	3.72441	10.8574	SCN8A;CLU;CACNA1H
Synaptic Vesicle Cycle (GO:0099504)	3/37	0.0541928	0.614406	3.72441	10.8574	SNAP25;SYT10;STX1A
Ventricular Septum Development (GO:0003281)	3/37	0.0541928	0.614406	3.72441	10.8574	TGFB2;PDE2A;ROBO1
Negative Regulation Of Endothelial Cell Proliferation (GO:0001937)	3/37	0.0541928	0.614406	3.72441	10.8574	KRIT1;IL12A;NR2F2
Positive Regulation Of Cellular Catabolic Process (GO:0031331)	7/146	0.0546071	0.614406	2.1327	6.20102	PRKAA2;USP20;IRS1;ZC3H12A;SNX9;GRSF1;SQSTM1
Negative Regulation Of Epidermal Growth Factor Receptor Signaling Pathway (GO:0042059)	3/23	0.0553745	0.545058	3.79802	10.9901	ZFYVE28;ERRFI1;DAB2IP
Artery Development (GO:0060840)	3/23	0.0553745	0.545058	3.79802	10.9901	NELL1;PDE2A;ROBO1
Hepaticobiliary System Development (GO:0061008)	3/23	0.0553745	0.545058	3.79802	10.9901	NKX2-8;PHF1;LSR
Positive Regulation Of Cell-Substrate Junction Organization (GO:0150117)	3/23	0.0553745	0.545058	3.79802	10.9901	NELL1;MAPRE2;MAP4K4
Response To cAMP (GO:0051591)	4/38	0.055485	0.545058	2.9806	8.61883	HCN3;IGFBP5;KCNQ1;PDE2A
Establishment Of Protein Localization To Plasma Membrane (GO:0061951)	4/38	0.055485	0.545058	2.9806	8.61883	MACF1;RDX;GOLPH3L;VAMP2
G2/M Transition Of Mitotic Cell Cycle (GO:0000086)	4/38	0.055485	0.545058	2.9806	8.61883	CCNA2;BRSK2;CCDC57;CDC25C
Cellular Response To Oxidative Stress (GO:0034599)	6/117	0.0556415	0.614406	2.28746	6.60808	PRDX3;PRKAA2;ZC3H12A;PXN;PEX10;SQSTM1
Protein Lipidation (GO:0006497)	4/62	0.0560599	0.614406	2.91376	8.3955	PGAP2;ATG16L2;ZDHHC7;PIGY
Fat Cell Differentiation (GO:0045444)	4/62	0.0560599	0.614406	2.91376	8.3955	PER2;CTBP2;PRDM16;BBS7
Negative Regulation Of Catabolic Process (GO:0009895)	6/72	0.0562844	0.551005	2.30544	6.63352	ALK;NELL1;SGTA;DAB2IP;ZDHHC7;CBFA2T3
Amino Acid Catabolic Process (GO:0009063)	3/38	0.0578605	0.614406	3.61781	10.3098	ALDH4A1;ALDH5A1;HIBCH
Connective Tissue Development (GO:0061448)	3/38	0.0578605	0.614406	3.61781	10.3098	ZBTB16;SH3PXD2B;VPS13B
Response To Transforming Growth Factor Beta (GO:0071559)	3/38	0.0578605	0.614406	3.61781	10.3098	FNDC4;PDE2A;WNT2
Cell Migration Involved In Sprouting Angiogenesis (GO:0002042)	2/17	0.0582813	0.614406	5.62131	15.9784	NELL1;ROBO1
Positive Regulation Of Peptidyl-Lysine Acetylation (GO:2000758)	2/17	0.0582813	0.614406	5.62131	15.9784	PRKAA2;DIP2B
Positive Regulation Of Amyloid-Beta Formation (GO:1902004)	2/17	0.0582813	0.614406	5.62131	15.9784	EFNA1;CLU
Regulation Of Telomere Maintenance Via Telomere Lengthening (GO:1904356)	2/17	0.0582813	0.614406	5.62131	15.9784	TNKS;ERCC4
Positive Regulation Of Stem Cell Differentiation (GO:2000738)	2/17	0.0582813	0.614406	5.62131	15.9784	TGFB2;RBM24
Regulation Of Tubulin Deacetylation (GO:0090043)	2/17	0.0582813	0.614406	5.62131	15.9784	PRKAA2;ZZZ3
Positive Regulation Of MAP Kinase Activity (GO:0043406)	7/91	0.0586567	0.572255	2.11413	5.99578	FLT3;TRAF6;DAB2IP;TNFSF11;PDGFA;PIK3R6;ROBO1
Positive Regulation Of Proteasomal Protein Catabolic Process (GO:1901800)	5/90	0.0587493	0.614406	2.48721	7.04994	ANKIB1;RNF19B;STUB1;BBS7;CLU
Regulation Of Cell Population Proliferation (GO:0042127)	38/766	0.0589398	0.573048	1.3345	3.7783	ALK;YAP1;PTPRU;BTG1;ATP8A2;CTBP2;IRS1;SHC1;FLT3;KIF14;PDGFA;GATA3;CLU;PRDX3;FGF5;SHH;FGF9;CLMN;UTP20;SOX7;WNT2;CGREF1;RPS9;TGFB2;MYOCD;CDKN2A;DAB2IP;EMP2;PODN;CBFA2T3;MEIS2;RUNX1;SKI;BTC;BMP4;CLDN5;TMEM115;IL9
Positive Regulation Of Secretion By Cell (GO:1903532)	6/73	0.0594446	0.574077	2.27091	6.41012	TGFB2;GOLPH3L;DTNBP1;SOX11;MYH10;STX1A
Positive Regulation Of Phosphorylation (GO:0042327)	14/231	0.0594501	0.574077	1.64059	4.63076	ALK;LIMCH1;FLT3;VEGFB;MERTK;FGF5;BMP4;EFNA1;CCNA2;NELL1;RAD50;FGF9;AXL;ITGA6
Acylglycerol Catabolic Process (GO:0046464)	3/24	0.061557	0.579539	3.61698	10.0834	DAGLA;ABHD2;MGLL
Negative Regulation Of Cell-Substrate Adhesion (GO:0010812)	3/39	0.0616423	0.614406	3.51714	9.80017	CDKN2A;AP1AR;MAP4K4
Regulation Of Transforming Growth Factor Beta Receptor Signaling Pathway (GO:0017015)	8/111	0.0616735	0.579539	1.97111	5.49131	SKI;BCL9;CREBBP;PRDM16;SOX11;IL17F;STUB1;IL17RD
Mitotic Cell Cycle Phase Transition (GO:0044772)	8/111	0.0616735	0.579539	1.97111	5.49131	CCNA2;BRSK2;CCNJ;CCDC57;CDC25C;BCAT1;POLE;EIF4E
Positive Regulation Of Developmental Process (GO:0051094)	14/233	0.0629154	0.579539	1.62544	4.4959	ALK;SMARCE1;DLX2;FOXD1;ZBTB16;DAB2IP;PLD6;BMP4;SHH;DLG4;DVL1;DPF3;SOX8;ARHGEF7
Regulation Of GTPase Activity (GO:0043087)	9/214	0.0631865	0.614406	1.86104	5.13957	RASGRF2;RDX;SNX9;ADRB1;ITGA6;MAPRE2;RGS9;RALGPS2;MAP4K4
Regulation Of Keratinocyte Migration (GO:0051547)	2/11	0.063486	0.579539	5.62251	15.5009	MAPRE2;MAP4K4
Dosage Compensation By Inactivation Of X Chromosome (GO:0009048)	2/11	0.063486	0.579539	5.62251	15.5009	SMCHD1;PCGF3
Regulation Of CD4-positive, Alpha-Beta T Cell Differentiation (GO:0043370)	2/11	0.063486	0.579539	5.62251	15.5009	HLA-DRA;RUNX1
Smooth Muscle Cell Differentiation (GO:0051145)	2/11	0.063486	0.579539	5.62251	15.5009	BMP4;MYOCD
Negative Regulation Of Leukocyte Apoptotic Process (GO:2000107)	2/11	0.063486	0.579539	5.62251	15.5009	CXCL12;MERTK
Negative Regulation Of Vascular Permeability (GO:0043116)	2/11	0.063486	0.579539	5.62251	15.5009	CLDN5;PDE2A
Central Nervous System Myelination (GO:0022010)	2/11	0.063486	0.579539	5.62251	15.5009	CNTNAP1;CLU
Cellular Response To Acetylcholine (GO:1905145)	2/11	0.063486	0.579539	5.62251	15.5009	CHRM3;LYPD1
Neurotransmitter Uptake (GO:0001504)	2/11	0.063486	0.579539	5.62251	15.5009	SLC22A3;SNAP25
Neurotransmitter Biosynthetic Process (GO:0042136)	2/11	0.063486	0.579539	5.62251	15.5009	DAGLA;GAD1
Catecholamine Biosynthetic Process (GO:0042423)	2/11	0.063486	0.579539	5.62251	15.5009	TGFB2;GATA3
Regulation Of Homotypic Cell-Cell Adhesion (GO:0034110)	2/11	0.063486	0.579539	5.62251	15.5009	RDX;TNFSF11
cGMP Metabolic Process (GO:0046068)	2/11	0.063486	0.579539	5.62251	15.5009	NPPC;PDE2A
Small GTPase Mediated Signal Transduction (GO:0007264)	8/112	0.064316	0.585234	1.95205	5.35632	CCNA2;RASGEF1A;DOK5;CDKN2A;RASGRF2;KRIT1;RAPGEFL1;RALGPS2
Regulation Of Cell-Matrix Adhesion (GO:0001952)	4/65	0.0645229	0.614406	2.77003	7.59192	MACF1;LIMCH1;CDKN2A;MAP4K4
Positive Regulation Of Cell Cycle (GO:0045787)	4/65	0.0645229	0.614406	2.77003	7.59192	TGFB2;ASNS;EIF4E;MEIS2
Negative Regulation Of ERBB Signaling Pathway (GO:1901185)	2/18	0.0645843	0.614406	5.26971	14.4379	ZFYVE28;ERRFI1
Positive Regulation Of Focal Adhesion Assembly (GO:0051894)	2/18	0.0645843	0.614406	5.26971	14.4379	NELL1;MAP4K4
Regulation Of Histone Modification (GO:0031056)	2/18	0.0645843	0.614406	5.26971	14.4379	MYOCD;ZZZ3
Actin Filament Capping (GO:0051693)	2/18	0.0645843	0.614406	5.26971	14.4379	SVIL;TRIOBP
Pulmonary Valve Morphogenesis (GO:0003184)	2/18	0.0645843	0.614406	5.26971	14.4379	TGFB2;ROBO1
Mesenchyme Morphogenesis (GO:0072132)	2/18	0.0645843	0.614406	5.26971	14.4379	ADAMTS5;TGFB2
Barbed-End Actin Filament Capping (GO:0051016)	2/18	0.0645843	0.614406	5.26971	14.4379	SVIL;TRIOBP
Positive Regulation Of Natural Killer Cell Activation (GO:0032816)	2/18	0.0645843	0.614406	5.26971	14.4379	AXL;IL12A
Endothelial Cell Migration (GO:0043542)	4/40	0.0647899	0.585792	2.81472	7.70277	NELL1;SOX18;PXN;EMP2
Aortic Valve Development (GO:0003176)	4/40	0.0647899	0.585792	2.81472	7.70277	BMP4;EFNA1;GATA3;ROBO1
Cell Cycle G2/M Phase Transition (GO:0044839)	3/40	0.0655364	0.614406	3.4219	9.3252	CCNA2;AKAP8L;CDC25C
Negative Regulation Of Phosphorylation (GO:0042326)	6/75	0.066076	0.595274	2.20485	5.99048	PRDX3;BMP4;CDKN2A;PRKRIP1;ZC3H12A;DAB2IP
Regulation Of GTPase Activity (GO:0043087)	13/214	0.0665528	0.595274	1.64386	4.45446	RASGRF2;RDX;DAB2IP;ADRB1;RAPGEFL1;RASGEF1A;SNX9;ITGA6;ARHGEF7;MAPRE2;RGS9;RALGPS2;MAP4K4
Response To Reactive Oxygen Species (GO:0000302)	4/66	0.0674841	0.614406	2.72521	7.3468	PRDX3;PXN;PEX10;SQSTM1
Positive Regulation Of Cell Differentiation (GO:0045597)	11/283	0.0676428	0.614406	1.7159	4.6218	YAP1;CCNA2;SMARCE1;NELL1;DLX2;TGFB2;BTG1;ZBTB16;ZC3H12A;DPF3;RBM24
Metanephros Development (GO:0001656)	3/25	0.0680453	0.595274	3.45239	9.27858	BMP4;SHH;FOXD1
Wound Healing, Spreading Of Cells (GO:0044319)	3/25	0.0680453	0.595274	3.45239	9.27858	CCNA2;TMEFF2;ITGA5
Cellular Response To Steroid Hormone Stimulus (GO:0071383)	3/25	0.0680453	0.595274	3.45239	9.27858	BMP4;ZDHHC7;ATP1A1
Peptidyl-Lysine Modification (GO:0018205)	5/94	0.0681952	0.614406	2.37494	6.37762	LIPT2;LIPT1;LOX;LOXL4;STX1A
Positive Regulation Of Multicellular Organismal Process (GO:0051240)	14/387	0.0694281	0.614406	1.59472	4.25385	SMARCE1;TGFB2;ZBTB16;ADRB1;DEF8;ADIPOR2;PER2;NELL1;PRDM16;ALMS1;ALPL;NKX6-1;LPIN1;PPARGC1B
Eye Development (GO:0001654)	5/58	0.0694702	0.595274	2.39089	6.37617	SKI;TGFB2;EFEMP1;SH3PXD2B;MEIS2
Response To Organic Cyclic Compound (GO:0014070)	5/58	0.0694702	0.595274	2.39089	6.37617	IGFBP5;ABCB4;SLC1A1;ALPL;CLU
Regulation Of Neuron Death (GO:1901214)	5/58	0.0694702	0.595274	2.39089	6.37617	TRIM2;KIF14;FAIM2;SNCB;CLU
Visual System Development (GO:0150063)	3/41	0.0695405	0.614406	3.33168	8.88175	TGFB2;SH3PXD2B;MEIS2
Regulation Of Amide Metabolic Process (GO:0034248)	3/41	0.0695405	0.614406	3.33168	8.88175	SAMD8;MSI2;EIF4E
Positive Regulation Of Ossification (GO:0045778)	3/41	0.0695405	0.614406	3.33168	8.88175	CCNA2;NELL1;ZBTB16
Wnt Signaling Pathway (GO:0016055)	6/76	0.0695472	0.595274	2.17324	5.79332	BCL9;TCF7L1;NXN;DVL1;CPE;WNT2
Negative Regulation Of Macromolecule Metabolic Process (GO:0010605)	8/186	0.0695783	0.614406	1.90367	5.07386	YAP1;KDM4A;TGFB2;PRKAA2;PRKAR1A;ZC3H12A;AP1AR;ROBO1
Regulation Of Heart Rate By Cardiac Conduction (GO:0086091)	4/41	0.0697286	0.595274	2.7385	7.29302	HCN3;KCNJ5;KCNQ1;CTNNA3
Acylglycerol Metabolic Process (GO:0006639)	4/41	0.0697286	0.595274	2.7385	7.29302	ABHD2;DGKI;MGLL;LMF1
Regulation Of Amide Metabolic Process (GO:0034248)	4/41	0.0697286	0.595274	2.7385	7.29302	CYFIP1;SAMD8;MSI2;EIF4E
Stem Cell Differentiation (GO:0048863)	4/41	0.0697286	0.595274	2.7385	7.29302	SHH;TGFB2;HOXB4;ELL3
Regulation Of MAP Kinase Activity (GO:0043405)	8/114	0.0698091	0.595274	1.91502	5.09777	BMP4;RGS14;FLT3;DAB2IP;TNFSF11;PDGFA;PIK3R6;ROBO1
Negative Regulation Of Fatty Acid Metabolic Process (GO:0045922)	2/19	0.0711035	0.614406	4.95947	13.111	UBR4;DCAF5
Regulation Of Vascular Endothelial Growth Factor Signaling Pathway (GO:1900746)	2/19	0.0711035	0.614406	4.95947	13.111	IL12A;ROBO1
Cellular Response To Lectin (GO:1990858)	2/19	0.0711035	0.614406	4.95947	13.111	CREBBP;TRAF6
Atrioventricular Valve Morphogenesis (GO:0003181)	2/19	0.0711035	0.614406	4.95947	13.111	EFNA1;TGFB2
Stimulatory C-type Lectin Receptor Signaling Pathway (GO:0002223)	2/19	0.0711035	0.614406	4.95947	13.111	CREBBP;TRAF6
Positive Regulation Of Axon Extension (GO:0045773)	2/19	0.0711035	0.614406	4.95947	13.111	MACF1;NELL1
Regulation Of Cellular Response To Growth Factor Stimulus (GO:0090287)	2/19	0.0711035	0.614406	4.95947	13.111	NELL1;DOK5
Regulation Of Smooth Muscle Cell Migration (GO:0014910)	2/19	0.0711035	0.614406	4.95947	13.111	NELL1;PDGFA
Regulation Of Mitotic Cell Cycle (GO:0007346)	6/125	0.0718144	0.614406	2.13281	5.61711	BTG1;ASNS;CDC25C;EIF4E;MEIS2;RPRM
Negative Regulation Of Blood Vessel Morphogenesis (GO:2000181)	6/77	0.0731218	0.595274	2.14252	5.60404	CLDN5;TGFB2;SEMA6A;KRIT1;DAB2IP;IL17F
Skin Development (GO:0043588)	4/68	0.0736138	0.614406	2.63978	6.88698	ERRFI1;ITGB4;PDGFA;ITGA6
Collagen Fibril Organization (GO:0030199)	3/42	0.0736524	0.614406	3.24609	8.46709	TGFB2;LOX;LOXL4
Regulation Of Ubiquitin-Dependent Protein Catabolic Process (GO:2000058)	3/42	0.0736524	0.614406	3.24609	8.46709	L3MBTL3;SGTA;CLU
Negative Regulation Of I-kappaB kinase/NF-kappaB Signaling (GO:0043124)	3/42	0.0736524	0.614406	3.24609	8.46709	MAPKBP1;USP20;ZC3H12A
Organic Hydroxy Compound Biosynthetic Process (GO:1901617)	3/42	0.0736524	0.614406	3.24609	8.46709	CYP39A1;PER2;PSAT1
Positive Regulation Of Hydrolase Activity (GO:0051345)	11/176	0.0740921	0.595274	1.69312	4.40625	RASGEF1A;RASGRF2;ADRB1;SNX9;ITGA6;ARHGEF7;RGS9;MAPRE2;RAPGEFL1;RALGPS2;MAP4K4
Spinal Cord Development (GO:0021510)	2/12	0.07431	0.595274	5.06	13.1535	LOXL3;SOX11
Positive Regulation Of mRNA Metabolic Process (GO:1903313)	2/12	0.07431	0.595274	5.06	13.1535	MOV10;ZC3H12A
Positive Regulation Of Integrin-Mediated Signaling Pathway (GO:2001046)	2/12	0.07431	0.595274	5.06	13.1535	LOXL3;EMP2
Regulation Of Retinoic Acid Receptor Signaling Pathway (GO:0048385)	2/12	0.07431	0.595274	5.06	13.1535	CYP26B1;CTBP2
snRNA Transcription (GO:0009301)	2/12	0.07431	0.595274	5.06	13.1535	SNAPC1;ELL3
Cardiac Right Ventricle Morphogenesis (GO:0003215)	2/12	0.07431	0.595274	5.06	13.1535	TGFB2;GATA3
Sphingomyelin Metabolic Process (GO:0006684)	2/12	0.07431	0.595274	5.06	13.1535	SAMD8;SMPDL3A
Morphogenesis Of A Polarized Epithelium (GO:0001738)	2/12	0.07431	0.595274	5.06	13.1535	YAP1;ZDHHC7
Synaptic Membrane Adhesion (GO:0099560)	2/12	0.07431	0.595274	5.06	13.1535	SLITRK1;PTPRF
Myelination In Peripheral Nervous System (GO:0022011)	2/12	0.07431	0.595274	5.06	13.1535	SKI;CNTNAP1
Regulation Of Interleukin-5 Production (GO:0032674)	2/12	0.07431	0.595274	5.06	13.1535	IL9;GATA3
DNA Strand Elongation (GO:0022616)	2/12	0.07431	0.595274	5.06	13.1535	RAD50;POLD2
Atrial Cardiac Muscle Cell Action Potential (GO:0086014)	2/12	0.07431	0.595274	5.06	13.1535	KCNJ5;KCNQ1
DNA Strand Elongation Involved In DNA Replication (GO:0006271)	2/12	0.07431	0.595274	5.06	13.1535	POLD2;POLE
Positive Regulation Of Neuron Migration (GO:2001224)	2/12	0.07431	0.595274	5.06	13.1535	SEMA6A;DAB2IP
Regulation Of Actin Filament Organization (GO:0110053)	2/12	0.07431	0.595274	5.06	13.1535	CXCL12;RDX
Positive Regulation Of Regulated Secretory Pathway (GO:1903307)	2/12	0.07431	0.595274	5.06	13.1535	SYT10;STX1A
Regulation Of T Cell Differentiation In Thymus (GO:0033081)	2/12	0.07431	0.595274	5.06	13.1535	BMP4;SHH
Positive Regulation Of Ruffle Assembly (GO:1900029)	2/12	0.07431	0.595274	5.06	13.1535	EPS8L3;DEF8
Negative Regulation Of Epidermal Growth Factor-Activated Receptor Activity (GO:0007175)	2/12	0.07431	0.595274	5.06	13.1535	ZFYVE28;ERRFI1
Antigen Processing And Presentation Of Exogenous Peptide Antigen Via MHC Class II (GO:0019886)	3/26	0.0748298	0.595274	3.30211	8.56086	HLA-DMA;HLA-DRA;CTSD
Regulation Of Vasoconstriction (GO:0019229)	3/26	0.0748298	0.595274	3.30211	8.56086	PER2;CHRM3;KCNMB2
Fc Receptor Signaling Pathway (GO:0038093)	3/26	0.0748298	0.595274	3.30211	8.56086	MAP2K4;TRAF6;CD247
Negative Regulation Of I-kappaB kinase/NF-kappaB Signaling (GO:0043124)	4/42	0.0748548	0.595274	2.6663	6.91159	MAPKBP1;USP20;ZC3H12A;DAB2IP
Cardiac Ventricle Morphogenesis (GO:0003208)	4/42	0.0748548	0.595274	2.6663	6.91159	BMP4;TGFB2;CPE;GATA3
Substantia Nigra Development (GO:0021762)	4/42	0.0748548	0.595274	2.6663	6.91159	FGF9;ERCC4;SYPL2;SYNGR3
Monoatomic Cation Transport (GO:0006812)	4/42	0.0748548	0.595274	2.6663	6.91159	TRPM1;ATP10D;MCOLN1;GRIN2D
Positive Regulation Of Cell Differentiation (GO:0045597)	16/283	0.0759774	0.600835	1.52391	3.92761	YAP1;SMARCE1;DLX2;TGFB2;BTG1;ZBTB16;SOX11;BMP4;CCNA2;NELL1;ZC3H12A;HOXB4;MYF6;DPF3;SMYD1;RBM24
Central Nervous System Development (GO:0007417)	16/283	0.0759774	0.600835	1.52391	3.92761	DLX2;EMX2;ZBTB16;LOXL3;ZNF76;VPS13B;SOX11;LSR;MSI2;MEIS2;GRIN2D;UGT8;SHH;ALDH5A1;PITPNM1;SOX8
Positive Regulation Of Phosphatidylinositol 3-Kinase Signaling (GO:0014068)	4/69	0.076781	0.614406	2.59903	6.67119	TGFB2;FLT3;UNC5B;PDGFA
Positive Regulation Of Epithelial Cell Differentiation (GO:0030858)	2/20	0.0778253	0.614406	4.68371	11.9588	BTG1;NKX6-1
Response To Ketone (GO:1901654)	2/20	0.0778253	0.614406	4.68371	11.9588	YAP1;TGFB2
Endothelial Cell Development (GO:0001885)	2/20	0.0778253	0.614406	4.68371	11.9588	PDE2A;RDX
Hydrogen Peroxide Catabolic Process (GO:0042744)	2/20	0.0778253	0.614406	4.68371	11.9588	PRDX3;HBM
Peripheral Nervous System Development (GO:0007422)	2/20	0.0778253	0.614406	4.68371	11.9588	UGT8;SCN8A
Negative Regulation Of Phosphate Metabolic Process (GO:0045936)	2/20	0.0778253	0.614406	4.68371	11.9588	CDKN2A;PRKRIP1
Myoblast Differentiation (GO:0045445)	2/20	0.0778253	0.614406	4.68371	11.9588	MYOCD;PLEKHM3
Negative Regulation Of Small GTPase Mediated Signal Transduction (GO:0051058)	2/20	0.0778253	0.614406	4.68371	11.9588	TGFB2;CGNL1
Glutamate Metabolic Process (GO:0006536)	2/20	0.0778253	0.614406	4.68371	11.9588	ALDH5A1;GAD1
Pulmonary Valve Development (GO:0003177)	2/20	0.0778253	0.614406	4.68371	11.9588	TGFB2;ROBO1
Positive Regulation Of T Cell Mediated Immunity (GO:0002711)	3/43	0.0778701	0.614406	3.16477	8.07876	TRAF6;IL12A;ULBP2
Positive Regulation Of Stress Fiber Assembly (GO:0051496)	3/43	0.0778701	0.614406	3.16477	8.07876	NELL1;LIMCH1;PXN
Intracellular Steroid Hormone Receptor Signaling Pathway (GO:0030518)	3/43	0.0778701	0.614406	3.16477	8.07876	YAP1;ZDHHC7;PPARGC1B
Response To Lipopolysaccharide (GO:0032496)	7/159	0.0783313	0.614406	1.94899	4.96371	PRDX3;AXL;GFI1;TRAF6;ZC3H12A;IL12A;CXCL3
Protein Maturation (GO:0051604)	8/117	0.0785708	0.61712	1.86202	4.73652	ADAM19;LIPT2;LIPT1;CPE;STUB1;AEBP1;PCSK4;LMF1
Cellular Response To Oxidative Stress (GO:0034599)	8/117	0.0785708	0.61712	1.86202	4.73652	PRDX3;PRKAA2;SRXN1;ZC3H12A;PXN;GPX5;PEX10;SQSTM1
Negative Regulation Of Cellular Biosynthetic Process (GO:0031327)	9/137	0.0786888	0.61712	1.78442	4.53646	IGFBP5;GFI1;TRIM2;ZC3H12A;UBR4;IGF2BP1;PDGFA;IGF2BP2;DCAF5
Negative Regulation Of BMP Signaling Pathway (GO:0030514)	4/43	0.0801657	0.621832	2.59779	6.55595	SKI;VWC2L;CRIM1;FSTL3
Positive Regulation Of Stress Fiber Assembly (GO:0051496)	4/43	0.0801657	0.621832	2.59779	6.55595	NELL1;LIMCH1;PXN;PFN2
Positive Regulation Of Cell Division (GO:0051781)	4/43	0.0801657	0.621832	2.59779	6.55595	SVIL;SHH;KIF14;CDC14B
Positive Regulation Of T Cell Mediated Immunity (GO:0002711)	4/43	0.0801657	0.621832	2.59779	6.55595	TRAF6;HLA-DRA;IL12A;ULBP2
Regulation Of Cyclin-Dependent Protein Serine/Threonine Kinase Activity (GO:0000079)	6/79	0.0805803	0.623345	2.08361	5.24756	CCNA2;MYOCD;CCNJ;CDKN2A;NR2F2;CDC25C
Clathrin-Dependent Endocytosis (GO:0072583)	3/27	0.0819004	0.625041	3.16436	7.91803	ITSN1;CLTB;SNAP91
Monoubiquitinated Histone H2A Deubiquitination (GO:0035522)	3/27	0.0819004	0.625041	3.16436	7.91803	TADA2B;TAF6L;TRRAP
Monoubiquitinated Histone Deubiquitination (GO:0035521)	3/27	0.0819004	0.625041	3.16436	7.91803	TADA2B;TAF6L;TRRAP
Cell Surface Receptor Signaling Pathway Involved In Cell-Cell Signaling (GO:1905114)	3/27	0.0819004	0.625041	3.16436	7.91803	BMP4;NXN;CPE
Peptidyl-Lysine Methylation (GO:0018022)	3/27	0.0819004	0.625041	3.16436	7.91803	EHMT2;SMYD1;SMYD3
Positive Regulation Of Osteoblast Differentiation (GO:0045669)	3/44	0.0821911	0.614406	3.08742	7.71457	YAP1;CCNA2;NELL1
Positive Regulation Of Cytokine-Mediated Signaling Pathway (GO:0001961)	3/44	0.0821911	0.614406	3.08742	7.71457	AXL;GFI1;TRIM44
Protein-Containing Complex Assembly (GO:0065003)	12/328	0.0826533	0.614406	1.61112	4.01667	YAP1;CAND2;CREBBP;CXCL12;ZNHIT6;ZC3H12A;SH3PXD2B;PXN;KRIT1;SNX9;LIN7A;CLU
Regulation Of Cilium Assembly (GO:1902017)	4/71	0.0833169	0.614406	2.52119	6.26542	YAP1;RABEP2;TBC1D14;TBC1D22B
Protein Autoubiquitination (GO:0051865)	4/71	0.0833169	0.614406	2.52119	6.26542	TRAF6;RNF19B;RNF181;STUB1
Lipid Biosynthetic Process (GO:0008610)	4/71	0.0833169	0.614406	2.52119	6.26542	PRKAA2;LSS;ACACA;FDFT1
Regulation Of Organelle Organization (GO:0033043)	5/100	0.083843	0.614406	2.22426	5.51351	PDE2A;RDX;TOM1;INO80;SQSTM1
Regulation Of Organelle Assembly (GO:1902115)	6/80	0.0844632	0.628461	2.05534	5.07965	RABEP2;IFT140;RDX;TBC1D10C;TBC1D14;TBC1D22B
Wound Healing (GO:0042060)	6/80	0.0844632	0.628461	2.05534	5.07965	SFTA3;MACF1;TGFB2;PDGFA;HPSE;PPL
Regulation Of Cell-Substrate Junction Assembly (GO:0090109)	2/21	0.084737	0.614406	4.43697	10.9513	MACF1;LIMCH1
Positive Regulation Of Amyloid Precursor Protein Catabolic Process (GO:1902993)	2/21	0.084737	0.614406	4.43697	10.9513	EFNA1;CLU
Endocardial Cushion Morphogenesis (GO:0003203)	2/21	0.084737	0.614406	4.43697	10.9513	ADAMTS5;TGFB2
Positive Regulation Of Angiogenesis (GO:0045766)	8/119	0.0847602	0.628461	1.82828	4.51206	BTG1;ZC3H12A;NINJ1;VEGFB;EMP2;ITGA5;PIK3R6;RUNX1
Positive Regulation Of Leukocyte Cell-Cell Adhesion (GO:1903039)	4/44	0.0856581	0.628461	2.53272	6.22388	HLA-DMA;TRAF6;TNFSF11;HLA-DRA
Neural Crest Cell Development (GO:0014032)	4/44	0.0856581	0.628461	2.53272	6.22388	NELL1;SHH;SEMA6A;SOX8
Positive Regulation Of Cytokine-Mediated Signaling Pathway (GO:0001961)	4/44	0.0856581	0.628461	2.53272	6.22388	AXL;GFI1;IGF2BP1;TRIM44
Positive Regulation Of Biosynthetic Process (GO:0009891)	4/44	0.0856581	0.628461	2.53272	6.22388	BMP4;ZBTB20;LARP6;RUNX1
Regulation Of Cell Projection Organization (GO:0031344)	2/13	0.085669	0.628461	4.59976	11.3028	MACF1;MOV10
Regulation Of cAMP-dependent Protein Kinase Activity (GO:2000479)	2/13	0.085669	0.628461	4.59976	11.3028	PRKAR1B;PRKAR1A
Regulation Of Response To Endoplasmic Reticulum Stress (GO:1905897)	2/13	0.085669	0.628461	4.59976	11.3028	WFS1;CLU
Positive Regulation Of Alpha-Beta T Cell Differentiation (GO:0046638)	2/13	0.085669	0.628461	4.59976	11.3028	SHH;RUNX1
Response To Progesterone (GO:0032570)	2/13	0.085669	0.628461	4.59976	11.3028	YAP1;TGFB2
Response To Chemokine (GO:1990868)	2/13	0.085669	0.628461	4.59976	11.3028	CXCL12;ZC3H12A
Cardiocyte Differentiation (GO:0035051)	2/13	0.085669	0.628461	4.59976	11.3028	MYOCD;TGFB2
Branching Involved In Blood Vessel Morphogenesis (GO:0001569)	2/13	0.085669	0.628461	4.59976	11.3028	NELL1;SHH
I-kappaB kinase/NF-kappaB Signaling (GO:0007249)	3/45	0.086613	0.614406	3.01376	7.37258	NKIRAS2;TRAF6;RELB
Protein Targeting To Membrane (GO:0006612)	4/72	0.0866841	0.614406	2.48399	6.07455	RAB3IP;SGTA;ZDHHC7;SIL1
Negative Regulation Of Signal Transduction (GO:0009968)	15/267	0.0872059	0.638086	1.51288	3.69064	OTUD4;SEMA6A;IGFBP5;RGS14;IRS1;NXN;DAB2IP;FAIM2;GATA3;APCDD1;FSTL3;DLK2;CYP26B1;IL12A;VGLL4
Primary Neural Tube Formation (GO:0014020)	3/28	0.0892464	0.638213	3.03763	7.33999	SKI;TGFB2;PRICKLE1
Positive Regulation Of Fibroblast Proliferation (GO:0048146)	3/28	0.0892464	0.638213	3.03763	7.33999	PDGFA;BMI1;WNT2
Antigen Processing And Presentation Of Peptide Antigen Via MHC Class II (GO:0002495)	3/28	0.0892464	0.638213	3.03763	7.33999	HLA-DMA;HLA-DRA;CTSD
Cell-Substrate Junction Assembly (GO:0007044)	3/28	0.0892464	0.638213	3.03763	7.33999	ITGB4;ITGA6;ARHGEF7
Regulation Of Calcium Ion-Dependent Exocytosis (GO:0017158)	3/28	0.0892464	0.638213	3.03763	7.33999	SYT10;STX1A;SYT17
RNA Phosphodiester Bond Hydrolysis (GO:0090501)	3/28	0.0892464	0.638213	3.03763	7.33999	NYNRIN;KHNYN;ZC3H12A
Establishment Of Endothelial Barrier (GO:0061028)	3/28	0.0892464	0.638213	3.03763	7.33999	SOX18;PDE2A;RDX
Golgi To Plasma Membrane Protein Transport (GO:0043001)	3/28	0.0892464	0.638213	3.03763	7.33999	MACF1;GOLPH3L;VAMP2
Vascular Endothelial Growth Factor Receptor Signaling Pathway (GO:0048010)	3/28	0.0892464	0.638213	3.03763	7.33999	NELL1;DAB2IP;VEGFB
Male Gonad Development (GO:0008584)	3/46	0.0911335	0.614406	2.94352	7.051	TGFB2;MEA1;UTF1
Development Of Primary Male Sexual Characteristics (GO:0046546)	3/46	0.0911335	0.614406	2.94352	7.051	TGFB2;MEA1;UTF1
I-kappaB kinase/NF-kappaB Signaling (GO:0007249)	4/45	0.0913284	0.649816	2.47082	5.91339	NKIRAS2;TRAF6;DAB2IP;RELB
Oxoacid Metabolic Process (GO:0043436)	2/22	0.0918261	0.614406	4.2149	10.0646	LIPT2;LIPT1
Blood Vessel Endothelial Cell Migration (GO:0043534)	2/22	0.0918261	0.614406	4.2149	10.0646	NELL1;ROBO1
Negative Regulation Of Myeloid Cell Differentiation (GO:0045638)	2/22	0.0918261	0.614406	4.2149	10.0646	ZBTB16;MEIS2
Dendritic Cell Differentiation (GO:0097028)	2/22	0.0918261	0.614406	4.2149	10.0646	FLT3;CLU
Mitochondrial Cytochrome C Oxidase Assembly (GO:0033617)	2/22	0.0918261	0.614406	4.2149	10.0646	SURF1;COX18
Regulation Of Vascular Endothelial Growth Factor Receptor Signaling Pathway (GO:0030947)	2/22	0.0918261	0.614406	4.2149	10.0646	NELL1;ITGA5
Regulation Of Dopamine Secretion (GO:0014059)	2/22	0.0918261	0.614406	4.2149	10.0646	SYT10;KCNA2
Inorganic Cation Import Across Plasma Membrane (GO:0098659)	5/103	0.0923186	0.614406	2.15583	5.13629	SLC9A3;SCN8A;ATP1A1;CLU;CACNA1H
Regulation Of Phosphorylation (GO:0042325)	6/82	0.0925333	0.649816	2.00104	4.76286	BMP4;NELL1;CDKN2A;PRKRIP1;EMP2;ITGA6
Cellular Response To Organic Substance (GO:0071310)	6/82	0.0925333	0.649816	2.00104	4.76286	NPFFR2;IGFBP5;FLT3;TRAF6;SLC1A1;CACNA1H
Negative Regulation Of Neuron Apoptotic Process (GO:0043524)	4/74	0.0936129	0.614406	2.41277	5.71485	UNC5B;WFS1;KIF14;CLU
Potassium Ion Transport (GO:0006813)	8/122	0.0945651	0.649816	1.77989	4.19781	SLC9A3;HCN3;KCNJ5;KCNQ1;KCNMB2;KCNA2;KCNQ3;KCNK4
Positive Regulation Of Kinase Activity (GO:0033674)	5/104	0.0952383	0.614406	2.13395	5.01771	CCNA2;FLT3;AXL;SNX9;MERTK
Calcium Ion Transmembrane Import Into Cytosol (GO:0097553)	6/83	0.096719	0.649816	1.97495	4.61338	TRPM1;SCN8A;CLU;PLCB2;CACNA1H;GRIN2D
Regulation Of Epithelial To Mesenchymal Transition (GO:0010717)	6/83	0.096719	0.649816	1.97495	4.61338	EFNA1;TGFB2;DAB2IP;GATA3;IL17RD;ELL3
Heterotypic Cell-Cell Adhesion (GO:0034113)	3/29	0.0968569	0.649816	2.92064	6.81831	NINJ1;CTNNA3;ITGA5
Negative Regulation Of DNA Binding (GO:0043392)	3/29	0.0968569	0.649816	2.92064	6.81831	PER2;TNKS;SOX11
Maintenance Of Blood-Brain Barrier (GO:0035633)	3/29	0.0968569	0.649816	2.92064	6.81831	CLDN5;SLC1A1;LSR
Tube Closure (GO:0060606)	3/29	0.0968569	0.649816	2.92064	6.81831	SKI;TGFB2;PRICKLE1
Negative Regulation Of Phosphorylation (GO:0042326)	4/75	0.097173	0.614406	2.37866	5.54529	PRDX3;CDKN2A;PRKRIP1;ZC3H12A
Regulation Of Nervous System Development (GO:0051960)	4/46	0.097173	0.649816	2.41186	5.62268	YAP1;PER2;GBX1;KIF14
Cardiac Conduction (GO:0061337)	4/46	0.097173	0.649816	2.41186	5.62268	HCN3;KCNJ5;KCNQ1;CTNNA3
Antiviral Innate Immune Response (GO:0140374)	4/46	0.097173	0.649816	2.41186	5.62268	USP20;TRAF6;IGF2BP1;TRIM31
Synaptic Vesicle Membrane Organization (GO:0048499)	2/14	0.0975067	0.649816	4.21623	9.81468	SNAP25;STX1A
Vascular Endothelial Growth Factor Signaling Pathway (GO:0038084)	2/14	0.0975067	0.649816	4.21623	9.81468	NELL1;VEGFB
Glucosamine-Containing Compound Metabolic Process (GO:1901071)	2/14	0.0975067	0.649816	4.21623	9.81468	NAGK;CHST1
Membrane Repolarization During Cardiac Muscle Cell Action Potential (GO:0086013)	2/14	0.0975067	0.649816	4.21623	9.81468	KCNJ5;KCNQ1
Negative Regulation Of Fatty Acid Biosynthetic Process (GO:0045717)	2/14	0.0975067	0.649816	4.21623	9.81468	UBR4;DCAF5
Negative Regulation Of Smooth Muscle Cell Migration (GO:0014912)	2/14	0.0975067	0.649816	4.21623	9.81468	BMP4;IGFBP5
Ceramide Transport (GO:0035627)	2/14	0.0975067	0.649816	4.21623	9.81468	GLTP;ABCB4
MHC Class II Protein Complex Assembly (GO:0002399)	2/14	0.0975067	0.649816	4.21623	9.81468	HLA-DMA;HLA-DRA
Regulation Of Integrin Activation (GO:0033623)	2/14	0.0975067	0.649816	4.21623	9.81468	FBLIM1;KIF14
Bone Morphogenesis (GO:0060349)	2/14	0.0975067	0.649816	4.21623	9.81468	SKI;CYP26B1
Histone H2A Monoubiquitination (GO:0035518)	2/14	0.0975067	0.649816	4.21623	9.81468	PCGF3;BMI1
Peptide Antigen Assembly With MHC Class II Protein Complex (GO:0002503)	2/14	0.0975067	0.649816	4.21623	9.81468	HLA-DMA;HLA-DRA
Polarized Epithelial Cell Differentiation (GO:0030859)	2/14	0.0975067	0.649816	4.21623	9.81468	YAP1;ZDHHC7
Positive Regulation Of Response To Cytokine Stimulus (GO:0060760)	2/14	0.0975067	0.649816	4.21623	9.81468	AXL;TRIM44
Negative Regulation Of Transcription Regulatory Region DNA Binding (GO:2000678)	2/14	0.0975067	0.649816	4.21623	9.81468	PER2;SOX11
Regulation Of Branching Involved In Ureteric Bud Morphogenesis (GO:0090189)	2/14	0.0975067	0.649816	4.21623	9.81468	BMP4;SOX8
Regulation Of Neuron Apoptotic Process (GO:0043523)	5/105	0.0982045	0.614406	2.1125	4.90249	TGFB2;UNC5B;WFS1;KIF14;CLU
Inorganic Cation Import Across Plasma Membrane (GO:0098659)	7/103	0.0983341	0.653795	1.8487	4.28785	TRPM1;SLC9A3;KCNJ5;SCN8A;ATP1A1;CLU;CACNA1H
Regulation Of T Cell Migration (GO:2000404)	2/23	0.0990807	0.614406	4.01399	9.27962	CXCL12;SPNS2
Negative Regulation Of Protein Tyrosine Kinase Activity (GO:0061099)	2/23	0.0990807	0.614406	4.01399	9.27962	ZFYVE28;ERRFI1
Hepaticobiliary System Development (GO:0061008)	2/23	0.0990807	0.614406	4.01399	9.27962	NKX2-8;LSR
Negative Regulation Of Epidermal Growth Factor Receptor Signaling Pathway (GO:0042059)	2/23	0.0990807	0.614406	4.01399	9.27962	ZFYVE28;ERRFI1
Endocardial Cushion Development (GO:0003197)	2/23	0.0990807	0.614406	4.01399	9.27962	ADAMTS5;TGFB2
Negative Regulation Of Macromolecule Metabolic Process (GO:0010605)	11/186	0.0996035	0.660688	1.59553	3.68019	BMP4;YAP1;CLDN5;KDM4A;TGFB2;PRKAA2;PRKAR1A;ZC3H12A;AP1AR;SOX11;ROBO1
Vesicle-Mediated Transport (GO:0016192)	14/411	0.100535	0.614406	1.49643	3.43769	SNAP25;RAB4A;JAGN1;RAB3IP;TNFAIP2;VPS13B;RHOBTB1;NECAP1;ALMS1;TOM1;SNX9;SQSTM1;EXOC2;STX1A
Regulation Of Ras Protein Signal Transduction (GO:0046578)	4/76	0.100796	0.614406	2.3455	5.38214	TGFB2;RDX;KIF14;SQSTM1
Positive Regulation Of Cellular Process (GO:0048522)	19/594	0.101245	0.614406	1.40472	3.2171	SMARCE1;YAP1;RPS9;DLX2;TGFB2;PRKAA2;IRS1;SHC1;FLT3;KIF14;PDGFA;INO80;MEIS2;PRDX3;FGF5;CXCL12;DPF3;IL12A;WNT2
Monocarboxylic Acid Biosynthetic Process (GO:0072330)	5/65	0.101439	0.671297	2.11118	4.83101	CYP39A1;PER2;CHST12;ACSF3;ACACA
Positive Regulation Of Vasculature Development (GO:1904018)	7/104	0.102176	0.673036	1.82955	4.1733	BTG1;ZC3H12A;NINJ1;VEGFB;EMP2;PIK3R6;RUNX1
Positive Regulation Of Kinase Activity (GO:0033674)	7/104	0.102176	0.673036	1.82955	4.1733	ALK;CCNA2;RAD50;FLT3;AXL;SNX9;MERTK
Positive Regulation Of Lymphocyte Activation (GO:0051251)	4/47	0.103188	0.67614	2.35565	5.35016	HLA-DMA;TNFSF11;HLA-DRA;IL12A
Golgi To Plasma Membrane Transport (GO:0006893)	4/47	0.103188	0.67614	2.35565	5.35016	MACF1;GOLPH3L;EXOC2;VAMP2
Regulation Of MAPK Cascade (GO:0043408)	8/204	0.10437	0.614406	1.72724	3.90322	CCNA2;TRAF7;PHLPP1;DOK5;SHC1;FLT3;PDGFA;MAP4K4
Monoatomic Cation Homeostasis (GO:0055080)	4/77	0.10448	0.614406	2.31326	5.2251	WFS1;ALPL;ITPR3;SLC39A4
Positive Regulation Of Cell Communication (GO:0010647)	3/30	0.10472	0.67614	2.81233	6.3459	DLG4;SOX11;GATA3
Phagocytosis, Engulfment (GO:0006911)	3/30	0.10472	0.67614	2.81233	6.3459	XKR7;DOCK1;XKR5
Positive Regulation Of Phosphate Metabolic Process (GO:0045937)	3/30	0.10472	0.67614	2.81233	6.3459	NELL1;ITGA6;PTH1R
Extrinsic Apoptotic Signaling Pathway Via Death Domain Receptors (GO:0008625)	3/30	0.10472	0.67614	2.81233	6.3459	DDX47;SORT1;DAB2IP
Regulation Of Mitotic Cell Cycle (GO:0007346)	8/125	0.104989	0.67614	1.73398	3.90821	MAEA;BTG1;CCDC57;ASNS;CDC25C;EIF4E;MEIS2;RPRM
Neurogenesis (GO:0022008)	3/49	0.105261	0.614406	2.75113	6.19365	TGFB2;BTBD1;WNT2
Positive Regulation Of Protein Localization (GO:1903829)	6/85	0.105387	0.67614	1.92475	4.33092	YAP1;NGFR;CREBBP;PRKAA2;MARK4;TM9SF4
Regulation Of Kinase Activity (GO:0043549)	6/85	0.105387	0.67614	1.92475	4.33092	PRDX3;RAD50;FLT3;AXL;EMP2;MERTK
Regulation Of Neuron Apoptotic Process (GO:0043523)	7/105	0.106099	0.67614	1.81079	4.06228	TGFB2;UNC5B;WFS1;TRIM2;KIF14;FAIM2;CLU
Negative Regulation Of Cell Population Proliferation (GO:0008285)	13/379	0.106318	0.614406	1.50634	3.37619	CGREF1;TGFB2;MYOCD;BTG1;CTBP2;CDKN2A;MTSS1;PER2;NELL1;TMEM115;IL12A;UTP20;SOX7
Secondary Alcohol Biosynthetic Process (GO:1902653)	2/24	0.106489	0.614406	3.83134	8.58109	LSS;FDFT1
Gliogenesis (GO:0042063)	2/24	0.106489	0.614406	3.83134	8.58109	TGFB2;HAPLN1
Lipid Translocation (GO:0034204)	2/24	0.106489	0.614406	3.83134	8.58109	ATP8B2;ABCB4
Protein-Containing Complex Organization (GO:0043933)	8/126	0.1086	0.67614	1.71919	3.81675	SLC9A3R2;YAP1;CREBBP;DLG4;LIN7A;SNX9;CD247;VAMP2
Negative Regulation Of ERK1 And ERK2 Cascade (GO:0070373)	4/48	0.109369	0.67614	2.30199	5.09438	SEMA6A;RGS14;DAB2IP;DUSP6
Branched-Chain Amino Acid Metabolic Process (GO:0009081)	2/15	0.10977	0.67614	3.8917	8.59819	BCAT1;HIBCH
Negative Regulation Of Platelet Activation (GO:0010544)	2/15	0.10977	0.67614	3.8917	8.59819	SERPINE2;PDGFA
DNA Double-Strand Break Processing (GO:0000729)	2/15	0.10977	0.67614	3.8917	8.59819	RAD50;HELQ
Regulation Of Hormone Secretion (GO:0046883)	2/15	0.10977	0.67614	3.8917	8.59819	SOX11;VAMP2
Protein Localization To Cell-Cell Junction (GO:0150105)	2/15	0.10977	0.67614	3.8917	8.59819	LSR;CGNL1
Regulation Of Amyloid-Beta Clearance (GO:1900221)	2/15	0.10977	0.67614	3.8917	8.59819	MYOCD;CLU
Stem Cell Development (GO:0048864)	2/15	0.10977	0.67614	3.8917	8.59819	SHH;SOX8
miRNA Metabolic Process (GO:0010586)	2/15	0.10977	0.67614	3.8917	8.59819	LIN28B;ZC3H12A
Epiboly Involved In Wound Healing (GO:0090505)	2/15	0.10977	0.67614	3.8917	8.59819	CCNA2;TMEFF2
Regulation Of Activin Receptor Signaling Pathway (GO:0032925)	2/15	0.10977	0.67614	3.8917	8.59819	SKI;FSTL3
Digestive Tract Morphogenesis (GO:0048546)	2/15	0.10977	0.67614	3.8917	8.59819	SOX11;BBS7
Regulation Of Intrinsic Apoptotic Signaling Pathway In Response To DNA Damage (GO:1902229)	2/15	0.10977	0.67614	3.8917	8.59819	CXCL12;CLU
N-acetylglucosamine Metabolic Process (GO:0006044)	2/15	0.10977	0.67614	3.8917	8.59819	NAGK;CHST1
Regulation Of Cellular Response To Heat (GO:1900034)	2/15	0.10977	0.67614	3.8917	8.59819	CREBBP;DNAJC7
Regulation Of Mitotic Cell Cycle Phase Transition (GO:1901990)	6/86	0.109867	0.67614	1.9006	4.19743	SMARCE1;CDKN2A;KIF14;DPF3;INO80;CDC14B
Negative Regulation Of Angiogenesis (GO:0016525)	6/86	0.109867	0.67614	1.9006	4.19743	CLDN5;TGFB2;SEMA6A;KRIT1;DAB2IP;IL17F
Regulation Of G1/S Transition Of Mitotic Cell Cycle (GO:2000045)	7/106	0.110102	0.67614	1.7924	3.95467	SMARCE1;CDKN2A;RDX;KIF14;DPF3;INO80;ZNF655
Positive Regulation Of Cell Growth (GO:0030307)	7/106	0.110102	0.67614	1.7924	3.95467	YAP1;MACF1;TGFB2;UNC13A;CPNE5;INO80;SYT17
Steroid Biosynthetic Process (GO:0006694)	3/50	0.110151	0.614406	2.69246	5.93931	CYP39A1;LSS;FDFT1
Regulation Of Epithelial Cell Migration (GO:0010632)	3/50	0.110151	0.614406	2.69246	5.93931	MACF1;TGFB2;DOCK1
Positive Regulation Of Developmental Growth (GO:0048639)	3/50	0.110151	0.614406	2.69246	5.93931	MACF1;UNC13A;CPNE5
Cell-Matrix Adhesion (GO:0007160)	5/109	0.110527	0.614406	2.03083	4.4729	ITGB4;ITGA6;HPSE;ITGA5;NID2
Regulation Of Proteasomal Ubiquitin-Dependent Protein Catabolic Process (GO:0032434)	5/109	0.110527	0.614406	2.03083	4.4729	ANKIB1;RNF19B;STUB1;BBS7;CLU
Negative Regulation Of Cell Differentiation (GO:0045596)	8/207	0.110966	0.614406	1.70093	3.73956	YAP1;EFNA1;MYOCD;EFEMP1;ZBTB16;CRIM1;IL17RD;MEIS2
Adiponectin-Activated Signaling Pathway (GO:0033211)	1/5	0.110979	0.614406	10.5232	23.1343	ADIPOR2
Regulation Of mRNA Binding (GO:1902415)	1/5	0.110979	0.614406	10.5232	23.1343	LARP6
Retinal Ganglion Cell Axon Guidance (GO:0031290)	1/5	0.110979	0.614406	10.5232	23.1343	NELL1
Regulation Of Protein Deubiquitination (GO:0090085)	1/5	0.110979	0.614406	10.5232	23.1343	ZC3H12A
Contact Inhibition (GO:0060242)	1/5	0.110979	0.614406	10.5232	23.1343	YAP1
Cardiolipin Acyl-Chain Remodeling (GO:0035965)	1/5	0.110979	0.614406	10.5232	23.1343	LCLAT1
Aromatic Compound Biosynthetic Process (GO:0019438)	1/5	0.110979	0.614406	10.5232	23.1343	PSAT1
Regulation Of Mast Cell Chemotaxis (GO:0060753)	1/5	0.110979	0.614406	10.5232	23.1343	VEGFB
Regulation Of Lysosome Organization (GO:1905671)	1/5	0.110979	0.614406	10.5232	23.1343	MCOLN1
Response To cGMP (GO:0070305)	1/5	0.110979	0.614406	10.5232	23.1343	PDE2A
Negative Regulation Of ERAD Pathway (GO:1904293)	1/5	0.110979	0.614406	10.5232	23.1343	SGTA
mRNA 5'-Splice Site Recognition (GO:0000395)	1/5	0.110979	0.614406	10.5232	23.1343	PRPF39
Lipoprotein Metabolic Process (GO:0042157)	1/5	0.110979	0.614406	10.5232	23.1343	CTSD
Regulation Of Calcidiol 1-Monooxygenase Activity (GO:0060558)	1/5	0.110979	0.614406	10.5232	23.1343	GFI1
Regulation Of NK T Cell Activation (GO:0051133)	1/5	0.110979	0.614406	10.5232	23.1343	IL12A
Regulation Of cGMP-mediated Signaling (GO:0010752)	1/5	0.110979	0.614406	10.5232	23.1343	PDE2A
Regulation Of 3'-UTR-mediated mRNA Stabilization (GO:1905868)	1/5	0.110979	0.614406	10.5232	23.1343	RBM24
Pteridine-Containing Compound Metabolic Process (GO:0042558)	1/5	0.110979	0.614406	10.5232	23.1343	QDPR
Sphingomyelin Biosynthetic Process (GO:0006686)	1/5	0.110979	0.614406	10.5232	23.1343	SAMD8
Protein Targeting To Vacuole Involved In Autophagy (GO:0071211)	1/5	0.110979	0.614406	10.5232	23.1343	SQSTM1
Protein Import (GO:0017038)	1/5	0.110979	0.614406	10.5232	23.1343	CLU
Pronephros Development (GO:0048793)	1/5	0.110979	0.614406	10.5232	23.1343	HNF1B
Signal Complex Assembly (GO:0007172)	1/5	0.110979	0.614406	10.5232	23.1343	PXN
Proline Metabolic Process (GO:0006560)	1/5	0.110979	0.614406	10.5232	23.1343	ALDH4A1
Negative Regulation Of Vitamin Metabolic Process (GO:0046137)	1/5	0.110979	0.614406	10.5232	23.1343	GFI1
L-phenylalanine Metabolic Process (GO:0006558)	1/5	0.110979	0.614406	10.5232	23.1343	QDPR
Lipid Droplet Disassembly (GO:1905691)	1/5	0.110979	0.614406	10.5232	23.1343	PRKAA2
Positive Regulation Of Nuclear Cell Cycle DNA Replication (GO:0010571)	1/5	0.110979	0.614406	10.5232	23.1343	INO80
snoRNA Localization (GO:0048254)	1/5	0.110979	0.614406	10.5232	23.1343	ZNHIT6
Positive Regulation Of Natural Killer Cell Mediated Immune Response To Tumor Cell (GO:0002857)	1/5	0.110979	0.614406	10.5232	23.1343	IL12A
Pexophagy (GO:0000425)	1/5	0.110979	0.614406	10.5232	23.1343	SQSTM1
Positive Regulation Of Natural Killer Cell Mediated Cytotoxicity Directed Against Tumor Cell Target (GO:0002860)	1/5	0.110979	0.614406	10.5232	23.1343	IL12A
Positive Regulation Of Cardiac Muscle Cell Differentiation (GO:2000727)	1/5	0.110979	0.614406	10.5232	23.1343	MYOCD
Phosphatidylinositol Acyl-Chain Remodeling (GO:0036149)	1/5	0.110979	0.614406	10.5232	23.1343	LCLAT1
Negative Regulation Of Meiotic Cell Cycle (GO:0051447)	1/5	0.110979	0.614406	10.5232	23.1343	NPPC
Negative Regulation Of Chemokine-Mediated Signaling Pathway (GO:0070100)	1/5	0.110979	0.614406	10.5232	23.1343	ROBO1
Negative Regulation Of Cellular Extravasation (GO:0002692)	1/5	0.110979	0.614406	10.5232	23.1343	CXCL12
Negative Regulation Of Cell Size (GO:0045792)	1/5	0.110979	0.614406	10.5232	23.1343	RDX
L-phenylalanine Catabolic Process (GO:0006559)	1/5	0.110979	0.614406	10.5232	23.1343	QDPR
Neuroblast Proliferation (GO:0007405)	1/5	0.110979	0.614406	10.5232	23.1343	PAFAH1B1
Double-Strand Break Repair Via Synthesis-Dependent Strand Annealing (GO:0045003)	1/5	0.110979	0.614406	10.5232	23.1343	HELQ
Positive Regulation Of Receptor Binding (GO:1900122)	1/5	0.110979	0.614406	10.5232	23.1343	NELL1
Galactosylceramide Biosynthetic Process (GO:0006682)	1/5	0.110979	0.614406	10.5232	23.1343	UGT8
Regulation Of Extracellular Exosome Assembly (GO:1903551)	1/5	0.110979	0.614406	10.5232	23.1343	SDC4
Regulation Of Fat Cell Proliferation (GO:0070344)	1/5	0.110979	0.614406	10.5232	23.1343	PER2
Leukocyte Chemotaxis Involved In Inflammatory Response (GO:0002232)	1/5	0.110979	0.614406	10.5232	23.1343	NINJ1
Type B Pancreatic Cell Proliferation (GO:0044342)	1/5	0.110979	0.614406	10.5232	23.1343	NKX6-1
interleukin-17A-mediated Signaling Pathway (GO:0038173)	1/5	0.110979	0.614406	10.5232	23.1343	TRAF6
Heparan Sulfate Proteoglycan Catabolic Process (GO:0030200)	1/5	0.110979	0.614406	10.5232	23.1343	HPSE
Valine Metabolic Process (GO:0006573)	1/5	0.110979	0.614406	10.5232	23.1343	HIBCH
Erythrose 4-Phosphate/Phosphoenolpyruvate Family Amino Acid Catabolic Process (GO:1902222)	1/5	0.110979	0.614406	10.5232	23.1343	QDPR
Transmembrane Receptor Protein Tyrosine Phosphatase Signaling Pathway (GO:0007185)	1/5	0.110979	0.614406	10.5232	23.1343	PTPRF
Glutamate Catabolic Process (GO:0006538)	1/5	0.110979	0.614406	10.5232	23.1343	GAD1
Galactolipid Biosynthetic Process (GO:0019375)	1/5	0.110979	0.614406	10.5232	23.1343	UGT8
Female Gonad Development (GO:0008585)	1/5	0.110979	0.614406	10.5232	23.1343	NR2F2
tRNA Pseudouridine Synthesis (GO:0031119)	1/5	0.110979	0.614406	10.5232	23.1343	PUSL1
Positive Regulation Of Sterol Transport (GO:0032373)	1/5	0.110979	0.614406	10.5232	23.1343	ABCB4
Negative Regulation Of Protein Polyubiquitination (GO:1902915)	1/5	0.110979	0.614406	10.5232	23.1343	TRIM44
DNA Methylation Involved In Embryo Development (GO:0043045)	1/5	0.110979	0.614406	10.5232	23.1343	ZDBF2
Regulation Of Retinal Ganglion Cell Axon Guidance (GO:0090259)	1/5	0.110979	0.614406	10.5232	23.1343	NELL1
Extrinsic Apoptotic Signaling Pathway (GO:0097191)	5/67	0.111718	0.67614	2.04287	4.47751	TGFB2;DDX47;SORT1;DAB2IP;IL12A
Positive Regulation Of Protein Modification By Small Protein Conjugation Or Removal (GO:1903322)	4/79	0.112029	0.614406	2.25134	4.92817	WFS1;TRAF6;ZC3H12A;STUB1
Antigen Processing And Presentation Of Exogenous Peptide Antigen (GO:0002478)	3/31	0.112825	0.67614	2.71174	5.91679	HLA-DMA;HLA-DRA;CTSD
Negative Chemotaxis (GO:0050919)	3/31	0.112825	0.67614	2.71174	5.91679	SEMA6A;PDGFA;ROBO1
Regulation Of Transmembrane Receptor Protein Serine/Threonine Kinase Signaling Pathway (GO:0090092)	3/31	0.112825	0.67614	2.71174	5.91679	SOX11;IL17F;FSTL3
Presynaptic Endocytosis (GO:0140238)	3/31	0.112825	0.67614	2.71174	5.91679	SNCB;STX1A;VAMP2
Positive Regulation Of Proteolysis Involved In Protein Catabolic Process (GO:1903052)	3/31	0.112825	0.67614	2.71174	5.91679	L3MBTL3;DAB2IP;CLU
Regulation Of Protein Autophosphorylation (GO:0031952)	3/31	0.112825	0.67614	2.71174	5.91679	ERRFI1;RAD50;PDGFA
Negative Regulation Of Lipid Biosynthetic Process (GO:0051055)	2/25	0.114041	0.614406	3.66457	7.95652	UBR4;DCAF5
Negative Regulation Of Response To Endoplasmic Reticulum Stress (GO:1903573)	2/25	0.114041	0.614406	3.66457	7.95652	WFS1;CLU
Negative Regulation Of Signaling Receptor Activity (GO:2000272)	2/25	0.114041	0.614406	3.66457	7.95652	ZFYVE28;ERRFI1
Negative Regulation Of Stress Fiber Assembly (GO:0051497)	2/25	0.114041	0.614406	3.66457	7.95652	TMEFF2;CGNL1
Negative Regulation Of Telomere Maintenance Via Telomere Lengthening (GO:1904357)	2/25	0.114041	0.614406	3.66457	7.95652	TNKS;ERCC4
Positive Regulation Of Striated Muscle Cell Differentiation (GO:0051155)	2/25	0.114041	0.614406	3.66457	7.95652	MYOCD;RBM24
Regulation Of Chondrocyte Differentiation (GO:0032330)	2/25	0.114041	0.614406	3.66457	7.95652	EFEMP1;ZBTB16
Cellular Response To Steroid Hormone Stimulus (GO:0071383)	2/25	0.114041	0.614406	3.66457	7.95652	ZDHHC7;ATP1A1
Cholesterol Biosynthetic Process (GO:0006695)	2/25	0.114041	0.614406	3.66457	7.95652	LSS;FDFT1
Negative Regulation Of Intrinsic Apoptotic Signaling Pathway In Response To DNA Damage (GO:1902230)	2/25	0.114041	0.614406	3.66457	7.95652	CXCL12;CLU
Negative Regulation Of Proteolysis Involved In Protein Catabolic Process (GO:1903051)	2/25	0.114041	0.614406	3.66457	7.95652	EFNA1;SGTA
Regulation Of Insulin Secretion (GO:0050796)	6/87	0.114444	0.67614	1.87703	4.06879	PER2;SNAP25;BRSK2;RFX6;IRS1;STX1A
Regulation Of Gene Expression (GO:0010468)	51/1127	0.114589	0.67614	1.21074	2.62296	BTG1;TRRAP;PHF1;NAB1;ONECUT1;ZBTB20;BMI1;CLU;ROBO1;FGF5;SHH;EFEMP1;FGF9;ZC3H12A;SOX7;FOXD1;SOX11;POU3F1;ADAM19;TAF6L;CLDN5;NR5A2;SETBP1;PRKAR1A;HOXB7;CRP;YAP1;PRKAA2;CRABP2;DLX4;HOXD13;GATA3;DVL1;IGF2BP1;IGF2BP2;PPARGC1B;TRIM44;KDM4A;CREBBP;TGFB2;TCF7L1;SORT1;RDX;PDE2A;DTNBP1;ESRRG;TADA2B;BMP4;NELL1;ZZZ3;GRSF1
Regulation Of Stress-Activated MAPK Cascade (GO:0032872)	3/51	0.115126	0.614406	2.63623	5.69881	TGFB2;PHLPP1;MAP4K4
Positive Regulation Of Ras Protein Signal Transduction (GO:0046579)	3/51	0.115126	0.614406	2.63623	5.69881	MAPRE2;ROBO1;MAP4K4
Regulation Of Organelle Assembly (GO:1902115)	4/80	0.115892	0.614406	2.2216	4.78776	RABEP2;RDX;TBC1D14;TBC1D22B
Negative Regulation Of Protein Serine/Threonine Kinase Activity (GO:0071901)	4/80	0.115892	0.614406	2.2216	4.78776	MYOCD;PRKAR1A;CDKN2A;NR2F2
Macromolecule Modification (GO:0043412)	4/81	0.119813	0.614406	2.19264	4.65239	LIPT1;LOX;CPE;UBA52
Positive Regulation Of Growth (GO:0045927)	4/81	0.119813	0.614406	2.19264	4.65239	YAP1;TGFB2;WFS1;INO80
Ras Protein Signal Transduction (GO:0007265)	6/144	0.119815	0.614406	1.83736	3.89852	CCNA2;DOK5;CDKN2A;RASGRF2;NKIRAS2;RALGPS2
Cellular Response To Ionizing Radiation (GO:0071479)	3/52	0.120184	0.614406	2.5823	5.47118	YAP1;ERCC4;INO80
Adenylate Cyclase-Inhibiting G Protein-Coupled Receptor Signaling Pathway (GO:0007193)	3/52	0.120184	0.614406	2.5823	5.47118	AKAP12;GABBR1;PDE2A
Fatty Acid Oxidation (GO:0019395)	3/52	0.120184	0.614406	2.5823	5.47118	ECHDC2;ACADS;ADIPOR2
Neurotransmitter Transport (GO:0006836)	3/52	0.120184	0.614406	2.5823	5.47118	SNAP25;UNC13A;LIN7A
Sprouting Angiogenesis (GO:0002040)	3/52	0.120184	0.614406	2.5823	5.47118	NELL1;VEGFB;ROBO1
Regulation Of Cell Differentiation (GO:0045595)	11/193	0.120211	0.67614	1.5336	3.24895	ALK;SMARCE1;NELL1;CASZ1;SHH;DLX2;DPF3;EMP2;GATA3;ELL3;RUNX1
Glycosphingolipid Metabolic Process (GO:0006687)	3/32	0.12116	0.67614	2.6181	5.52587	GLTP;UGT8;CERK
Histone Lysine Methylation (GO:0034968)	3/32	0.12116	0.67614	2.6181	5.52587	EHMT2;SMYD1;SMYD3
NIK/NF-kappaB Signaling (GO:0038061)	3/32	0.12116	0.67614	2.6181	5.52587	CREBBP;TRAF6;RELB
Respiratory Chain Complex IV Assembly (GO:0008535)	2/26	0.121724	0.614406	3.5117	7.39562	SURF1;COX18
Plasma Membrane Invagination (GO:0099024)	2/26	0.121724	0.614406	3.5117	7.39562	SNX9;DOCK1
Regulation Of Fatty Acid Biosynthetic Process (GO:0042304)	2/26	0.121724	0.614406	3.5117	7.39562	UBR4;DCAF5
Regulation Of Myeloid Cell Differentiation (GO:0045637)	2/26	0.121724	0.614406	3.5117	7.39562	ZBTB16;MEIS2
Regulation Of Nucleotide-Excision Repair (GO:2000819)	2/26	0.121724	0.614406	3.5117	7.39562	SMARCE1;DPF3
Positive Regulation Of Phosphatidylinositol 3-Kinase Activity (GO:0043552)	2/26	0.121724	0.614406	3.5117	7.39562	FLT3;IRS1
Plasma Membrane Bounded Cell Projection Morphogenesis (GO:0120039)	4/50	0.122211	0.67614	2.20167	4.62794	CNTNAP1;DAB2IP;DTNBP1;MAP4K4
Positive Regulation Of Developmental Growth (GO:0048639)	4/50	0.122211	0.67614	2.20167	4.62794	MACF1;UNC13A;CPNE5;SYT17
Regulation Of Presynapse Organization (GO:0099174)	2/16	0.12241	0.67614	3.61353	7.58979	LRRTM3;SLITRK1
Nuclear Migration (GO:0007097)	2/16	0.12241	0.67614	3.61353	7.58979	CLMN;PAFAH1B1
Regulation Of Blood Vessel Endothelial Cell Proliferation Involved In Sprouting Angiogenesis (GO:1903587)	2/16	0.12241	0.67614	3.61353	7.58979	NGFR;IL12A
Positive Regulation Of Positive Chemotaxis (GO:0050927)	2/16	0.12241	0.67614	3.61353	7.58979	CXCL12;VEGFB
Pharyngeal System Development (GO:0060037)	2/16	0.12241	0.67614	3.61353	7.58979	TGFB2;GATA3
Dicarboxylic Acid Catabolic Process (GO:0043649)	2/16	0.12241	0.67614	3.61353	7.58979	GAD1;ACSF3
Regulation Of Stem Cell Proliferation (GO:0072091)	2/16	0.12241	0.67614	3.61353	7.58979	YAP1;SOX11
Regulation Of Plasminogen Activation (GO:0010755)	2/16	0.12241	0.67614	3.61353	7.58979	SERPINE2;RUNX1
Regulation Of Presynapse Assembly (GO:1905606)	2/16	0.12241	0.67614	3.61353	7.58979	LRRTM3;SLITRK1
Vasculature Development (GO:0001944)	2/16	0.12241	0.67614	3.61353	7.58979	ERRFI1;SOX18
Cell-Matrix Adhesion (GO:0007160)	7/109	0.122581	0.67614	1.73941	3.65099	ITGB4;EMP2;ITGA6;HPSE;ITGA5;ARHGEF7;NID2
Regulation Of Wnt Signaling Pathway (GO:0030111)	7/109	0.122581	0.67614	1.73941	3.65099	SKI;MACF1;TCF7L1;NXN;APCDD1;SOX7;VGLL4
Regulation Of Protein Ubiquitination (GO:0031396)	5/113	0.123558	0.614406	1.95521	4.08843	PER2;WFS1;TRAF6;STUB1;SQSTM1
Cellular Response To Organic Substance (GO:0071310)	4/82	0.12379	0.614406	2.16441	4.52182	NPFFR2;FLT3;TRAF6;CACNA1H
Regulation Of Phosphorylation (GO:0042325)	4/82	0.12379	0.614406	2.16441	4.52182	NELL1;CDKN2A;PRKRIP1;ITGA6
Regulation Of Macromolecule Biosynthetic Process (GO:0010556)	3/53	0.125323	0.614406	2.53052	5.25553	PDGFA;MSI2;EIF4E
Cellular Response To Organic Cyclic Compound (GO:0071407)	9/152	0.127011	0.67614	1.59599	3.2933	HCN3;IGFBP5;KCNQ1;ABCB4;ZC3H12A;SLC1A1;PDE2A;ATP1A1;CLU
Inorganic Cation Transmembrane Transport (GO:0098662)	10/284	0.127562	0.614406	1.54496	3.1813	SLC9A3;HCN3;KCNA2;KCNQ3;ATP1A1;MCOLN1;CLU;SLC39A4;CACNA1H;ATP6V0A1
Synapse Organization (GO:0050808)	8/131	0.127654	0.67614	1.64888	3.39409	CYFIP1;UNC13A;SLITRK1;DVL1;SDF4;SNCB;CBLN3;PTPRF
Regulation Of Epithelial To Mesenchymal Transition (GO:0010717)	4/83	0.127823	0.614406	2.13691	4.39585	EFNA1;TGFB2;IL17RD;ELL3
Regulation Of G Protein-Coupled Receptor Signaling Pathway (GO:0008277)	5/70	0.128032	0.67614	1.94828	4.00463	RGS14;USP20;ZDHHC7;RGS9;MGLL
Regulation Of Stress-Activated MAPK Cascade (GO:0032872)	4/51	0.128862	0.67614	2.15472	4.41505	TGFB2;PHLPP1;DAB2IP;MAP4K4
Positive Regulation Of Ras Protein Signal Transduction (GO:0046579)	4/51	0.128862	0.67614	2.15472	4.41505	RASGEF1A;MAPRE2;ROBO1;MAP4K4
Regulation Of Smoothened Signaling Pathway (GO:0008589)	4/51	0.128862	0.67614	2.15472	4.41505	SHH;CREBBP;EVC;ARMC9
GPI Anchor Metabolic Process (GO:0006505)	2/27	0.12953	0.614406	3.37106	6.88991	PGAP2;PIGY
Regulation Of Microtubule Polymerization Or Depolymerization (GO:0031110)	2/27	0.12953	0.614406	3.37106	6.88991	FKBP4;MAPRE2
Protein Quality Control For Misfolded Or Incompletely Synthesized Proteins (GO:0006515)	2/27	0.12953	0.614406	3.37106	6.88991	PEX10;STUB1
Ventricular Septum Morphogenesis (GO:0060412)	2/27	0.12953	0.614406	3.37106	6.88991	TGFB2;ROBO1
Regulation Of Transcription Regulatory Region DNA Binding (GO:2000677)	2/27	0.12953	0.614406	3.37106	6.88991	PER2;TRAF6
Positive Regulation Of Small Molecule Metabolic Process (GO:0062013)	3/33	0.129713	0.67614	2.5307	5.16878	PRKAA2;IRS1;ZBTB20
Positive Regulation Of T Cell Mediated Cytotoxicity (GO:0001916)	3/33	0.129713	0.67614	2.5307	5.16878	HLA-DRA;IL12A;ULBP2
Positive Regulation Of RNA Metabolic Process (GO:0051254)	3/33	0.129713	0.67614	2.5307	5.16878	LIN28B;HEATR1;GRSF1
Positive Regulation Of Notch Signaling Pathway (GO:0045747)	3/33	0.129713	0.67614	2.5307	5.16878	YAP1;TGFB2;ROBO1
Carboxylic Acid Metabolic Process (GO:0019752)	3/33	0.129713	0.67614	2.5307	5.16878	LIPT2;LIPT1;SLC2A3
Regulation Of Amyloid-Beta Formation (GO:1902003)	3/33	0.129713	0.67614	2.5307	5.16878	EFNA1;LRRTM3;CLU
Regulation Of G0 To G1 Transition (GO:0070316)	3/33	0.129713	0.67614	2.5307	5.16878	SMARCE1;DAB2IP;DPF3
Protein K63-linked Deubiquitination (GO:0070536)	3/33	0.129713	0.67614	2.5307	5.16878	OTUD4;STAMBPL1;USP20
Positive Regulation Of DNA Binding (GO:0043388)	3/33	0.129713	0.67614	2.5307	5.16878	SKI;TRAF6;GATA3
Monoubiquitinated Protein Deubiquitination (GO:0035520)	3/33	0.129713	0.67614	2.5307	5.16878	TADA2B;TAF6L;TRRAP
Vasculogenesis (GO:0001570)	3/33	0.129713	0.67614	2.5307	5.16878	NELL1;SHH;SOX18
Glycolipid Metabolic Process (GO:0006664)	3/33	0.129713	0.67614	2.5307	5.16878	GLTP;UGT8;CERK
Negative Regulation Of Neuron Projection Development (GO:0010977)	3/54	0.13054	0.614406	2.48077	5.05105	EFNA1;GFI1;FKBP4
Positive Regulation Of Leukocyte Chemotaxis (GO:0002690)	3/54	0.13054	0.614406	2.48077	5.05105	CXCL12;VEGFB;IL12A
Negative Regulation Of Transmembrane Receptor Protein Serine/Threonine Kinase Signaling Pathway (GO:0090101)	7/111	0.131285	0.67614	1.70578	3.46339	SKI;PRDM16;CRIM1;VWC2L;STUB1;IL17RD;FSTL3
Regulation Of Entry Of Bacterium Into Host Cell (GO:2000535)	1/6	0.131654	0.614406	8.4181	17.0684	EXOC2
Cellular Response To Hepatocyte Growth Factor Stimulus (GO:0035729)	1/6	0.131654	0.614406	8.4181	17.0684	NELL1
Regulation Of Striated Muscle Cell Differentiation (GO:0051153)	1/6	0.131654	0.614406	8.4181	17.0684	RBM24
Adherens Junction Maintenance (GO:0034334)	1/6	0.131654	0.614406	8.4181	17.0684	MTSS1
N-acetylneuraminate Catabolic Process (GO:0019262)	1/6	0.131654	0.614406	8.4181	17.0684	NAGK
Aggrephagy (GO:0035973)	1/6	0.131654	0.614406	8.4181	17.0684	SQSTM1
Positive Regulation Of Pinocytosis (GO:0048549)	1/6	0.131654	0.614406	8.4181	17.0684	AXL
Positive Regulation Of mRNA Binding (GO:1902416)	1/6	0.131654	0.614406	8.4181	17.0684	LARP6
Regulation Of Transforming Growth Factor Beta2 Production (GO:0032909)	1/6	0.131654	0.614406	8.4181	17.0684	TGFB2
Nose Development (GO:0043584)	1/6	0.131654	0.614406	8.4181	17.0684	SMCHD1
Neuron Projection Extension Involved In Neuron Projection Guidance (GO:1902284)	1/6	0.131654	0.614406	8.4181	17.0684	NELL1
Negative Regulation Of Telomere Capping (GO:1904354)	1/6	0.131654	0.614406	8.4181	17.0684	ERCC4
Negative Regulation Of Plasminogen Activation (GO:0010757)	1/6	0.131654	0.614406	8.4181	17.0684	SERPINE2
Negative Regulation Of Meiotic Nuclear Division (GO:0045835)	1/6	0.131654	0.614406	8.4181	17.0684	ERCC4
Negative Regulation Of Dendritic Cell Apoptotic Process (GO:2000669)	1/6	0.131654	0.614406	8.4181	17.0684	CXCL12
Negative Regulation Of Blood Vessel Endothelial Cell Proliferation Involved In Sprouting Angiogenesis (GO:1903588)	1/6	0.131654	0.614406	8.4181	17.0684	IL12A
Lymphoid Progenitor Cell Differentiation (GO:0002320)	1/6	0.131654	0.614406	8.4181	17.0684	FLT3
Type B Pancreatic Cell Development (GO:0003323)	1/6	0.131654	0.614406	8.4181	17.0684	NKX6-1
Maintenance Of Lens Transparency (GO:0036438)	1/6	0.131654	0.614406	8.4181	17.0684	VPS13B
Glycosylceramide Biosynthetic Process (GO:0046476)	1/6	0.131654	0.614406	8.4181	17.0684	UGT8
Hepatocyte Growth Factor Receptor Signaling Pathway (GO:0048012)	1/6	0.131654	0.614406	8.4181	17.0684	NELL1
Glutathione Biosynthetic Process (GO:0006750)	1/6	0.131654	0.614406	8.4181	17.0684	HAGH
Epithelial Cell Differentiation Involved In Kidney Development (GO:0035850)	1/6	0.131654	0.614406	8.4181	17.0684	MTSS1
Substrate-Dependent Cell Migration, Cell Extension (GO:0006930)	1/6	0.131654	0.614406	8.4181	17.0684	NELL1
Gland Morphogenesis (GO:0022612)	1/6	0.131654	0.614406	8.4181	17.0684	TGFB2
Auditory Receptor Cell Stereocilium Organization (GO:0060088)	1/6	0.131654	0.614406	8.4181	17.0684	PLS1
Regulation Of Smooth Muscle Cell Differentiation (GO:0051150)	1/6	0.131654	0.614406	8.4181	17.0684	MYOCD
Regulation Of Norepinephrine Secretion (GO:0014061)	1/6	0.131654	0.614406	8.4181	17.0684	STX1A
Development Of Primary Female Sexual Characteristics (GO:0046545)	1/6	0.131654	0.614406	8.4181	17.0684	NR2F2
Dendrite Arborization (GO:0140059)	1/6	0.131654	0.614406	8.4181	17.0684	NELL1
Response To Hepatocyte Growth Factor (GO:0035728)	1/6	0.131654	0.614406	8.4181	17.0684	NELL1
Cleavage Furrow Formation (GO:0036089)	1/6	0.131654	0.614406	8.4181	17.0684	SNX9
Regulation Of Phospholipid Transport (GO:2001138)	1/6	0.131654	0.614406	8.4181	17.0684	ABCB4
Auditory Receptor Cell Morphogenesis (GO:0002093)	1/6	0.131654	0.614406	8.4181	17.0684	PLS1
Axon Extension Involved In Axon Guidance (GO:0048846)	1/6	0.131654	0.614406	8.4181	17.0684	NELL1
Positive Regulation Of Blood Circulation (GO:1903524)	1/6	0.131654	0.614406	8.4181	17.0684	TGFB2
Positive Regulation Of Autophagosome Maturation (GO:1901098)	1/6	0.131654	0.614406	8.4181	17.0684	TOM1
Positive Regulation Of Aspartic-Type Endopeptidase Activity Involved In Amyloid Precursor Protein Catabolic Process (GO:1902961)	1/6	0.131654	0.614406	8.4181	17.0684	EFNA1
Positive Regulation Of RNA Binding (GO:1905216)	1/6	0.131654	0.614406	8.4181	17.0684	LARP6
Positive Regulation Of ER-associated Ubiquitin-Dependent Protein Catabolic Process (GO:1903071)	1/6	0.131654	0.614406	8.4181	17.0684	SGTA
Pharyngeal Arch Artery Morphogenesis (GO:0061626)	1/6	0.131654	0.614406	8.4181	17.0684	TGFB2
Mitochondrial tRNA Processing (GO:0090646)	1/6	0.131654	0.614406	8.4181	17.0684	METTL8
Mitotic Nuclear Membrane Disassembly (GO:0007077)	1/6	0.131654	0.614406	8.4181	17.0684	LPIN1
Negative Regulation Of T-helper 17 Type Immune Response (GO:2000317)	1/6	0.131654	0.614406	8.4181	17.0684	ZC3H12A
Positive Regulation Of Catecholamine Secretion (GO:0033605)	1/6	0.131654	0.614406	8.4181	17.0684	STX1A
Positive Regulation Of Fibroblast Apoptotic Process (GO:2000271)	1/6	0.131654	0.614406	8.4181	17.0684	BTG1
Positive Regulation Of Intracellular Estrogen Receptor Signaling Pathway (GO:0033148)	1/6	0.131654	0.614406	8.4181	17.0684	YAP1
Regulation Of SA Node Cell Action Potential (GO:0098907)	1/6	0.131654	0.614406	8.4181	17.0684	HCN3
Regulation Of Axon Guidance (GO:1902667)	1/6	0.131654	0.614406	8.4181	17.0684	NELL1
Protein Localization To Basolateral Plasma Membrane (GO:1903361)	1/6	0.131654	0.614406	8.4181	17.0684	LIN7A
Proteoglycan Catabolic Process (GO:0030167)	1/6	0.131654	0.614406	8.4181	17.0684	HPSE
Protein Import Into Peroxisome Matrix, Receptor Recycling (GO:0016562)	1/6	0.131654	0.614406	8.4181	17.0684	PEX10
Regulation Of Epithelial Cell Proliferation (GO:0050678)	6/91	0.133682	0.67614	1.78833	3.59863	YAP1;BMP4;TGFB2;FGF9;DAB2IP;MTSS1
Lipid Biosynthetic Process (GO:0008610)	5/71	0.133699	0.67614	1.91866	3.86065	PRKAA2;LSS;ACSF3;ACACA;FDFT1
Cell-Cell Junction Assembly (GO:0007043)	5/71	0.133699	0.67614	1.91866	3.86065	CLDN5;CNTNAP1;GJB2;PCDHGB4;CDH9
Positive Regulation Of Cell-Substrate Adhesion (GO:0010811)	5/71	0.133699	0.67614	1.91866	3.86065	NELL1;EMP2;ARHGEF7;DOCK1;TRIOBP
Protein Autoubiquitination (GO:0051865)	5/71	0.133699	0.67614	1.91866	3.86065	TRAF6;RNF19B;RNF181;STUB1;RNF220
Negative Regulation Of Cellular Response To Growth Factor Stimulus (GO:0090288)	5/71	0.133699	0.67614	1.91866	3.86065	SKI;VWC2L;CRIM1;DAB2IP;FSTL3
Skeletal System Development (GO:0001501)	6/149	0.134573	0.614406	1.77266	3.55533	TGFB2;EVC;ZBTB16;SH3PXD2B;ALPL;ETS2
Regulation Of Cellular Respiration (GO:0043457)	2/17	0.13538	0.67614	3.37246	6.7438	PRDM16;CBFA2T3
G Protein-Coupled Acetylcholine Receptor Signaling Pathway (GO:0007213)	2/17	0.13538	0.67614	3.37246	6.7438	CHRM3;GNA15
DNA Biosynthetic Process (GO:0071897)	2/17	0.13538	0.67614	3.37246	6.7438	POLD2;POLE
Cell Migration Involved In Sprouting Angiogenesis (GO:0002042)	2/17	0.13538	0.67614	3.37246	6.7438	NELL1;ROBO1
Golgi To Vacuole Transport (GO:0006896)	2/17	0.13538	0.67614	3.37246	6.7438	SORT1;VPS52
Embryonic Digit Morphogenesis (GO:0042733)	2/17	0.13538	0.67614	3.37246	6.7438	SHH;TBX2
Regulation Of Cartilage Development (GO:0061035)	2/17	0.13538	0.67614	3.37246	6.7438	BMP4;ZBTB16
Positive Regulation Of Peptidyl-Lysine Acetylation (GO:2000758)	2/17	0.13538	0.67614	3.37246	6.7438	PRKAA2;DIP2B
Embryo Development Ending In Birth Or Egg Hatching (GO:0009792)	2/17	0.13538	0.67614	3.37246	6.7438	TGFB2;NR5A2
Regulation Of Tubulin Deacetylation (GO:0090043)	2/17	0.13538	0.67614	3.37246	6.7438	PRKAA2;ZZZ3
Negative Regulation Of Fibroblast Proliferation (GO:0048147)	2/17	0.13538	0.67614	3.37246	6.7438	SKI;DAB2IP
Positive Regulation Of Cartilage Development (GO:0061036)	2/17	0.13538	0.67614	3.37246	6.7438	BMP4;ZBTB16
Positive Regulation Of Dendrite Extension (GO:1903861)	2/17	0.13538	0.67614	3.37246	6.7438	UNC13A;SYT17
Positive Regulation Of Heart Rate (GO:0010460)	2/17	0.13538	0.67614	3.37246	6.7438	KCNQ1;ADRB1
Embryonic Heart Tube Development (GO:0035050)	2/17	0.13538	0.67614	3.37246	6.7438	SOX18;TBX2
Regulation Of Telomere Maintenance Via Telomere Lengthening (GO:1904356)	2/17	0.13538	0.67614	3.37246	6.7438	TNKS;ERCC4
Adenylate Cyclase-Inhibiting G Protein-Coupled Receptor Signaling Pathway (GO:0007193)	4/52	0.135661	0.67614	2.10972	4.21437	AKAP12;CHRM3;GABBR1;PDE2A
Sprouting Angiogenesis (GO:0002040)	4/52	0.135661	0.67614	2.10972	4.21437	BMP4;NELL1;VEGFB;ROBO1
Cell Cycle G1/S Phase Transition (GO:0044843)	4/52	0.135661	0.67614	2.10972	4.21437	CCNA2;BCAT1;POLE;EIF4E
Extracellular Matrix Organization (GO:0030198)	10/176	0.135846	0.67614	1.52781	3.04987	ADAMTS5;TGFB2;LOX;SPINT1;ADAMTS19;SH3PXD2B;PXDN;LOXL3;LOXL4;NID2
Regulation Of Kinase Activity (GO:0043549)	4/85	0.136051	0.614406	2.08393	4.15687	PRDX3;FLT3;AXL;MERTK
Regulation Of Osteoblast Differentiation (GO:0045667)	4/85	0.136051	0.614406	2.08393	4.15687	CCNA2;YAP1;NELL1;CRIM1
Cellular Response To Molecule Of Bacterial Origin (GO:0071219)	5/117	0.137266	0.614406	1.885	3.7433	AXL;GFI1;TRAF6;ZC3H12A;CXCL3
Negative Regulation Of Actin Filament Bundle Assembly (GO:0032232)	2/28	0.137448	0.614406	3.24124	6.43225	TMEFF2;CGNL1
Cell-Substrate Junction Assembly (GO:0007044)	2/28	0.137448	0.614406	3.24124	6.43225	ITGB4;ITGA6
Regulation Of Calcium Ion-Dependent Exocytosis (GO:0017158)	2/28	0.137448	0.614406	3.24124	6.43225	SYT10;STX1A
Sterol Biosynthetic Process (GO:0016126)	2/28	0.137448	0.614406	3.24124	6.43225	LSS;FDFT1
Positive Regulation Of Defense Response To Virus By Host (GO:0002230)	2/28	0.137448	0.614406	3.24124	6.43225	ZC3H12A;TRIM44
Positive Regulation Of Fibroblast Proliferation (GO:0048146)	2/28	0.137448	0.614406	3.24124	6.43225	PDGFA;WNT2
Establishment Of Endothelial Barrier (GO:0061028)	2/28	0.137448	0.614406	3.24124	6.43225	PDE2A;RDX
Vascular Endothelial Growth Factor Receptor Signaling Pathway (GO:0048010)	2/28	0.137448	0.614406	3.24124	6.43225	NELL1;VEGFB
Regulation Of Phosphatidylinositol 3-Kinase Activity (GO:0043551)	3/34	0.138471	0.67614	2.44894	4.84178	FLT3;IRS1;DAB2IP
Regulation Of DNA Biosynthetic Process (GO:2000278)	3/34	0.138471	0.67614	2.44894	4.84178	PARP4;TNKS;PDGFA
Embryonic Skeletal System Development (GO:0048706)	3/34	0.138471	0.67614	2.44894	4.84178	KIAA1217;HOXB4;SOX11
Glial Cell Differentiation (GO:0010001)	3/34	0.138471	0.67614	2.44894	4.84178	SHH;SOX8;HAPLN1
Histone Deubiquitination (GO:0016578)	3/34	0.138471	0.67614	2.44894	4.84178	TADA2B;TAF6L;TRRAP
Smoothened Signaling Pathway (GO:0007224)	3/34	0.138471	0.67614	2.44894	4.84178	EVC2;SHH;TCTN2
Cellular Response To Glucose Stimulus (GO:0071333)	3/34	0.138471	0.67614	2.44894	4.84178	PRKAA2;ZBTB20;NKX6-1
Regulation Of Protein Ubiquitination (GO:0031396)	7/113	0.140288	0.67614	1.67342	3.2867	PER2;WFS1;NXN;TRAF6;STUB1;PRICKLE1;SQSTM1
Regulation Of Macromolecule Biosynthetic Process (GO:0010556)	4/53	0.142602	0.67614	2.06656	4.02503	CYFIP1;PDGFA;MSI2;EIF4E
Regulation Of Cyclin-Dependent Protein Kinase Activity (GO:1904029)	4/53	0.142602	0.67614	2.06656	4.02503	CCNA2;CCNJ;CDKN2A;CDC25C
Cellular Response To Organic Cyclic Compound (GO:0071407)	6/152	0.143821	0.614406	1.73597	3.36636	HCN3;ABCB4;ZC3H12A;PDE2A;ATP1A1;CLU
Positive Regulation Of Angiogenesis (GO:0045766)	5/119	0.144361	0.614406	1.85174	3.58392	BTG1;ZC3H12A;NINJ1;VEGFB;ITGA5
Cellular Response To Reactive Oxygen Species (GO:0034614)	5/73	0.145361	0.67614	1.86203	3.59099	PRDX3;PXN;PEX10;CLU;SQSTM1
Heterotypic Cell-Cell Adhesion (GO:0034113)	2/29	0.14547	0.614406	3.12103	6.01669	NINJ1;ITGA5
Alpha-Amino Acid Catabolic Process (GO:1901606)	2/29	0.14547	0.614406	3.12103	6.01669	ALDH4A1;HIBCH
Negative Regulation Of DNA Binding (GO:0043392)	2/29	0.14547	0.614406	3.12103	6.01669	PER2;TNKS
Positive Regulation Of Calcium Ion Transport (GO:0051928)	2/29	0.14547	0.614406	3.12103	6.01669	CXCL12;WFS1
Regulation Of Blood Coagulation (GO:0030193)	2/29	0.14547	0.614406	3.12103	6.01669	SERPINE2;HPSE
Organic Cyclic Compound Biosynthetic Process (GO:1901362)	2/29	0.14547	0.614406	3.12103	6.01669	LSS;FDFT1
Regulation Of Regulated Secretory Pathway (GO:1903305)	3/35	0.147422	0.67614	2.37228	4.54162	SYT10;DTNBP1;SYT17
Liver Development (GO:0001889)	3/35	0.147422	0.67614	2.37228	4.54162	NKX2-8;PHF1;LSR
Adherens Junction Organization (GO:0034332)	3/35	0.147422	0.67614	2.37228	4.54162	PCDHGB4;CDH9;MTSS1
Positive Regulation Of Natural Killer Cell Activation (GO:0032816)	2/18	0.148636	0.67614	3.16151	6.02665	AXL;IL12A
Regulation Of Nervous System Process (GO:0031644)	2/18	0.148636	0.67614	3.16151	6.02665	DLGAP1;BEGAIN
Neuromuscular Synaptic Transmission (GO:0007274)	2/18	0.148636	0.67614	3.16151	6.02665	STAC3;ERC2
Cell Junction Maintenance (GO:0034331)	2/18	0.148636	0.67614	3.16151	6.02665	SDF4;CBLN3
Positive Regulation Of Glycolytic Process (GO:0045821)	2/18	0.148636	0.67614	3.16151	6.02665	PRKAA2;ZBTB20
Barbed-End Actin Filament Capping (GO:0051016)	2/18	0.148636	0.67614	3.16151	6.02665	SVIL;TRIOBP
Regulation Of Lymphocyte Proliferation (GO:0050670)	2/18	0.148636	0.67614	3.16151	6.02665	SOX11;IL12A
Peptide Antigen Assembly With MHC Protein Complex (GO:0002501)	2/18	0.148636	0.67614	3.16151	6.02665	HLA-DMA;HLA-DRA
Positive Regulation Of Focal Adhesion Assembly (GO:0051894)	2/18	0.148636	0.67614	3.16151	6.02665	NELL1;MAP4K4
Regulation Of Histone Modification (GO:0031056)	2/18	0.148636	0.67614	3.16151	6.02665	MYOCD;ZZZ3
Actin Filament Capping (GO:0051693)	2/18	0.148636	0.67614	3.16151	6.02665	SVIL;TRIOBP
Regulation Of Dendrite Extension (GO:1903859)	2/18	0.148636	0.67614	3.16151	6.02665	UNC13A;SYT17
Nucleosome Disassembly (GO:0006337)	2/18	0.148636	0.67614	3.16151	6.02665	SMARCE1;GRWD1
Glycerolipid Catabolic Process (GO:0046503)	2/18	0.148636	0.67614	3.16151	6.02665	ABHD2;MGLL
Positive Regulation Of Osteoclast Differentiation (GO:0045672)	2/18	0.148636	0.67614	3.16151	6.02665	TRAF6;TNFSF11
Regulation Of Epidermal Cell Differentiation (GO:0045604)	2/18	0.148636	0.67614	3.16151	6.02665	BMP4;ERRFI1
Negative Regulation Of Neuron Death (GO:1901215)	4/88	0.14878	0.614406	2.00919	3.82808	UNC5B;WFS1;KIF14;CLU
Regulation Of Endothelial Cell Migration (GO:0010594)	4/88	0.14878	0.614406	2.00919	3.82808	NELL1;ZC3H12A;KRIT1;NR2F2
Peptidyl-Lysine Modification (GO:0018205)	6/94	0.149049	0.67614	1.72709	3.28749	LIPT2;LIPT1;LOX;LOXL3;LOXL4;STX1A
Regulation Of Focal Adhesion Assembly (GO:0051893)	4/54	0.149679	0.67614	2.02512	3.84623	MACF1;NELL1;LIMCH1;MAP4K4
Regulation Of Cell Cycle G1/S Phase Transition (GO:1902806)	5/74	0.151351	0.67614	1.83495	3.46468	SMARCE1;CDKN2A;KIF14;DPF3;INO80
Positive Regulation Of Apoptotic Process (GO:0043065)	14/270	0.151674	0.67614	1.3878	2.61743	TGFB2;BTG1;DAB2IP;CLU;DUSP6;BMP4;TRAF7;ZC3H12A;IGF2BP1;ITGA6;ARHGEF7;CTSD;PHLDA1;SQSTM1
snRNA Transcription By RNA Polymerase III (GO:0042796)	1/7	0.151849	0.614406	7.01473	13.2218	SNAPC1
Endonucleolytic Cleavage In ITS1 To Separate SSU-rRNA From 5.8S rRNA And LSU-rRNA From Tricistronic rRNA Transcript (SSU-rRNA, 5.8S rRNA, LSU-rRNA) (GO:0000447)	1/7	0.151849	0.614406	7.01473	13.2218	UTP20
Coronary Vasculature Morphogenesis (GO:0060977)	1/7	0.151849	0.614406	7.01473	13.2218	NELL1
Regulation Of Mammary Gland Epithelial Cell Proliferation (GO:0033599)	1/7	0.151849	0.614406	7.01473	13.2218	ROBO1
Coronary Vasculature Development (GO:0060976)	1/7	0.151849	0.614406	7.01473	13.2218	MYOCD
Amino Sugar Catabolic Process (GO:0046348)	1/7	0.151849	0.614406	7.01473	13.2218	NAGK
Regulation Of Natural Killer Cell Mediated Cytotoxicity Directed Against Tumor Cell Target (GO:0002858)	1/7	0.151849	0.614406	7.01473	13.2218	IL12A
Axon Ensheathment In Central Nervous System (GO:0032291)	1/7	0.151849	0.614406	7.01473	13.2218	CNTNAP1
Regulation Of Epithelial To Mesenchymal Transition Involved In Endocardial Cushion Formation (GO:1905005)	1/7	0.151849	0.614406	7.01473	13.2218	TGFB2
ER Overload Response (GO:0006983)	1/7	0.151849	0.614406	7.01473	13.2218	WFS1
Regulation Of Dendritic Cell Chemotaxis (GO:2000508)	1/7	0.151849	0.614406	7.01473	13.2218	IL12A
Regulation Of Chemokine-Mediated Signaling Pathway (GO:0070099)	1/7	0.151849	0.614406	7.01473	13.2218	ROBO1
Regulation Of Heterochromatin Formation (GO:0031445)	1/7	0.151849	0.614406	7.01473	13.2218	L3MBTL3
Positive Regulation Of Vascular Endothelial Growth Factor Signaling Pathway (GO:1900748)	1/7	0.151849	0.614406	7.01473	13.2218	ROBO1
Protein Localization To Ciliary Transition Zone (GO:1904491)	1/7	0.151849	0.614406	7.01473	13.2218	TCTN2
Regulation Of Cdc42 Protein Signal Transduction (GO:0032489)	1/7	0.151849	0.614406	7.01473	13.2218	NELL1
Mitochondrial tRNA Modification (GO:0070900)	1/7	0.151849	0.614406	7.01473	13.2218	METTL8
Lymphatic Endothelial Cell Differentiation (GO:0060836)	1/7	0.151849	0.614406	7.01473	13.2218	NR2F2
Lactate Metabolic Process (GO:0006089)	1/7	0.151849	0.614406	7.01473	13.2218	PER2
Ventricular Trabecula Myocardium Morphogenesis (GO:0003222)	1/7	0.151849	0.614406	7.01473	13.2218	TGFB2
Glucocorticoid Metabolic Process (GO:0008211)	1/7	0.151849	0.614406	7.01473	13.2218	HSD11B2
Galactosylceramide Metabolic Process (GO:0006681)	1/7	0.151849	0.614406	7.01473	13.2218	UGT8
Terpenoid Metabolic Process (GO:0006721)	1/7	0.151849	0.614406	7.01473	13.2218	FDFT1
tRNA Aminoacylation For Mitochondrial Protein Translation (GO:0070127)	1/7	0.151849	0.614406	7.01473	13.2218	WARS2
Negative Regulation Of Osteoblast Proliferation (GO:0033689)	1/7	0.151849	0.614406	7.01473	13.2218	NELL1
Negative Regulation Of Nitric Oxide Metabolic Process (GO:1904406)	1/7	0.151849	0.614406	7.01473	13.2218	ZC3H12A
Negative Regulation Of Nitric Oxide Biosynthetic Process (GO:0045019)	1/7	0.151849	0.614406	7.01473	13.2218	ZC3H12A
Negative Regulation Of Circadian Rhythm (GO:0042754)	1/7	0.151849	0.614406	7.01473	13.2218	PER2
Negative Regulation Of cAMP-dependent Protein Kinase Activity (GO:2000480)	1/7	0.151849	0.614406	7.01473	13.2218	PRKAR1A
Negative Regulation Of Amyloid-Beta Clearance (GO:1900222)	1/7	0.151849	0.614406	7.01473	13.2218	MYOCD
Negative Regulation Of T-helper 17 Cell Differentiation (GO:2000320)	1/7	0.151849	0.614406	7.01473	13.2218	ZC3H12A
Mitral Valve Development (GO:0003174)	1/7	0.151849	0.614406	7.01473	13.2218	EFNA1
Positive Regulation Of Intracellular Steroid Hormone Receptor Signaling Pathway (GO:0033145)	1/7	0.151849	0.614406	7.01473	13.2218	YAP1
Positive Regulation Of Myeloid Cell Apoptotic Process (GO:0033034)	1/7	0.151849	0.614406	7.01473	13.2218	CDKN2A
Positive Regulation Of Execution Phase Of Apoptosis (GO:1900119)	1/7	0.151849	0.614406	7.01473	13.2218	ZC3H12A
Positive Regulation Of Myotube Differentiation (GO:0010831)	1/7	0.151849	0.614406	7.01473	13.2218	RBM24
Positive Regulation Of Astrocyte Differentiation (GO:0048711)	1/7	0.151849	0.614406	7.01473	13.2218	SERPINE2
Positive Regulation Of Calcium Ion Import (GO:0090280)	1/7	0.151849	0.614406	7.01473	13.2218	CXCL12
Positive Regulation Of Cardiac Epithelial To Mesenchymal Transition (GO:0062043)	1/7	0.151849	0.614406	7.01473	13.2218	TGFB2
Positive Regulation Of Dendritic Cell Chemotaxis (GO:2000510)	1/7	0.151849	0.614406	7.01473	13.2218	IL12A
Nonribosomal Peptide Biosynthetic Process (GO:0019184)	1/7	0.151849	0.614406	7.01473	13.2218	HAGH
Olefinic Compound Biosynthetic Process (GO:0120255)	1/7	0.151849	0.614406	7.01473	13.2218	CACNA1H
Platelet Activating Factor Metabolic Process (GO:0046469)	1/7	0.151849	0.614406	7.01473	13.2218	PAFAH1B1
Positive Regulation Of Aspartic-Type Peptidase Activity (GO:1905247)	1/7	0.151849	0.614406	7.01473	13.2218	EFNA1
Regulation Of Neuron Death (GO:1901214)	3/58	0.152132	0.614406	2.29988	4.3307	KIF14;SNCB;CLU
Response To Organic Cyclic Compound (GO:0014070)	3/58	0.152132	0.614406	2.29988	4.3307	ABCB4;ALPL;CLU
Potassium Ion Transmembrane Transport (GO:0071805)	8/137	0.152637	0.67614	1.57169	2.95429	SLC9A3;HCN3;KCNJ5;KCNQ1;KCNA2;KCNQ3;ATP1A1;KCNK4
Positive Regulation Of DNA Repair (GO:0045739)	4/89	0.153122	0.614406	1.98545	3.72574	SMARCE1;SMCHD1;DPF3;INO80
Innate Immune Response Activating Cell Surface Receptor Signaling Pathway (GO:0002220)	2/30	0.153585	0.614406	3.00941	5.63814	CREBBP;TRAF6
Negative Regulation Of Blood Coagulation (GO:0030195)	2/30	0.153585	0.614406	3.00941	5.63814	SERPINE2;PDGFA
Phagocytosis, Engulfment (GO:0006911)	2/30	0.153585	0.614406	3.00941	5.63814	XKR7;DOCK1
Negative Regulation Of Epithelial To Mesenchymal Transition (GO:0010719)	2/30	0.153585	0.614406	3.00941	5.63814	EFNA1;IL17RD
Positive Regulation Of Lipid Kinase Activity (GO:0090218)	2/30	0.153585	0.614406	3.00941	5.63814	FLT3;IRS1
Positive Regulation Of Phosphate Metabolic Process (GO:0045937)	2/30	0.153585	0.614406	3.00941	5.63814	NELL1;ITGA6
Artery Morphogenesis (GO:0048844)	2/30	0.153585	0.614406	3.00941	5.63814	NELL1;TGFB2
GPI Anchor Biosynthetic Process (GO:0006506)	2/30	0.153585	0.614406	3.00941	5.63814	PGAP2;PIGY
Response To Lipopolysaccharide (GO:0032496)	9/159	0.153959	0.67614	1.52096	2.84581	PRDX3;CD6;AXL;GFI1;TRAF6;ZC3H12A;DAB2IP;IL12A;CXCL3
Positive Regulation Of Transmembrane Receptor Protein Serine/Threonine Kinase Signaling Pathway (GO:0090100)	6/95	0.154341	0.67614	1.7076	3.1908	CCNA2;BMP4;CREBBP;TGFB2;FOXD1;SOX11
Negative Regulation Of Apoptotic Process (GO:0043066)	15/482	0.156215	0.614406	1.36103	2.52678	YAP1;PRKAA2;WFS1;SHC1;UNC5B;KIF14;ASNS;RPS3A;MERTK;CLU;PRDX3;AXL;ZC3H12A;ITGA5;MAP4K4
Blood Vessel Diameter Maintenance (GO:0097746)	3/36	0.156556	0.67614	2.30028	4.2655	CRP;PER2;KCNMB2
Base-Excision Repair (GO:0006284)	3/36	0.156556	0.67614	2.30028	4.2655	PRMT6;NEIL3;POLE
Regulation Of T Cell Mediated Cytotoxicity (GO:0001914)	3/36	0.156556	0.67614	2.30028	4.2655	HLA-DRA;IL12A;ULBP2
Regulation Of Synaptic Transmission, Glutamatergic (GO:0051966)	4/55	0.156889	0.67614	1.98531	3.67722	UNC13A;TSHZ3;DGKI;GRIN2D
Regulation Of MAPK Cascade (GO:0043408)	11/204	0.157021	0.67614	1.44536	2.67591	BMP4;CCNA2;TRAF7;PHLPP1;DOK5;SHC1;FLT3;DAB2IP;PDGFA;DUSP6;MAP4K4
Regulation Of Cell Migration (GO:0030334)	21/434	0.157029	0.67614	1.29177	2.39149	NGFR;MACF1;PTPRU;SERPINE2;IGFBP5;LIMCH1;RDX;KIF14;PDGFA;PODN;ROBO1;FGF5;BST2;CCNA2;CLDN5;SHH;TMEFF2;CXCL12;FGF9;ITGA6;MAP4K4
Regulation Of Phosphatidylinositol 3-Kinase Signaling (GO:0014066)	4/90	0.157512	0.614406	1.96227	3.62677	TGFB2;FLT3;UNC5B;PDGFA
Regulation Of Peptidyl-Tyrosine Phosphorylation (GO:0050730)	4/90	0.157512	0.614406	1.96227	3.62677	EFNA1;NELL1;PDGFA;ITGA5
Positive Regulation Of Proteolysis (GO:0045862)	3/59	0.157697	0.614406	2.2587	4.17199	ZC3H12A;SNX9;STUB1
Cellular Response To Chemokine (GO:1990869)	3/59	0.157697	0.614406	2.2587	4.17199	CXCL12;ZC3H12A;CXCL3
Vesicle-Mediated Transport (GO:0016192)	20/411	0.158141	0.67614	1.29925	2.39616	SNAP25;RAB4A;JAGN1;SORT1;ITSN1;RAB3IP;RASEF;SYTL1;TNFAIP2;VPS13B;RHOBTB1;NECAP1;ALMS1;TOM1;SNX9;SQSTM1;EXOC2;VAMP2;AP1M2;STX1A
Cellular Response To Transforming Growth Factor Beta Stimulus (GO:0071560)	6/96	0.159715	0.67614	1.68854	3.09739	SKI;CLDN5;TGFB2;PXN;PDE2A;WNT2
Regulation Of Protein Metabolic Process (GO:0051246)	6/96	0.159715	0.67614	1.68854	3.09739	CYFIP1;SHH;WFS1;IL17F;MSI2;EIF4E
Modification-Dependent Protein Catabolic Process (GO:0019941)	7/192	0.161106	0.614406	1.59861	2.91856	COPS3;ANKIB1;UBR4;RNF19B;STUB1;SQSTM1;UBA52
Regulation Of Protein Autophosphorylation (GO:0031952)	2/31	0.161785	0.614406	2.90549	5.29232	ERRFI1;PDGFA
Glutamine Family Amino Acid Metabolic Process (GO:0009064)	2/31	0.161785	0.614406	2.90549	5.29232	ALDH4A1;ALDH5A1
Cellular Response To cAMP (GO:0071320)	2/31	0.161785	0.614406	2.90549	5.29232	HCN3;PDE2A
Negative Regulation Of Cell-Matrix Adhesion (GO:0001953)	2/31	0.161785	0.614406	2.90549	5.29232	CDKN2A;MAP4K4
Phospholipid Translocation (GO:0045332)	2/31	0.161785	0.614406	2.90549	5.29232	ATP8B2;ABCB4
Positive Regulation Of Mononuclear Cell Migration (GO:0071677)	2/31	0.161785	0.614406	2.90549	5.29232	CXCL12;IL12A
Negative Chemotaxis (GO:0050919)	2/31	0.161785	0.614406	2.90549	5.29232	PDGFA;ROBO1
Presynaptic Endocytosis (GO:0140238)	2/31	0.161785	0.614406	2.90549	5.29232	SNCB;STX1A
Positive Regulation Of Proteolysis Involved In Protein Catabolic Process (GO:1903052)	2/31	0.161785	0.614406	2.90549	5.29232	L3MBTL3;CLU
Positive Regulation Of MAP Kinase Activity (GO:0043406)	4/91	0.161948	0.614406	1.93961	3.53103	FLT3;TRAF6;PDGFA;ROBO1
Immunoglobulin Production Involved In Immunoglobulin-Mediated Immune Response (GO:0002381)	2/19	0.162138	0.67614	2.97539	5.41314	HLA-DMA;HLA-DRA
Dopaminergic Neuron Differentiation (GO:0071542)	2/19	0.162138	0.67614	2.97539	5.41314	SHH;WNT2
Embryonic Digestive Tract Development (GO:0048566)	2/19	0.162138	0.67614	2.97539	5.41314	TGFB2;SOX11
piRNA Processing (GO:0034587)	2/19	0.162138	0.67614	2.97539	5.41314	TDRKH;PLD6
Negative Regulation Of Fatty Acid Metabolic Process (GO:0045922)	2/19	0.162138	0.67614	2.97539	5.41314	UBR4;DCAF5
Stimulatory C-type Lectin Receptor Signaling Pathway (GO:0002223)	2/19	0.162138	0.67614	2.97539	5.41314	CREBBP;TRAF6
Oligodendrocyte Differentiation (GO:0048709)	2/19	0.162138	0.67614	2.97539	5.41314	SHH;SOX8
Positive Regulation Of Hormone Secretion (GO:0046887)	2/19	0.162138	0.67614	2.97539	5.41314	RASL10B;SOX11
Positive Regulation Of Axon Extension (GO:0045773)	2/19	0.162138	0.67614	2.97539	5.41314	MACF1;NELL1
Cardiac Epithelial To Mesenchymal Transition (GO:0060317)	2/19	0.162138	0.67614	2.97539	5.41314	BMP4;TGFB2
Cardiac Ventricle Development (GO:0003231)	2/19	0.162138	0.67614	2.97539	5.41314	PDE2A;GATA3
Atrioventricular Valve Morphogenesis (GO:0003181)	2/19	0.162138	0.67614	2.97539	5.41314	EFNA1;TGFB2
Eye Morphogenesis (GO:0048592)	2/19	0.162138	0.67614	2.97539	5.41314	SKI;EFEMP1
Response To Fatty Acid (GO:0070542)	2/19	0.162138	0.67614	2.97539	5.41314	IRS1;KCNK4
RNA Destabilization (GO:0050779)	2/19	0.162138	0.67614	2.97539	5.41314	LIN28B;RBM24
Regulation Of Insulin-Like Growth Factor Receptor Signaling Pathway (GO:0043567)	2/19	0.162138	0.67614	2.97539	5.41314	IGFBP5;IGFBP4
Regulation Of Integrin-Mediated Signaling Pathway (GO:2001044)	2/19	0.162138	0.67614	2.97539	5.41314	LOXL3;EMP2
Cellular Response To Lectin (GO:1990858)	2/19	0.162138	0.67614	2.97539	5.41314	CREBBP;TRAF6
Cilium Organization (GO:0044782)	12/228	0.162415	0.67614	1.40904	2.56106	SPAG16;IFT140;CCDC57;WDR90;TCTN2;RAB3IP;ARMC9;RFX2;BBS7;MARK4;KIF27;CDC14B
Cellular Response To Lipopolysaccharide (GO:0071222)	5/124	0.162765	0.614406	1.77347	3.21965	AXL;GFI1;TRAF6;ZC3H12A;CXCL3
Cellular Response To Lipid (GO:0071396)	8/228	0.163144	0.614406	1.5369	2.78659	AXL;IRS1;GFI1;TRAF6;ZC3H12A;ATP1A1;CXCL3;WNT2
Positive Regulation Of Cell Projection Organization (GO:0031346)	7/118	0.164043	0.67614	1.59763	2.88791	CUX1;DLG4;SLITRK1;DVL1;DAB2IP;ITGA6;ROBO1
post-Golgi Vesicle-Mediated Transport (GO:0006892)	4/56	0.164224	0.67614	1.94703	3.51735	SORT1;VPS52;SORCS1;EXOC2
Regulation Of Vascular Associated Smooth Muscle Cell Proliferation (GO:1904705)	3/37	0.165859	0.67614	2.2325	4.01096	BMP4;FGF9;IGFBP5
Muscle Cell Differentiation (GO:0042692)	3/37	0.165859	0.67614	2.2325	4.01096	MYOCD;NINJ1;MYF6
Negative Regulation Of Smooth Muscle Cell Proliferation (GO:0048662)	3/37	0.165859	0.67614	2.2325	4.01096	BMP4;IGFBP5;IL12A
Muscle Tissue Development (GO:0060537)	3/37	0.165859	0.67614	2.2325	4.01096	SVIL;SHH;MYF6
Negative Regulation Of Endothelial Cell Migration (GO:0010596)	3/37	0.165859	0.67614	2.2325	4.01096	KRIT1;DAB2IP;NR2F2
Positive Regulation Of Signaling (GO:0023056)	3/37	0.165859	0.67614	2.2325	4.01096	DLG4;SOX11;GATA3
Steroid Metabolic Process (GO:0008202)	4/92	0.166428	0.614406	1.91747	3.43839	CYP39A1;HSD11B2;LSS;FDFT1
Positive Regulation Of Nucleic Acid-Templated Transcription (GO:1903508)	26/557	0.167462	0.67614	1.24453	2.22397	YAP1;CASZ1;TRRAP;SHC1;GATA3;CAND2;SHH;SOX18;PRDM16;SOX8;PCBD2;TRIM44;CREBBP;MYOCD;ZBTB16;HNF1B;INO80;NR2F2;POU3F1;RUNX1;TADA2B;BMP4;TAF6L;NR5A2;RFX6;CREB5
Fatty Acid Catabolic Process (GO:0009062)	3/61	0.169012	0.614406	2.18059	3.87662	ECHDC2;LPIN1;ACADS
Negative Regulation Of Autophagy (GO:0010507)	3/61	0.169012	0.614406	2.18059	3.87662	KDM4A;TBC1D14;EIF4E
Glycosphingolipid Metabolic Process (GO:0006687)	2/32	0.170062	0.614406	2.8085	4.97551	GLTP;UGT8
Regulation Of Metaphase/Anaphase Transition Of Cell Cycle (GO:1902099)	2/32	0.170062	0.614406	2.8085	4.97551	SMARCE1;DPF3
Regulation Of Endothelial Cell Proliferation (GO:0001936)	4/93	0.170953	0.614406	1.89583	3.34873	NELL1;KRIT1;VEGFB;NR2F2
Cytoplasmic Translation (GO:0002181)	4/93	0.170953	0.614406	1.89583	3.34873	RPS9;RPS3A;UBA52;RPL26L1
Regulation Of Generation Of Precursor Metabolites And Energy (GO:0043467)	1/8	0.171575	0.614406	6.01232	10.5981	PRDM16
Schwann Cell Development (GO:0014044)	1/8	0.171575	0.614406	6.01232	10.5981	CNTNAP1
Actin Filament Network Formation (GO:0051639)	1/8	0.171575	0.614406	6.01232	10.5981	PLS1
Regulation Of Fibroblast Apoptotic Process (GO:2000269)	1/8	0.171575	0.614406	6.01232	10.5981	BTG1
Cdc42 Protein Signal Transduction (GO:0032488)	1/8	0.171575	0.614406	6.01232	10.5981	RHOBTB1
Regulation Of Defense Response To Bacterium (GO:1900424)	1/8	0.171575	0.614406	6.01232	10.5981	MAPKBP1
Regulation Of Endothelial Cell Differentiation (GO:0045601)	1/8	0.171575	0.614406	6.01232	10.5981	BTG1
Regulation Of Pinocytosis (GO:0048548)	1/8	0.171575	0.614406	6.01232	10.5981	AXL
Brown Fat Cell Differentiation (GO:0050873)	1/8	0.171575	0.614406	6.01232	10.5981	PRDM16
Peripheral Nervous System Axon Ensheathment (GO:0032292)	1/8	0.171575	0.614406	6.01232	10.5981	CNTNAP1
Protein Localization To Perinuclear Region Of Cytoplasm (GO:1905719)	1/8	0.171575	0.614406	6.01232	10.5981	SQSTM1
Protein poly-ADP-ribosylation (GO:0070212)	1/8	0.171575	0.614406	6.01232	10.5981	TNKS
Regulation Of Cell Killing (GO:0031341)	1/8	0.171575	0.614406	6.01232	10.5981	TGFB2
Regulation Of ER-associated Ubiquitin-Dependent Protein Catabolic Process (GO:1903069)	1/8	0.171575	0.614406	6.01232	10.5981	SGTA
Regulation Of Aspartic-Type Endopeptidase Activity Involved In Amyloid Precursor Protein Catabolic Process (GO:1902959)	1/8	0.171575	0.614406	6.01232	10.5981	EFNA1
Mesodermal Cell Differentiation (GO:0048333)	1/8	0.171575	0.614406	6.01232	10.5981	ITGB4
Negative Regulation Of Chromosome Organization (GO:2001251)	1/8	0.171575	0.614406	6.01232	10.5981	ERCC4
Modification-Dependent Macromolecule Catabolic Process (GO:0043632)	1/8	0.171575	0.614406	6.01232	10.5981	UBA52
Negative Regulation By Host Of Viral Genome Replication (GO:0044828)	1/8	0.171575	0.614406	6.01232	10.5981	ZC3H12A
Negative Regulation Of cAMP-mediated Signaling (GO:0043951)	1/8	0.171575	0.614406	6.01232	10.5981	PDE2A
Sympathetic Ganglion Development (GO:0061549)	1/8	0.171575	0.614406	6.01232	10.5981	NELL1
Type B Pancreatic Cell Differentiation (GO:0003309)	1/8	0.171575	0.614406	6.01232	10.5981	RFX6
Ubiquitin-Dependent Protein Catabolic Process Via The C-end Degron Rule Pathway (GO:0140627)	1/8	0.171575	0.614406	6.01232	10.5981	KLHDC3
Vascular Associated Smooth Muscle Cell Differentiation (GO:0035886)	1/8	0.171575	0.614406	6.01232	10.5981	MYOCD
Regulation Of Nuclear Cell Cycle DNA Replication (GO:0033262)	1/8	0.171575	0.614406	6.01232	10.5981	INO80
Regulation Of Pattern Recognition Receptor Signaling Pathway (GO:0062207)	1/8	0.171575	0.614406	6.01232	10.5981	GFI1
Box C/D snoRNP Assembly (GO:0000492)	1/8	0.171575	0.614406	6.01232	10.5981	ZNHIT6
Autophagosome-Lysosome Fusion (GO:0061909)	1/8	0.171575	0.614406	6.01232	10.5981	TOM1
Intermembrane Lipid Transfer (GO:0120009)	1/8	0.171575	0.614406	6.01232	10.5981	GLTP
Intestinal Epithelial Cell Differentiation (GO:0060575)	1/8	0.171575	0.614406	6.01232	10.5981	YAP1
Maintenance Of Apical/Basal Cell Polarity (GO:0035090)	1/8	0.171575	0.614406	6.01232	10.5981	LIN7A
Maintenance Of Epithelial Cell Apical/Basal Polarity (GO:0045199)	1/8	0.171575	0.614406	6.01232	10.5981	LIN7A
CD40 Signaling Pathway (GO:0023035)	1/8	0.171575	0.614406	6.01232	10.5981	ITGA5
Sphingosine-1-Phosphate Receptor Signaling Pathway (GO:0003376)	1/8	0.171575	0.614406	6.01232	10.5981	SPNS2
Constitutive Heterochromatin Formation (GO:0140719)	1/8	0.171575	0.614406	6.01232	10.5981	SMCHD1
Endothelial Cell Chemotaxis (GO:0035767)	1/8	0.171575	0.614406	6.01232	10.5981	NELL1
Regulation Of Type B Pancreatic Cell Development (GO:2000074)	1/8	0.171575	0.614406	6.01232	10.5981	NKX6-1
Regulation Of Skeletal Muscle Cell Differentiation (GO:2001014)	1/8	0.171575	0.614406	6.01232	10.5981	MYOCD
Regulation Of Protein Localization To Early Endosome (GO:1902965)	1/8	0.171575	0.614406	6.01232	10.5981	RDX
Commissural Neuron Axon Guidance (GO:0071679)	1/8	0.171575	0.614406	6.01232	10.5981	NELL1
Positive Regulation Of Fatty Acid Beta-Oxidation (GO:0032000)	1/8	0.171575	0.614406	6.01232	10.5981	IRS1
Positive Regulation Of Protein Localization To Early Endosome (GO:1902966)	1/8	0.171575	0.614406	6.01232	10.5981	RDX
Positive Regulation Of NK T Cell Activation (GO:0051135)	1/8	0.171575	0.614406	6.01232	10.5981	IL12A
Positive Regulation Of Early Endosome To Late Endosome Transport (GO:2000643)	1/8	0.171575	0.614406	6.01232	10.5981	RDX
Positive Regulation Of Protein Localization To Endosome (GO:1905668)	1/8	0.171575	0.614406	6.01232	10.5981	RDX
Positive Regulation Of Smooth Muscle Cell Apoptotic Process (GO:0034393)	1/8	0.171575	0.614406	6.01232	10.5981	IL12A
Neuronal Action Potential (GO:0019228)	1/8	0.171575	0.614406	6.01232	10.5981	KCNA2
Nuclear Membrane Disassembly (GO:0051081)	1/8	0.171575	0.614406	6.01232	10.5981	LPIN1
Negative Regulation Of Platelet Aggregation (GO:0090331)	1/8	0.171575	0.614406	6.01232	10.5981	SERPINE2
Negative Regulation Of Cytoplasmic Translation (GO:2000766)	1/8	0.171575	0.614406	6.01232	10.5981	RBM24
Myeloid Cell Differentiation (GO:0030099)	4/57	0.17168	0.67614	1.91019	3.36599	PRDX3;HSPA9;ZBTB16;RUNX1
Negative Regulation Of Multicellular Organismal Process (GO:0051241)	12/231	0.172932	0.67614	1.38952	2.4384	BMP4;EFNA1;ADAMTS5;SHH;DLX2;MYOCD;DAB2IP;GATA3;HOXA7;IL17RD;PFN2;ROBO1
Amino Acid Catabolic Process (GO:0009063)	3/38	0.175319	0.67614	2.16861	3.77586	ALDH4A1;ALDH5A1;HIBCH
Response To Transforming Growth Factor Beta (GO:0071559)	3/38	0.175319	0.67614	2.16861	3.77586	FNDC4;PDE2A;WNT2
Positive Regulation Of Bone Mineralization (GO:0030501)	3/38	0.175319	0.67614	2.16861	3.77586	BMP4;CCNA2;NELL1
Positive Regulation Of Protein Tyrosine Kinase Activity (GO:0061098)	3/38	0.175319	0.67614	2.16861	3.77586	BTC;EFNA1;DLG4
Positive Regulation Of Axonogenesis (GO:0050772)	3/38	0.175319	0.67614	2.16861	3.77586	MACF1;SLITRK1;ROBO1
Sphingolipid Metabolic Process (GO:0006665)	4/94	0.17552	0.614406	1.87467	3.26193	GLTP;UGT8;SAMD8;SPNS2
Cellular Response To Hormone Stimulus (GO:0032870)	4/94	0.17552	0.614406	1.87467	3.26193	NPFFR2;RDX;ATP1A1;CACNA1H
Myoblast Differentiation (GO:0045445)	2/20	0.175848	0.67614	2.80994	4.88405	MYOCD;PLEKHM3
Monocarboxylic Acid Catabolic Process (GO:0072329)	2/20	0.175848	0.67614	2.80994	4.88405	CYP26B1;LPIN1
Glutamate Metabolic Process (GO:0006536)	2/20	0.175848	0.67614	2.80994	4.88405	ALDH5A1;GAD1
Sensory Perception Of Pain (GO:0019233)	2/20	0.175848	0.67614	2.80994	4.88405	KCNA2;KCNK4
Cellular Response To pH (GO:0071467)	2/20	0.175848	0.67614	2.80994	4.88405	MCOLN1;KCNK4
protein-DNA Complex Disassembly (GO:0032986)	2/20	0.175848	0.67614	2.80994	4.88405	SMARCE1;GRWD1
Positive Regulation Of Vascular Associated Smooth Muscle Cell Proliferation (GO:1904707)	2/20	0.175848	0.67614	2.80994	4.88405	IGFBP5;FGF9
Negative Regulation Of Viral Life Cycle (GO:1903901)	2/20	0.175848	0.67614	2.80994	4.88405	BST2;TRIM31
DNA Methylation (GO:0006306)	2/20	0.175848	0.67614	2.80994	4.88405	ZDBF2;EHMT2
Regulation Of Toll-Like Receptor Signaling Pathway (GO:0034121)	2/20	0.175848	0.67614	2.80994	4.88405	OTUD4;GFI1
Regulation Of Smooth Muscle Contraction (GO:0006940)	2/20	0.175848	0.67614	2.80994	4.88405	CHRM3;MYOCD
Anterior/Posterior Axis Specification (GO:0009948)	2/20	0.175848	0.67614	2.80994	4.88405	SKI;SHH
Regulation Of Immature T Cell Proliferation In Thymus (GO:0033084)	1/5	0.176542	0.67614	6.31866	10.9578	SHH
RNA Decapping (GO:0110154)	1/5	0.176542	0.67614	6.31866	10.9578	NUDT12
L-phenylalanine Metabolic Process (GO:0006558)	1/5	0.176542	0.67614	6.31866	10.9578	QDPR
L-phenylalanine Catabolic Process (GO:0006559)	1/5	0.176542	0.67614	6.31866	10.9578	QDPR
Regulation Of Fat Cell Proliferation (GO:0070344)	1/5	0.176542	0.67614	6.31866	10.9578	PER2
Regulation Of Mast Cell Chemotaxis (GO:0060753)	1/5	0.176542	0.67614	6.31866	10.9578	VEGFB
Aminophospholipid Transport (GO:0015917)	1/5	0.176542	0.67614	6.31866	10.9578	ATP8A2
Aromatic Compound Biosynthetic Process (GO:0019438)	1/5	0.176542	0.67614	6.31866	10.9578	PSAT1
Regulation Of Natural Killer Cell Mediated Immunity (GO:0002715)	1/5	0.176542	0.67614	6.31866	10.9578	PIK3R6
Blood Vessel Endothelial Cell Proliferation Involved In Sprouting Angiogenesis (GO:0002043)	1/5	0.176542	0.67614	6.31866	10.9578	BMP4
Regulation Of pre-miRNA Processing (GO:2000631)	1/5	0.176542	0.67614	6.31866	10.9578	LIN28B
Cardiolipin Acyl-Chain Remodeling (GO:0035965)	1/5	0.176542	0.67614	6.31866	10.9578	LCLAT1
Regulation Of Retinal Ganglion Cell Axon Guidance (GO:0090259)	1/5	0.176542	0.67614	6.31866	10.9578	NELL1
Regulation Of Thymocyte Apoptotic Process (GO:0070243)	1/5	0.176542	0.67614	6.31866	10.9578	BMP4
Cellular Response To Iron Ion (GO:0071281)	1/5	0.176542	0.67614	6.31866	10.9578	F3
Renal System Process Involved In Regulation Of Blood Volume (GO:0001977)	1/5	0.176542	0.67614	6.31866	10.9578	EMP2
DNA Methylation Involved In Embryo Development (GO:0043045)	1/5	0.176542	0.67614	6.31866	10.9578	ZDBF2
Ear Development (GO:0043583)	1/5	0.176542	0.67614	6.31866	10.9578	GATA3
Embryonic Hindlimb Morphogenesis (GO:0035116)	1/5	0.176542	0.67614	6.31866	10.9578	TBX4
Signal Complex Assembly (GO:0007172)	1/5	0.176542	0.67614	6.31866	10.9578	PXN
snoRNA Localization (GO:0048254)	1/5	0.176542	0.67614	6.31866	10.9578	ZNHIT6
Sphingomyelin Biosynthetic Process (GO:0006686)	1/5	0.176542	0.67614	6.31866	10.9578	SAMD8
Epithelial Tube Formation (GO:0072175)	1/5	0.176542	0.67614	6.31866	10.9578	GATA3
Erythrose 4-Phosphate/Phosphoenolpyruvate Family Amino Acid Catabolic Process (GO:1902222)	1/5	0.176542	0.67614	6.31866	10.9578	QDPR
tRNA Pseudouridine Synthesis (GO:0031119)	1/5	0.176542	0.67614	6.31866	10.9578	PUSL1
Female Gonad Development (GO:0008585)	1/5	0.176542	0.67614	6.31866	10.9578	NR2F2
Galactolipid Biosynthetic Process (GO:0019375)	1/5	0.176542	0.67614	6.31866	10.9578	UGT8
Galactosylceramide Biosynthetic Process (GO:0006682)	1/5	0.176542	0.67614	6.31866	10.9578	UGT8
T-helper 2 Cell Differentiation (GO:0045064)	1/5	0.176542	0.67614	6.31866	10.9578	GATA3
Regulation Of Interleukin-1-Mediated Signaling Pathway (GO:2000659)	1/5	0.176542	0.67614	6.31866	10.9578	OTUD4
Regulation Of Lysosome Organization (GO:1905671)	1/5	0.176542	0.67614	6.31866	10.9578	MCOLN1
Regulation Of mRNA Binding (GO:1902415)	1/5	0.176542	0.67614	6.31866	10.9578	LARP6
Adiponectin-Activated Signaling Pathway (GO:0033211)	1/5	0.176542	0.67614	6.31866	10.9578	ADIPOR2
Histamine Metabolic Process (GO:0001692)	1/5	0.176542	0.67614	6.31866	10.9578	SLC22A3
interleukin-17A-mediated Signaling Pathway (GO:0038173)	1/5	0.176542	0.67614	6.31866	10.9578	TRAF6
Leukocyte Chemotaxis Involved In Inflammatory Response (GO:0002232)	1/5	0.176542	0.67614	6.31866	10.9578	NINJ1
Lipid Droplet Disassembly (GO:1905691)	1/5	0.176542	0.67614	6.31866	10.9578	PRKAA2
Lipoprotein Metabolic Process (GO:0042157)	1/5	0.176542	0.67614	6.31866	10.9578	CTSD
mRNA 5'-Splice Site Recognition (GO:0000395)	1/5	0.176542	0.67614	6.31866	10.9578	PRPF39
Medium-Chain Fatty Acid Biosynthetic Process (GO:0051792)	1/5	0.176542	0.67614	6.31866	10.9578	ABHD2
Metanephric Collecting Duct Development (GO:0072205)	1/5	0.176542	0.67614	6.31866	10.9578	SHH
Natural Killer Cell Degranulation (GO:0043320)	1/5	0.176542	0.67614	6.31866	10.9578	VAMP2
Negative Regulation Of ERAD Pathway (GO:1904293)	1/5	0.176542	0.67614	6.31866	10.9578	SGTA
Negative Regulation Of Cardiac Muscle Tissue Growth (GO:0055022)	1/5	0.176542	0.67614	6.31866	10.9578	VGLL4
Reproductive System Development (GO:0061458)	1/5	0.176542	0.67614	6.31866	10.9578	SHH
Response To cGMP (GO:0070305)	1/5	0.176542	0.67614	6.31866	10.9578	PDE2A
Contact Inhibition (GO:0060242)	1/5	0.176542	0.67614	6.31866	10.9578	YAP1
Retinal Ganglion Cell Axon Guidance (GO:0031290)	1/5	0.176542	0.67614	6.31866	10.9578	NELL1
Double-Strand Break Repair Via Synthesis-Dependent Strand Annealing (GO:0045003)	1/5	0.176542	0.67614	6.31866	10.9578	HELQ
Negative Regulation Of Insulin-Like Growth Factor Receptor Signaling Pathway (GO:0043569)	1/5	0.176542	0.67614	6.31866	10.9578	IGFBP5
Negative Regulation Of Lipoprotein Lipase Activity (GO:0051005)	1/5	0.176542	0.67614	6.31866	10.9578	SORT1
Negative Regulation Of Meiotic Cell Cycle (GO:0051447)	1/5	0.176542	0.67614	6.31866	10.9578	NPPC
Negative Regulation Of Morphogenesis Of An Epithelium (GO:1905331)	1/5	0.176542	0.67614	6.31866	10.9578	TBX2
Negative Regulation Of Myeloid Cell Apoptotic Process (GO:0033033)	1/5	0.176542	0.67614	6.31866	10.9578	MAEA
Negative Regulation Of Protein Polyubiquitination (GO:1902915)	1/5	0.176542	0.67614	6.31866	10.9578	TRIM44
Negative Regulation Of Vitamin Metabolic Process (GO:0046137)	1/5	0.176542	0.67614	6.31866	10.9578	GFI1
Neutrophil Degranulation (GO:0043312)	1/5	0.176542	0.67614	6.31866	10.9578	VAMP2
Nucleotide-Excision Repair, DNA Gap Filling (GO:0006297)	1/5	0.176542	0.67614	6.31866	10.9578	POLE
Peripheral Nervous System Neuron Development (GO:0048935)	1/5	0.176542	0.67614	6.31866	10.9578	RUNX1
Pexophagy (GO:0000425)	1/5	0.176542	0.67614	6.31866	10.9578	SQSTM1
Tight Junction Organization (GO:0120193)	1/5	0.176542	0.67614	6.31866	10.9578	CLDN5
Type B Pancreatic Cell Proliferation (GO:0044342)	1/5	0.176542	0.67614	6.31866	10.9578	NKX6-1
Vascular Endothelial Growth Factor Receptor-2 Signaling Pathway (GO:0036324)	1/5	0.176542	0.67614	6.31866	10.9578	DAB2IP
Heparan Sulfate Proteoglycan Catabolic Process (GO:0030200)	1/5	0.176542	0.67614	6.31866	10.9578	HPSE
Hexose Import Across Plasma Membrane (GO:0140271)	1/5	0.176542	0.67614	6.31866	10.9578	SLC2A3
Positive Regulation Of T Cell Differentiation In Thymus (GO:0033089)	1/5	0.176542	0.67614	6.31866	10.9578	SHH
Positive Regulation Of Animal Organ Morphogenesis (GO:0110110)	1/5	0.176542	0.67614	6.31866	10.9578	GATA3
Positive Regulation Of Cardiac Muscle Cell Differentiation (GO:2000727)	1/5	0.176542	0.67614	6.31866	10.9578	MYOCD
Positive Regulation Of Endothelial Cell Development (GO:1901552)	1/5	0.176542	0.67614	6.31866	10.9578	CLDN5
Positive Regulation Of Establishment Of Endothelial Barrier (GO:1903142)	1/5	0.176542	0.67614	6.31866	10.9578	CLDN5
Positive Regulation Of Fever Generation (GO:0031622)	1/5	0.176542	0.67614	6.31866	10.9578	TNFSF11
Positive Regulation Of Granulocyte Differentiation (GO:0030854)	1/5	0.176542	0.67614	6.31866	10.9578	RUNX1
Positive Regulation Of Hemoglobin Biosynthetic Process (GO:0046985)	1/5	0.176542	0.67614	6.31866	10.9578	SLC25A37
Positive Regulation Of Natural Killer Cell Mediated Cytotoxicity Directed Against Tumor Cell Target (GO:0002860)	1/5	0.176542	0.67614	6.31866	10.9578	IL12A
Positive Regulation Of Natural Killer Cell Mediated Immune Response To Tumor Cell (GO:0002857)	1/5	0.176542	0.67614	6.31866	10.9578	IL12A
Positive Regulation Of Necroptotic Process (GO:0060545)	1/5	0.176542	0.67614	6.31866	10.9578	IGF2BP1
Negative Regulation Of Cell Size (GO:0045792)	1/5	0.176542	0.67614	6.31866	10.9578	RDX
Negative Regulation Of Cellular Extravasation (GO:0002692)	1/5	0.176542	0.67614	6.31866	10.9578	CXCL12
Negative Regulation Of Chemokine-Mediated Signaling Pathway (GO:0070100)	1/5	0.176542	0.67614	6.31866	10.9578	ROBO1
Negative Regulation Of Erythrocyte Differentiation (GO:0045647)	1/5	0.176542	0.67614	6.31866	10.9578	HSPA9
Negative Regulation Of Heterochromatin Formation (GO:0031452)	1/5	0.176542	0.67614	6.31866	10.9578	PHF1
Presynaptic Active Zone Organization (GO:1990709)	1/5	0.176542	0.67614	6.31866	10.9578	ERC2
Proline Metabolic Process (GO:0006560)	1/5	0.176542	0.67614	6.31866	10.9578	ALDH4A1
Pronephros Development (GO:0048793)	1/5	0.176542	0.67614	6.31866	10.9578	HNF1B
Protein Import (GO:0017038)	1/5	0.176542	0.67614	6.31866	10.9578	CLU
Protein Targeting To Vacuole Involved In Autophagy (GO:0071211)	1/5	0.176542	0.67614	6.31866	10.9578	SQSTM1
Proton-Transporting V-type ATPase Complex Assembly (GO:0070070)	1/5	0.176542	0.67614	6.31866	10.9578	TM9SF4
Pteridine-Containing Compound Metabolic Process (GO:0042558)	1/5	0.176542	0.67614	6.31866	10.9578	QDPR
Regulation Of 3'-UTR-mediated mRNA Stabilization (GO:1905868)	1/5	0.176542	0.67614	6.31866	10.9578	RBM24
Regulation Of NK T Cell Activation (GO:0051133)	1/5	0.176542	0.67614	6.31866	10.9578	IL12A
Regulation Of T-helper 17 Cell Lineage Commitment (GO:2000328)	1/5	0.176542	0.67614	6.31866	10.9578	LOXL3
Regulation Of cGMP-mediated Signaling (GO:0010752)	1/5	0.176542	0.67614	6.31866	10.9578	PDE2A
Phosphatidylinositol Acyl-Chain Remodeling (GO:0036149)	1/5	0.176542	0.67614	6.31866	10.9578	LCLAT1
Plasma Membrane Raft Assembly (GO:0044854)	1/5	0.176542	0.67614	6.31866	10.9578	EMP2
Plasma Membrane Raft Organization (GO:0044857)	1/5	0.176542	0.67614	6.31866	10.9578	EMP2
Polyamine Transport (GO:0015846)	1/5	0.176542	0.67614	6.31866	10.9578	SLC22A3
Positive Regulation Of CD4-positive, CD25-positive, Alpha-Beta Regulatory T Cell Differentiation (GO:0032831)	1/5	0.176542	0.67614	6.31866	10.9578	HLA-DRA
Positive Regulation Of Nuclear Cell Cycle DNA Replication (GO:0010571)	1/5	0.176542	0.67614	6.31866	10.9578	INO80
Positive Regulation Of Receptor Binding (GO:1900122)	1/5	0.176542	0.67614	6.31866	10.9578	NELL1
Positive Regulation Of Programmed Necrotic Cell Death (GO:0062100)	1/5	0.176542	0.67614	6.31866	10.9578	IGF2BP1
Positive Regulation Of Sterol Transport (GO:0032373)	1/5	0.176542	0.67614	6.31866	10.9578	ABCB4
Positive Regulation Of Skeletal Muscle Fiber Development (GO:0048743)	1/5	0.176542	0.67614	6.31866	10.9578	MYF6
L-ascorbic Acid Metabolic Process (GO:0019852)	1/5	0.176542	0.67614	6.31866	10.9578	SLC2A3
Regulation Of Calcidiol 1-Monooxygenase Activity (GO:0060558)	1/5	0.176542	0.67614	6.31866	10.9578	GFI1
Regulation Of Extracellular Exosome Assembly (GO:1903551)	1/5	0.176542	0.67614	6.31866	10.9578	SDC4
Regulation Of Amyloid-Beta Formation (GO:1902003)	2/33	0.178408	0.614406	2.71776	4.68456	EFNA1;CLU
Positive Regulation Of Small Molecule Metabolic Process (GO:0062013)	2/33	0.178408	0.614406	2.71776	4.68456	PRKAA2;IRS1
Positive Regulation Of T Cell Mediated Cytotoxicity (GO:0001916)	2/33	0.178408	0.614406	2.71776	4.68456	IL12A;ULBP2
Negative Regulation Of Epithelial Cell Migration (GO:0010633)	2/33	0.178408	0.614406	2.71776	4.68456	KRIT1;NR2F2
Regulation Of Cell Adhesion Mediated By Integrin (GO:0033628)	2/33	0.178408	0.614406	2.71776	4.68456	EFNA1;TGFB2
Regulation Of G0 To G1 Transition (GO:0070316)	2/33	0.178408	0.614406	2.71776	4.68456	SMARCE1;DPF3
Protein K63-linked Deubiquitination (GO:0070536)	2/33	0.178408	0.614406	2.71776	4.68456	STAMBPL1;USP20
Glycolipid Metabolic Process (GO:0006664)	2/33	0.178408	0.614406	2.71776	4.68456	GLTP;UGT8
Carboxylic Acid Metabolic Process (GO:0019752)	2/33	0.178408	0.614406	2.71776	4.68456	LIPT2;LIPT1
Negative Regulation Of Nucleic Acid-Templated Transcription (GO:1903507)	14/456	0.178435	0.614406	1.34092	2.31112	SMARCE1;KDM4A;L3MBTL3;CTBP2;CDKN2A;SHC1;NAB1;ZBTB16;GFI1;NR2F2;PER2;TRAF6;PRDM16;SOX7
Recombinational Repair (GO:0000725)	4/95	0.180128	0.614406	1.85397	3.17787	HELQ;ERCC4;HUS1B;INO80
Telomere Organization (GO:0032200)	3/63	0.180552	0.614406	2.10768	3.6078	ERCC4;HUS1B;INO80
Regulation Of Organelle Organization (GO:0033043)	6/100	0.181989	0.67614	1.61635	2.75394	PRMT6;PDE2A;RDX;TOM1;INO80;SQSTM1
Regulation Of DNA Repair (GO:0006282)	5/129	0.182053	0.614406	1.70153	2.89847	SMARCE1;SMCHD1;TRRAP;DPF3;INO80
Positive Regulation Of Protein Modification By Small Protein Conjugation Or Removal (GO:1903322)	5/79	0.182762	0.67614	1.71052	2.90715	WFS1;TRAF6;ZC3H12A;STUB1;PRICKLE1
Positive Regulation Of Catabolic Process (GO:0009896)	5/79	0.182762	0.67614	1.71052	2.90715	L3MBTL3;RDX;DAB2IP;CLU;VGLL4
Positive Regulation Of Cell Migration (GO:0030335)	9/272	0.184364	0.614406	1.44627	2.44542	CCNA2;NELL1;TGFB2;CXCL12;RDX;PDGFA;ITGA6;DOCK1;MAP4K4
Cellular Response To Transforming Growth Factor Beta Stimulus (GO:0071560)	4/96	0.184776	0.614406	1.83373	3.09645	TGFB2;PXN;PDE2A;WNT2
Regulation Of Receptor-Mediated Endocytosis (GO:0048259)	3/39	0.184926	0.67614	2.10826	3.55832	CLU;F3;SNAP91
Internal Peptidyl-Lysine Acetylation (GO:0018393)	3/39	0.184926	0.67614	2.10826	3.55832	TAF6L;CREBBP;TRRAP
Positive Regulation Of Lymphocyte Differentiation (GO:0045621)	3/39	0.184926	0.67614	2.10826	3.55832	SMARCE1;AXL;GATA3
Positive Regulation Of Cytokinesis (GO:0032467)	3/39	0.184926	0.67614	2.10826	3.55832	SVIL;KIF14;CDC14B
Odontogenesis (GO:0042476)	3/39	0.184926	0.67614	2.10826	3.55832	BMP4;TGFB2;ANKRD11
Regulation Of Protein Tyrosine Kinase Activity (GO:0061097)	3/39	0.184926	0.67614	2.10826	3.55832	EFNA1;SHC1;DLG4
Positive Regulation Of Peptidyl-Tyrosine Phosphorylation (GO:0050731)	5/130	0.186009	0.614406	1.68783	2.83886	EFNA1;NELL1;FLT3;IL12A;ITGA5
Cellular Response To Virus (GO:0098586)	3/64	0.186401	0.614406	2.07303	3.48238	ZC3H12A;IL12A;POU2F2
Smoothened Signaling Pathway (GO:0007224)	2/34	0.186815	0.614406	2.63269	4.41671	EVC2;TCTN2
Positive Regulation Of Carbohydrate Metabolic Process (GO:0045913)	2/34	0.186815	0.614406	2.63269	4.41671	PRKAA2;IRS1
Embryonic Limb Morphogenesis (GO:0030326)	2/34	0.186815	0.614406	2.63269	4.41671	CREBBP;TGFB2
Cellular Response To Vascular Endothelial Growth Factor Stimulus (GO:0035924)	2/34	0.186815	0.614406	2.63269	4.41671	NELL1;VEGFB
Positive Regulation Of Neuron Death (GO:1901216)	2/34	0.186815	0.614406	2.63269	4.41671	TGFB2;CLU
Regulation Of DNA Biosynthetic Process (GO:2000278)	2/34	0.186815	0.614406	2.63269	4.41671	TNKS;PDGFA
Cellular Response To Glucose Stimulus (GO:0071333)	2/34	0.186815	0.614406	2.63269	4.41671	PRKAA2;NKX6-1
Regulation Of Phosphatidylinositol 3-Kinase Activity (GO:0043551)	2/34	0.186815	0.614406	2.63269	4.41671	FLT3;IRS1
Regulation Of Blood Circulation (GO:1903522)	2/34	0.186815	0.614406	2.63269	4.41671	PER2;CACNA1H
Chordate Embryonic Development (GO:0043009)	4/59	0.186932	0.67614	1.84054	3.0866	KIAA1217;DVL1;SOX8;GATA3
Heart Morphogenesis (GO:0003007)	4/59	0.186932	0.67614	1.84054	3.0866	ADAMTS5;TGFB2;EMP2;TBX2
Regulation Of miRNA Transcription (GO:1902893)	4/59	0.186932	0.67614	1.84054	3.0866	BMP4;NGFR;TGFB2;GATA3
Protein-Containing Complex Assembly (GO:0065003)	16/328	0.188026	0.67614	1.30102	2.17424	YAP1;CREBBP;PXN;LIN7A;CLU;SLC9A3R2;CAND2;CXCL12;DLG4;ZNHIT6;ZC3H12A;SH3PXD2B;KRIT1;SNX9;CD247;VAMP2
Modulation Of Chemical Synaptic Transmission (GO:0050804)	7/123	0.189454	0.67614	1.52836	2.54259	UNC13A;NRG3;DLG4;EIF4EBP2;DLGAP1;DGKI;BEGAIN
Regulation Of Cell-Substrate Junction Assembly (GO:0090109)	2/21	0.189731	0.67614	2.66191	4.42449	MACF1;LIMCH1
Positive Regulation Of Transcription Regulatory Region DNA Binding (GO:2000679)	2/21	0.189731	0.67614	2.66191	4.42449	TRAF6;GATA3
Positive Regulation Of Heart Contraction (GO:0045823)	2/21	0.189731	0.67614	2.66191	4.42449	TGFB2;KCNQ1
Regulation Of Lipid Storage (GO:0010883)	2/21	0.189731	0.67614	2.66191	4.42449	CRP;ZC3H12A
Negative Regulation Of GTPase Activity (GO:0034260)	2/21	0.189731	0.67614	2.66191	4.42449	RDX;DAB2IP
Regulation Of Transferase Activity (GO:0051338)	2/21	0.189731	0.67614	2.66191	4.42449	PARP4;EMP2
Positive Regulation Of Smoothened Signaling Pathway (GO:0045880)	2/21	0.189731	0.67614	2.66191	4.42449	SHH;EVC
Regulation Of Actin Filament Length (GO:0030832)	1/9	0.190844	0.614406	5.26051	8.71298	CXCL12
Protein Localization To Microtubule Cytoskeleton (GO:0072698)	1/9	0.190844	0.614406	5.26051	8.71298	MAPRE2
Receptor Guanylyl Cyclase Signaling Pathway (GO:0007168)	1/9	0.190844	0.614406	5.26051	8.71298	NPPC
Mitotic Nuclear Membrane Organization (GO:0101024)	1/9	0.190844	0.614406	5.26051	8.71298	REEP4
Mitotic Nuclear Membrane Reassembly (GO:0007084)	1/9	0.190844	0.614406	5.26051	8.71298	REEP4
Myelin Assembly (GO:0032288)	1/9	0.190844	0.614406	5.26051	8.71298	CNTNAP1
Mitral Valve Morphogenesis (GO:0003183)	1/9	0.190844	0.614406	5.26051	8.71298	EFNA1
Negative Regulation Of Muscle Cell Apoptotic Process (GO:0010656)	1/9	0.190844	0.614406	5.26051	8.71298	ZC3H12A
Regulation Of Ceramide Biosynthetic Process (GO:2000303)	1/9	0.190844	0.614406	5.26051	8.71298	SAMD8
Regulation Of Complement-Dependent Cytotoxicity (GO:1903659)	1/9	0.190844	0.614406	5.26051	8.71298	TGFB2
Myelin Maintenance (GO:0043217)	1/9	0.190844	0.614406	5.26051	8.71298	CLU
cGMP Biosynthetic Process (GO:0006182)	1/9	0.190844	0.614406	5.26051	8.71298	NPPC
Regulation Of Hair Cycle (GO:0042634)	1/9	0.190844	0.614406	5.26051	8.71298	HPSE
Wnt Signaling Pathway Involved In Midbrain Dopaminergic Neuron Differentiation (GO:1904953)	1/9	0.190844	0.614406	5.26051	8.71298	WNT2
Autophagy Of Peroxisome (GO:0030242)	1/9	0.190844	0.614406	5.26051	8.71298	SQSTM1
Regulation Of Tau-Protein Kinase Activity (GO:1902947)	1/9	0.190844	0.614406	5.26051	8.71298	CLU
Regulation Of Receptor Binding (GO:1900120)	1/9	0.190844	0.614406	5.26051	8.71298	PTPRF
Cellular Response To Purine-Containing Compound (GO:0071415)	1/9	0.190844	0.614406	5.26051	8.71298	CLU
Regulation Of Dendritic Cell Apoptotic Process (GO:2000668)	1/9	0.190844	0.614406	5.26051	8.71298	CXCL12
Toxin Transport (GO:1901998)	1/9	0.190844	0.614406	5.26051	8.71298	ANTXR1
Dosage Compensation (GO:0007549)	1/9	0.190844	0.614406	5.26051	8.71298	SMCHD1
Embryonic Eye Morphogenesis (GO:0048048)	1/9	0.190844	0.614406	5.26051	8.71298	EFEMP1
Ectoderm Development (GO:0007398)	1/9	0.190844	0.614406	5.26051	8.71298	ITGA6
Telomere Maintenance Via Recombination (GO:0000722)	1/9	0.190844	0.614406	5.26051	8.71298	ERCC4
Glucan Biosynthetic Process (GO:0009250)	1/9	0.190844	0.614406	5.26051	8.71298	PER2
Transferrin Transport (GO:0033572)	1/9	0.190844	0.614406	5.26051	8.71298	MCOLN1
Glycogen Biosynthetic Process (GO:0005978)	1/9	0.190844	0.614406	5.26051	8.71298	PER2
Wound Healing, Spreading Of Epidermal Cells (GO:0035313)	1/9	0.190844	0.614406	5.26051	8.71298	ITGA5
Histone Methylation (GO:0016571)	1/9	0.190844	0.614406	5.26051	8.71298	SMYD3
Iron Ion Transmembrane Transport (GO:0034755)	1/9	0.190844	0.614406	5.26051	8.71298	SLC25A28
Ketone Biosynthetic Process (GO:0042181)	1/9	0.190844	0.614406	5.26051	8.71298	CACNA1H
Lipid Phosphorylation (GO:0046834)	1/9	0.190844	0.614406	5.26051	8.71298	DGKI
Lung Epithelium Development (GO:0060428)	1/9	0.190844	0.614406	5.26051	8.71298	ERRFI1
Mitotic DNA Replication Checkpoint Signaling (GO:0033314)	1/9	0.190844	0.614406	5.26051	8.71298	HUS1B
Positive Regulation Of Smooth Muscle Contraction (GO:0045987)	1/9	0.190844	0.614406	5.26051	8.71298	MYOCD
Negative Regulation Of Receptor Binding (GO:1900121)	1/9	0.190844	0.614406	5.26051	8.71298	PTPRF
Positive Regulation Of Mesenchymal Cell Proliferation (GO:0002053)	1/9	0.190844	0.614406	5.26051	8.71298	PDGFA
Positive Regulation Of Leukocyte Apoptotic Process (GO:2000108)	1/9	0.190844	0.614406	5.26051	8.71298	CDKN2A
Peptidyl-Lysine Dimethylation (GO:0018027)	1/9	0.190844	0.614406	5.26051	8.71298	SETBP1
Peptidyl-Lysine Acetylation (GO:0018394)	1/9	0.190844	0.614406	5.26051	8.71298	CREBBP
Peptidyl-Cysteine Modification (GO:0018198)	1/9	0.190844	0.614406	5.26051	8.71298	PRDX3
Negative Regulation Of Vascular Endothelial Growth Factor Signaling Pathway (GO:1900747)	1/9	0.190844	0.614406	5.26051	8.71298	IL12A
Negative Regulation Of Transcription By RNA Polymerase I (GO:0016479)	1/9	0.190844	0.614406	5.26051	8.71298	CREBBP
Negative Regulation Of Protein Autophosphorylation (GO:0031953)	1/9	0.190844	0.614406	5.26051	8.71298	ERRFI1
Negative Regulation Of Protein Maturation (GO:1903318)	1/9	0.190844	0.614406	5.26051	8.71298	SERPINE2
Protein Localization To Microtubule (GO:0035372)	1/9	0.190844	0.614406	5.26051	8.71298	MAPRE2
Positive Regulation Of Vascular Endothelial Growth Factor Receptor Signaling Pathway (GO:0030949)	1/9	0.190844	0.614406	5.26051	8.71298	ITGA5
Regulation Of Cardiac Muscle Cell Differentiation (GO:2000725)	1/9	0.190844	0.614406	5.26051	8.71298	MYOCD
Monocarboxylic Acid Biosynthetic Process (GO:0072330)	3/65	0.192298	0.614406	2.03948	3.36252	CYP39A1;PER2;ACACA
Cellular Response To Light Stimulus (GO:0071482)	3/65	0.192298	0.614406	2.03948	3.36252	CREBBP;ERCC4;INO80
Neuron Projection Morphogenesis (GO:0048812)	8/146	0.194074	0.67614	1.4685	2.40762	BRSK2;CNTNAP1;DLG4;SLITRK1;DVL1;DAB2IP;DTNBP1;MAP4K4
Mitochondrial Translation (GO:0032543)	4/98	0.194188	0.614406	1.79453	2.9411	MRPL2;MRPL54;MRPS18C;MRPL55
Regulation Of Glycolytic Process (GO:0006110)	3/40	0.194667	0.67614	2.05117	3.35667	PRKAA2;ZBTB20;CBFA2T3
Regulation Of Cytokine-Mediated Signaling Pathway (GO:0001959)	3/40	0.194667	0.67614	2.05117	3.35667	AXL;IGF2BP1;TRIM44
Positive Regulation Of Myeloid Leukocyte Differentiation (GO:0002763)	3/40	0.194667	0.67614	2.05117	3.35667	TRAF6;TNFSF11;RUNX1
Histone Acetylation (GO:0016573)	4/60	0.194716	0.67614	1.80758	2.95758	TADA2B;TAF6L;CREBBP;TRRAP
Regulation Of DNA Metabolic Process (GO:0051052)	7/124	0.19472	0.67614	1.51522	2.47919	TADA2B;CCNA2;TAF6L;TRRAP;EHMT2;PDGFA;INO80
Cellular Response To Lipopolysaccharide (GO:0071222)	7/124	0.19472	0.67614	1.51522	2.47919	CD6;AXL;GFI1;TRAF6;ZC3H12A;DAB2IP;CXCL3
Response To Nutrient Levels (GO:0031667)	2/35	0.195276	0.614406	2.55278	4.16957	CREBBP;PRKAA2
Regulation Of G2/M Transition Of Mitotic Cell Cycle (GO:0010389)	2/35	0.195276	0.614406	2.55278	4.16957	KIF14;CDC25C
Liver Development (GO:0001889)	2/35	0.195276	0.614406	2.55278	4.16957	NKX2-8;LSR
Regulation Of Axon Extension (GO:0030516)	2/35	0.195276	0.614406	2.55278	4.16957	MACF1;DIP2B
Endoderm Formation (GO:0001706)	2/35	0.195276	0.614406	2.55278	4.16957	ITGA5;SOX7
Adherens Junction Organization (GO:0034332)	2/35	0.195276	0.614406	2.55278	4.16957	PCDHGB4;MTSS1
Positive Regulation Of Cellular Process (GO:0048522)	27/594	0.19722	0.67614	1.20965	1.96379	YAP1;DLX2;PRKAA2;IRS1;SHC1;FLT3;KIF14;PDGFA;PRDX3;FGF5;SHH;FGF9;DPF3;IL12A;MARK4;WNT2;SMARCE1;RPS9;TGFB2;EMP2;INO80;MEIS2;BTC;BMP4;CLDN5;CXCL12;IL9
Negative Regulation Of Protein Metabolic Process (GO:0051248)	8/147	0.198945	0.67614	1.45786	2.35404	NELL1;SERPINE2;IGFBP5;TRIM2;IGF2BP1;DAB2IP;IGF2BP2;CLU
Cellular Response To Insulin Stimulus (GO:0032869)	4/99	0.198949	0.614406	1.77555	2.86698	IRS1;SHC1;ZDHHC7;LPIN1
Regulation Of Autophagy (GO:0010506)	8/241	0.200235	0.614406	1.45017	2.33226	KDM4A;PRKAA2;USP20;ZC3H12A;TBC1D14;SQSTM1;EIF4E;ATP6V0A1
Positive Regulation Of Cell Junction Assembly (GO:1901890)	4/61	0.202599	0.67614	1.77577	2.83507	CLDN5;NELL1;SLITRK1;MAP4K4
Fatty Acid Catabolic Process (GO:0009062)	4/61	0.202599	0.67614	1.77577	2.83507	ABHD2;ECHDC2;LPIN1;ACADS
Response To UV (GO:0009411)	4/100	0.203745	0.614406	1.75696	2.79512	CREBBP;ERCC4;IL12A;INO80
Positive Regulation Of Synaptic Transmission, Glutamatergic (GO:0051968)	2/22	0.203754	0.67614	2.52868	4.02274	TSHZ3;GRIN2D
Acetylcholine Receptor Signaling Pathway (GO:0095500)	2/22	0.203754	0.67614	2.52868	4.02274	CHRM3;LYPD1
Fc-epsilon Receptor Signaling Pathway (GO:0038095)	2/22	0.203754	0.67614	2.52868	4.02274	MAP2K4;TRAF6
Regulation Of Telomere Capping (GO:1904353)	2/22	0.203754	0.67614	2.52868	4.02274	RAD50;TNKS
Positive Regulation Of Excitatory Postsynaptic Potential (GO:2000463)	2/22	0.203754	0.67614	2.52868	4.02274	DLG4;GRIN2D
Oxoacid Metabolic Process (GO:0043436)	2/22	0.203754	0.67614	2.52868	4.02274	LIPT2;LIPT1
Mitochondrial Cytochrome C Oxidase Assembly (GO:0033617)	2/22	0.203754	0.67614	2.52868	4.02274	SURF1;COX18
Dendritic Cell Differentiation (GO:0097028)	2/22	0.203754	0.67614	2.52868	4.02274	FLT3;CLU
Glucose Transmembrane Transport (GO:1904659)	2/22	0.203754	0.67614	2.52868	4.02274	SORT1;SLC2A3
Positive Regulation Of Protein Autophosphorylation (GO:0031954)	2/22	0.203754	0.67614	2.52868	4.02274	RAD50;PDGFA
Cellular Response To Topologically Incorrect Protein (GO:0035967)	2/22	0.203754	0.67614	2.52868	4.02274	DAB2IP;STUB1
Regulation Of Trans-Synaptic Signaling (GO:0099177)	2/36	0.203784	0.614406	2.47758	3.94107	NRG3;EIF4EBP2
Regulation Of T Cell Mediated Cytotoxicity (GO:0001914)	2/36	0.203784	0.614406	2.47758	3.94107	IL12A;ULBP2
Interstrand Cross-Link Repair (GO:0036297)	2/36	0.203784	0.614406	2.47758	3.94107	NEIL3;ERCC4
Negative Regulation Of T Cell Proliferation (GO:0042130)	2/36	0.203784	0.614406	2.47758	3.94107	SDC4;PRKAR1A
Positive Regulation Of Double-Strand Break Repair Via Homologous Recombination (GO:1905168)	2/36	0.203784	0.614406	2.47758	3.94107	HELQ;TRRAP
Histone H3 Acetylation (GO:0043966)	2/36	0.203784	0.614406	2.47758	3.94107	ZZZ3;TRRAP
Extrinsic Apoptotic Signaling Pathway (GO:0097191)	3/67	0.204229	0.614406	1.97555	3.13819	TGFB2;DDX47;IL12A
Negative Regulation Of Cellular Catabolic Process (GO:0031330)	3/67	0.204229	0.614406	1.97555	3.13819	KDM4A;TBC1D14;EIF4E
Regulation Of Microtubule-Based Process (GO:0032886)	3/41	0.20453	0.67614	1.99709	3.16946	MACF1;PRKAA2;MARK4
Visual System Development (GO:0150063)	3/41	0.20453	0.67614	1.99709	3.16946	TGFB2;SH3PXD2B;MEIS2
Regulation Of Digestive System Process (GO:0044058)	1/6	0.207924	0.67614	5.05466	7.93877	KCNQ1
Regulation Of Axon Guidance (GO:1902667)	1/6	0.207924	0.67614	5.05466	7.93877	NELL1
DNA Strand Resection Involved In Replication Fork Processing (GO:0110025)	1/6	0.207924	0.67614	5.05466	7.93877	RAD50
Positive Regulation Of Blood Circulation (GO:1903524)	1/6	0.207924	0.67614	5.05466	7.93877	TGFB2
Positive Regulation Of Catecholamine Secretion (GO:0033605)	1/6	0.207924	0.67614	5.05466	7.93877	STX1A
Positive Regulation Of Fibroblast Apoptotic Process (GO:2000271)	1/6	0.207924	0.67614	5.05466	7.93877	BTG1
Positive Regulation Of Autophagosome Maturation (GO:1901098)	1/6	0.207924	0.67614	5.05466	7.93877	TOM1
Positive Regulation Of Pinocytosis (GO:0048549)	1/6	0.207924	0.67614	5.05466	7.93877	AXL
Positive Regulation Of Protein Localization To Centrosome (GO:1904781)	1/6	0.207924	0.67614	5.05466	7.93877	MARK4
Positive Regulation Of Striated Muscle Contraction (GO:0045989)	1/6	0.207924	0.67614	5.05466	7.93877	KCNQ1
Positive Regulation Of Neurotransmitter Secretion (GO:0001956)	1/6	0.207924	0.67614	5.05466	7.93877	DTNBP1
Protein Import Into Peroxisome Matrix, Receptor Recycling (GO:0016562)	1/6	0.207924	0.67614	5.05466	7.93877	PEX10
Positive Regulation Of mRNA Binding (GO:1902416)	1/6	0.207924	0.67614	5.05466	7.93877	LARP6
Positive Regulation Of Intracellular Estrogen Receptor Signaling Pathway (GO:0033148)	1/6	0.207924	0.67614	5.05466	7.93877	YAP1
Positive Regulation Of Hormone Metabolic Process (GO:0032352)	1/6	0.207924	0.67614	5.05466	7.93877	GATA3
Positive Regulation Of Gliogenesis (GO:0014015)	1/6	0.207924	0.67614	5.05466	7.93877	SOX8
Regulation Of Respiratory System Process (GO:0044065)	1/6	0.207924	0.67614	5.05466	7.93877	TSHZ3
Excitatory Chemical Synaptic Transmission (GO:0098976)	1/6	0.207924	0.67614	5.05466	7.93877	GRIN2D
Synaptic Vesicle Budding From Presynaptic Endocytic Zone Membrane (GO:0016185)	1/6	0.207924	0.67614	5.05466	7.93877	SNAP91
Spinal Cord Dorsal/Ventral Patterning (GO:0021513)	1/6	0.207924	0.67614	5.05466	7.93877	RFX4
Substrate-Dependent Cell Migration, Cell Extension (GO:0006930)	1/6	0.207924	0.67614	5.05466	7.93877	NELL1
Regulation Of Atrial Cardiac Muscle Cell Membrane Repolarization (GO:0060372)	1/6	0.207924	0.67614	5.05466	7.93877	KCNQ1
Gap Junction Assembly (GO:0016264)	1/6	0.207924	0.67614	5.05466	7.93877	GJB2
Response To Hepatocyte Growth Factor (GO:0035728)	1/6	0.207924	0.67614	5.05466	7.93877	NELL1
Cleavage Furrow Formation (GO:0036089)	1/6	0.207924	0.67614	5.05466	7.93877	SNX9
Regulation Of Transforming Growth Factor Beta2 Production (GO:0032909)	1/6	0.207924	0.67614	5.05466	7.93877	TGFB2
Cellular Response To Hepatocyte Growth Factor Stimulus (GO:0035729)	1/6	0.207924	0.67614	5.05466	7.93877	NELL1
Regulation Of Striated Muscle Cell Differentiation (GO:0051153)	1/6	0.207924	0.67614	5.05466	7.93877	RBM24
Regulation Of Smooth Muscle Cell Differentiation (GO:0051150)	1/6	0.207924	0.67614	5.05466	7.93877	MYOCD
Monoacylglycerol Catabolic Process (GO:0052651)	1/6	0.207924	0.67614	5.05466	7.93877	MGLL
Mitotic Nuclear Membrane Disassembly (GO:0007077)	1/6	0.207924	0.67614	5.05466	7.93877	LPIN1
Mitochondrial tRNA Processing (GO:0090646)	1/6	0.207924	0.67614	5.05466	7.93877	METTL8
Maintenance Of Lens Transparency (GO:0036438)	1/6	0.207924	0.67614	5.05466	7.93877	VPS13B
Protein Localization To Basolateral Plasma Membrane (GO:1903361)	1/6	0.207924	0.67614	5.05466	7.93877	LIN7A
Epithelial Cell Differentiation Involved In Kidney Development (GO:0035850)	1/6	0.207924	0.67614	5.05466	7.93877	MTSS1
Enteric Nervous System Development (GO:0048484)	1/6	0.207924	0.67614	5.05466	7.93877	SOX8
Development Of Primary Female Sexual Characteristics (GO:0046545)	1/6	0.207924	0.67614	5.05466	7.93877	NR2F2
Retinal Rod Cell Differentiation (GO:0060221)	1/6	0.207924	0.67614	5.05466	7.93877	SOX8
Dendrite Arborization (GO:0140059)	1/6	0.207924	0.67614	5.05466	7.93877	NELL1
Ureter Development (GO:0072189)	1/6	0.207924	0.67614	5.05466	7.93877	SOX8
Glycosylceramide Biosynthetic Process (GO:0046476)	1/6	0.207924	0.67614	5.05466	7.93877	UGT8
Hepatocyte Growth Factor Receptor Signaling Pathway (GO:0048012)	1/6	0.207924	0.67614	5.05466	7.93877	NELL1
Hindlimb Morphogenesis (GO:0035137)	1/6	0.207924	0.67614	5.05466	7.93877	TBX4
Histone H2A-K119 Monoubiquitination (GO:0036353)	1/6	0.207924	0.67614	5.05466	7.93877	PCGF3
Type B Pancreatic Cell Development (GO:0003323)	1/6	0.207924	0.67614	5.05466	7.93877	NKX6-1
Gland Morphogenesis (GO:0022612)	1/6	0.207924	0.67614	5.05466	7.93877	TGFB2
Glutathione Biosynthetic Process (GO:0006750)	1/6	0.207924	0.67614	5.05466	7.93877	HAGH
Negative Regulation Of Dendritic Cell Apoptotic Process (GO:2000669)	1/6	0.207924	0.67614	5.05466	7.93877	CXCL12
Negative Regulation Of T-helper 17 Type Immune Response (GO:2000317)	1/6	0.207924	0.67614	5.05466	7.93877	ZC3H12A
Regulation Of T-helper Cell Differentiation (GO:0045622)	1/6	0.207924	0.67614	5.05466	7.93877	HLA-DRA
Positive Regulation Of Aspartic-Type Endopeptidase Activity Involved In Amyloid Precursor Protein Catabolic Process (GO:1902961)	1/6	0.207924	0.67614	5.05466	7.93877	EFNA1
Positive Regulation Of RNA Binding (GO:1905216)	1/6	0.207924	0.67614	5.05466	7.93877	LARP6
Positive Regulation Of IRE1-mediated Unfolded Protein Response (GO:1903896)	1/6	0.207924	0.67614	5.05466	7.93877	DAB2IP
Negative Regulation Of Meiotic Nuclear Division (GO:0045835)	1/6	0.207924	0.67614	5.05466	7.93877	ERCC4
Negative Regulation Of Epidermal Cell Differentiation (GO:0045605)	1/6	0.207924	0.67614	5.05466	7.93877	HOXA7
Norepinephrine Transport (GO:0015874)	1/6	0.207924	0.67614	5.05466	7.93877	SLC22A3
Peptide Transport (GO:0015833)	1/6	0.207924	0.67614	5.05466	7.93877	TAP2
Pharyngeal Arch Artery Morphogenesis (GO:0061626)	1/6	0.207924	0.67614	5.05466	7.93877	TGFB2
Phospholipase C-activating Dopamine Receptor Signaling Pathway (GO:0060158)	1/6	0.207924	0.67614	5.05466	7.93877	GNA15
Positive Regulation Of ER-associated Ubiquitin-Dependent Protein Catabolic Process (GO:1903071)	1/6	0.207924	0.67614	5.05466	7.93877	SGTA
Norepinephrine Biosynthetic Process (GO:0042421)	1/6	0.207924	0.67614	5.05466	7.93877	GATA3
Neurotrophin TRK Receptor Signaling Pathway (GO:0048011)	1/6	0.207924	0.67614	5.05466	7.93877	SORT1
Noradrenergic Neuron Differentiation (GO:0003357)	1/6	0.207924	0.67614	5.05466	7.93877	SOX11
Negative Regulation Of miRNA Processing (GO:1903799)	1/6	0.207924	0.67614	5.05466	7.93877	LIN28B
Negative Regulation Of Plasminogen Activation (GO:0010757)	1/6	0.207924	0.67614	5.05466	7.93877	SERPINE2
Negative Regulation Of Retinoic Acid Receptor Signaling Pathway (GO:0048387)	1/6	0.207924	0.67614	5.05466	7.93877	CYP26B1
Negative Regulation Of Ruffle Assembly (GO:1900028)	1/6	0.207924	0.67614	5.05466	7.93877	PFN2
Neuron Projection Extension Involved In Neuron Projection Guidance (GO:1902284)	1/6	0.207924	0.67614	5.05466	7.93877	NELL1
Proteoglycan Catabolic Process (GO:0030167)	1/6	0.207924	0.67614	5.05466	7.93877	HPSE
Regulation Of SA Node Cell Action Potential (GO:0098907)	1/6	0.207924	0.67614	5.05466	7.93877	HCN3
Auditory Receptor Cell Morphogenesis (GO:0002093)	1/6	0.207924	0.67614	5.05466	7.93877	PLS1
Antigen Processing And Presentation Of Endogenous Peptide Antigen Via MHC Class I (GO:0019885)	1/6	0.207924	0.67614	5.05466	7.93877	TAP2
Aggrephagy (GO:0035973)	1/6	0.207924	0.67614	5.05466	7.93877	SQSTM1
Adherens Junction Maintenance (GO:0034334)	1/6	0.207924	0.67614	5.05466	7.93877	MTSS1
Regulation Of Inositol Phosphate Biosynthetic Process (GO:0010919)	1/6	0.207924	0.67614	5.05466	7.93877	PTH1R
Regulation Of Histamine Secretion By Mast Cell (GO:1903593)	1/6	0.207924	0.67614	5.05466	7.93877	VAMP2
Regulation Of Hemoglobin Biosynthetic Process (GO:0046984)	1/6	0.207924	0.67614	5.05466	7.93877	SLC25A37
N-acetylneuraminate Catabolic Process (GO:0019262)	1/6	0.207924	0.67614	5.05466	7.93877	NAGK
Regulation Of Entry Of Bacterium Into Host Cell (GO:2000535)	1/6	0.207924	0.67614	5.05466	7.93877	EXOC2
Regulation Of Phospholipid Transport (GO:2001138)	1/6	0.207924	0.67614	5.05466	7.93877	ABCB4
Catecholamine Uptake (GO:0090493)	1/6	0.207924	0.67614	5.05466	7.93877	SLC22A3
Axon Extension Involved In Axon Guidance (GO:0048846)	1/6	0.207924	0.67614	5.05466	7.93877	NELL1
Bleb Assembly (GO:0032060)	1/6	0.207924	0.67614	5.05466	7.93877	EMP2
Regulation Of Norepinephrine Secretion (GO:0014061)	1/6	0.207924	0.67614	5.05466	7.93877	STX1A
Auditory Receptor Cell Stereocilium Organization (GO:0060088)	1/6	0.207924	0.67614	5.05466	7.93877	PLS1
Hemopoiesis (GO:0030097)	4/101	0.208575	0.614406	1.73876	2.72542	PRDX3;TGFB2;FLT3;ZBTB16
Monoatomic Cation Transmembrane Transport (GO:0098655)	9/281	0.209036	0.614406	1.39776	2.18784	SLC9A3;HCN3;KCNA2;KCNQ3;ATP1A1;MCOLN1;CLU;SLC39A4;ATP6V0A1
Protein Deneddylation (GO:0000338)	1/10	0.209665	0.614406	4.67577	7.30469	COPS3
Protein Localization To Endosome (GO:0036010)	1/10	0.209665	0.614406	4.67577	7.30469	NELL1
Embryonic Appendage Morphogenesis (GO:0035113)	1/10	0.209665	0.614406	4.67577	7.30469	TGFB2
Serine Family Amino Acid Biosynthetic Process (GO:0009070)	1/10	0.209665	0.614406	4.67577	7.30469	PSAT1
Small Nucleolar Ribonucleoprotein Complex Assembly (GO:0000491)	1/10	0.209665	0.614406	4.67577	7.30469	ZNHIT6
Engulfment Of Apoptotic Cell (GO:0043652)	1/10	0.209665	0.614406	4.67577	7.30469	XKR7
Steroid Hormone Mediated Signaling Pathway (GO:0043401)	1/10	0.209665	0.614406	4.67577	7.30469	ZDHHC7
Surfactant Homeostasis (GO:0043129)	1/10	0.209665	0.614406	4.67577	7.30469	NKIRAS2
Fatty Acid Beta-Oxidation Using acyl-CoA Dehydrogenase (GO:0033539)	1/10	0.209665	0.614406	4.67577	7.30469	ACADS
Fatty Acid Homeostasis (GO:0055089)	1/10	0.209665	0.614406	4.67577	7.30469	PRKAA2
tRNA Threonylcarbamoyladenosine Metabolic Process (GO:0070525)	1/10	0.209665	0.614406	4.67577	7.30469	METTL8
Histone H3-K14 Acetylation (GO:0044154)	1/10	0.209665	0.614406	4.67577	7.30469	ZZZ3
Inositol Phosphate Biosynthetic Process (GO:0032958)	1/10	0.209665	0.614406	4.67577	7.30469	ITPKB
Insulin-Like Growth Factor Receptor Signaling Pathway (GO:0048009)	1/10	0.209665	0.614406	4.67577	7.30469	IRS1
Lipoprotein Catabolic Process (GO:0042159)	1/10	0.209665	0.614406	4.67577	7.30469	CTSD
Maintenance Of Synapse Structure (GO:0099558)	1/10	0.209665	0.614406	4.67577	7.30469	CBLN3
Mesonephros Development (GO:0001823)	1/10	0.209665	0.614406	4.67577	7.30469	ZBTB16
miRNA Catabolic Process (GO:0010587)	1/10	0.209665	0.614406	4.67577	7.30469	ZC3H12A
Midbrain Dopaminergic Neuron Differentiation (GO:1904948)	1/10	0.209665	0.614406	4.67577	7.30469	WNT2
Negative Regulation Of T-helper Cell Differentiation (GO:0045623)	1/10	0.209665	0.614406	4.67577	7.30469	ZC3H12A
Negative Regulation Of Activated T Cell Proliferation (GO:0046007)	1/10	0.209665	0.614406	4.67577	7.30469	PRKAR1A
Negative Regulation Of Hemostasis (GO:1900047)	1/10	0.209665	0.614406	4.67577	7.30469	SERPINE2
Cellular Response To Leucine (GO:0071233)	1/10	0.209665	0.614406	4.67577	7.30469	STAMBPL1
Response To Leucine (GO:0043201)	1/10	0.209665	0.614406	4.67577	7.30469	STAMBPL1
Negative Regulation Of Steroid Biosynthetic Process (GO:0010894)	1/10	0.209665	0.614406	4.67577	7.30469	GFI1
Positive Regulation Of DNA-templated DNA Replication (GO:2000105)	1/10	0.209665	0.614406	4.67577	7.30469	INO80
Positive Regulation Of Bone Resorption (GO:0045780)	1/10	0.209665	0.614406	4.67577	7.30469	DEF8
Positive Regulation Of Chondrocyte Differentiation (GO:0032332)	1/10	0.209665	0.614406	4.67577	7.30469	ZBTB16
Positive Regulation Of Lipid Localization (GO:1905954)	1/10	0.209665	0.614406	4.67577	7.30469	ZC3H12A
Positive Regulation Of Phospholipid Transport (GO:2001140)	1/10	0.209665	0.614406	4.67577	7.30469	ABCB4
Positive Regulation Of Toll-Like Receptor 4 Signaling Pathway (GO:0034145)	1/10	0.209665	0.614406	4.67577	7.30469	NINJ1
Protein auto-ADP-ribosylation (GO:0070213)	1/10	0.209665	0.614406	4.67577	7.30469	TNKS
Aromatic Amino Acid Family Catabolic Process (GO:0009074)	1/10	0.209665	0.614406	4.67577	7.30469	QDPR
Angiogenesis Involved In Wound Healing (GO:0060055)	1/10	0.209665	0.614406	4.67577	7.30469	HPSE
N-acetylneuraminate Metabolic Process (GO:0006054)	1/10	0.209665	0.614406	4.67577	7.30469	NAGK
Atrial Septum Morphogenesis (GO:0060413)	1/10	0.209665	0.614406	4.67577	7.30469	TGFB2
L-serine Metabolic Process (GO:0006563)	1/10	0.209665	0.614406	4.67577	7.30469	PSAT1
Cell Proliferation In Forebrain (GO:0021846)	1/10	0.209665	0.614406	4.67577	7.30469	KIF14
Negative Regulation Of Interferon-Beta Production (GO:0032688)	1/10	0.209665	0.614406	4.67577	7.30469	RELB
Negative Regulation Of Interleukin-17 Production (GO:0032700)	1/10	0.209665	0.614406	4.67577	7.30469	IL12A
Basement Membrane Organization (GO:0071711)	1/10	0.209665	0.614406	4.67577	7.30469	NID2
Cellular Response To Interleukin-12 (GO:0071349)	1/10	0.209665	0.614406	4.67577	7.30469	IL12A
Telomere Maintenance (GO:0000723)	3/68	0.210257	0.614406	1.94505	3.03316	ERCC4;HUS1B;INO80
Neuropeptide Signaling Pathway (GO:0007218)	3/68	0.210257	0.614406	1.94505	3.03316	GLRB;CPE;SORCS1
Negative Regulation Of Kinase Activity (GO:0033673)	4/62	0.210574	0.67614	1.74506	2.71867	PRDX3;PRKRIP1;DVL1;DTNBP1
Protein Lipidation (GO:0006497)	4/62	0.210574	0.67614	1.74506	2.71867	PGAP2;ATG16L2;ZDHHC7;PIGY
Positive Regulation Of Stress-Activated MAPK Cascade (GO:0032874)	6/105	0.211431	0.67614	1.53431	2.3841	BMP4;MAPKBP1;TGFB2;TRAF6;ZC3H12A;DAB2IP
Generation Of Neurons (GO:0048699)	6/172	0.212157	0.614406	1.52524	2.36477	IRX1;NELL1;TGFB2;EN2;WNT2;PAFAH1B1
Aortic Valve Morphogenesis (GO:0003180)	2/37	0.212332	0.614406	2.40666	3.72938	EFNA1;ROBO1
Regulation Of Defense Response To Virus By Host (GO:0050691)	2/37	0.212332	0.614406	2.40666	3.72938	ZC3H12A;TRIM44
Regulation Of Ossification (GO:0030278)	2/37	0.212332	0.614406	2.40666	3.72938	NELL1;ZBTB16
Regulation Of p38MAPK Cascade (GO:1900744)	2/37	0.212332	0.614406	2.40666	3.72938	PHLPP1;ZC3H12A
Protein Acylation (GO:0043543)	2/37	0.212332	0.614406	2.40666	3.72938	CREBBP;ZDHHC7
Muscle Cell Differentiation (GO:0042692)	2/37	0.212332	0.614406	2.40666	3.72938	MYOCD;NINJ1
Negative Regulation Of Endothelial Cell Migration (GO:0010596)	2/37	0.212332	0.614406	2.40666	3.72938	KRIT1;NR2F2
Negative Regulation Of Transferase Activity (GO:0051348)	2/37	0.212332	0.614406	2.40666	3.72938	PRDX3;ERCC4
Protein Ubiquitination (GO:0016567)	13/434	0.212848	0.614406	1.30579	2.02029	ANKIB1;TNKS;FBXO25;RNF19B;PEX10;CAND2;TRAF7;TRAF6;RNF182;RNF181;STUB1;UBA52;TRIM44
Regulation Of Cell Migration (GO:0030334)	13/434	0.212848	0.614406	1.30579	2.02029	MACF1;SERPINE2;LIMCH1;RDX;KIF14;PDGFA;ROBO1;FGF5;CCNA2;TMEFF2;CXCL12;ITGA6;MAP4K4
Calcium Ion Homeostasis (GO:0055074)	4/102	0.213438	0.614406	1.72093	2.65782	CXCL12;WFS1;ALPL;ITPR3
Negative Regulation Of Gene Expression (GO:0010629)	16/336	0.213776	0.67614	1.26796	1.95625	YAP1;KDM4A;TGFB2;PRKAA2;IGFBP5;SOX11;BMI1;ROBO1;BMP4;CLDN5;PRKAR1A;TRIM2;ZC3H12A;IGF2BP1;IGF2BP2;NUDT12
Neuron Development (GO:0048666)	8/150	0.213849	0.67614	1.42683	2.20086	ALK;TGFB2;ATP8A2;MYT1L;DTNBP1;VPS13B;ETV1;RUNX1
Regulation Of Osteoclast Differentiation (GO:0045670)	3/42	0.214505	0.67614	1.94578	2.99537	TRAF6;TNFSF11;FSTL3
Branching Morphogenesis Of An Epithelial Tube (GO:0048754)	3/42	0.214505	0.67614	1.94578	2.99537	BMP4;NELL1;SHH
Regulation Of Neurotransmitter Receptor Activity (GO:0099601)	3/42	0.214505	0.67614	1.94578	2.99537	DLG4;DLGAP1;BEGAIN
Regulation Of Ubiquitin-Dependent Protein Catabolic Process (GO:2000058)	3/42	0.214505	0.67614	1.94578	2.99537	L3MBTL3;SGTA;CLU
Skeletal Muscle Tissue Development (GO:0007519)	3/42	0.214505	0.67614	1.94578	2.99537	SKI;SVIL;MYF6
Organic Hydroxy Compound Biosynthetic Process (GO:1901617)	3/42	0.214505	0.67614	1.94578	2.99537	CYP39A1;PER2;PSAT1
Regulation Of Axonogenesis (GO:0050770)	3/42	0.214505	0.67614	1.94578	2.99537	BRSK2;SLITRK1;ROBO1
Negative Regulation Of Cellular Biosynthetic Process (GO:0031327)	5/137	0.214529	0.614406	1.59774	2.45942	GFI1;ZC3H12A;UBR4;PDGFA;DCAF5
Potassium Ion Transmembrane Transport (GO:0071805)	5/137	0.214529	0.614406	1.59774	2.45942	SLC9A3;HCN3;KCNA2;KCNQ3;ATP1A1
Central Nervous System Development (GO:0007417)	9/283	0.214694	0.614406	1.38741	2.13459	UGT8;DLX2;ALDH5A1;ZBTB16;ZNF76;VPS13B;LSR;MSI2;MEIS2
Protein Transport (GO:0015031)	15/313	0.216112	0.67614	1.27625	1.95516	HSPA9;MACF1;NGFR;ARRDC2;GOLPH3L;COPZ2;MCOLN1;CLU;RUFY1;TOM1;SNX9;SIL1;STX1A;MON1A;VAMP2
Positive Regulation Of Double-Strand Break Repair (GO:2000781)	5/84	0.216322	0.67614	1.60184	2.4524	SMARCE1;SMCHD1;HELQ;TRRAP;DPF3
Positive Regulation Of Protein Ubiquitination (GO:0031398)	5/84	0.216322	0.67614	1.60184	2.4524	WFS1;TRAF6;STUB1;PRICKLE1;BMI1
Establishment Of Protein Localization To Membrane (GO:0090150)	3/69	0.216324	0.614406	1.91549	2.93256	RAB3IP;RDX;ZDHHC7
Phagocytosis (GO:0006909)	3/69	0.216324	0.614406	1.91549	2.93256	AXL;MERTK;DOCK1
Regulation Of Axon Extension Involved In Axon Guidance (GO:0048841)	2/23	0.217885	0.67614	2.40815	3.6695	NELL1;SEMA6A
Cell-Cell Signaling By Wnt (GO:0198738)	2/23	0.217885	0.67614	2.40815	3.6695	NXN;CPE
Protein Localization To Cell Junction (GO:1902414)	2/23	0.217885	0.67614	2.40815	3.6695	DLG4;CGNL1
Diacylglycerol Metabolic Process (GO:0046339)	2/23	0.217885	0.67614	2.40815	3.6695	DAGLA;DGKI
Regulation Of Cellular Response To Transforming Growth Factor Beta Stimulus (GO:1903844)	2/23	0.217885	0.67614	2.40815	3.6695	SOX11;IL17F
Regulation Of Myotube Differentiation (GO:0010830)	2/23	0.217885	0.67614	2.40815	3.6695	SMYD1;RBM24
Axon Extension (GO:0048675)	2/23	0.217885	0.67614	2.40815	3.6695	CYFIP1;NELL1
Regulation Of T Cell Migration (GO:2000404)	2/23	0.217885	0.67614	2.40815	3.6695	CXCL12;SPNS2
Regulation Of Toll-Like Receptor 4 Signaling Pathway (GO:0034143)	2/23	0.217885	0.67614	2.40815	3.6695	NINJ1;DAB2IP
Positive Regulation Of Morphogenesis Of An Epithelium (GO:1905332)	2/23	0.217885	0.67614	2.40815	3.6695	BMP4;SOX8
Negative Regulation Of Protein Tyrosine Kinase Activity (GO:0061099)	2/23	0.217885	0.67614	2.40815	3.6695	ZFYVE28;ERRFI1
Mitochondrial Gene Expression (GO:0140053)	4/103	0.218331	0.614406	1.70346	2.59222	MRPL2;MRPL54;MRPS18C;MRPL55
G1/S Transition Of Mitotic Cell Cycle (GO:0000082)	4/63	0.218636	0.67614	1.7154	2.608	GFI1;BCAT1;POLE;EIF4E
Telomere Organization (GO:0032200)	4/63	0.218636	0.67614	1.7154	2.608	RAD50;ERCC4;HUS1B;INO80
G2/M Transition Of Mitotic Cell Cycle (GO:0000086)	2/38	0.220914	0.614406	2.33969	3.5329	CCNA2;CDC25C
Response To cAMP (GO:0051591)	2/38	0.220914	0.614406	2.33969	3.5329	HCN3;PDE2A
Positive Regulation Of Axonogenesis (GO:0050772)	2/38	0.220914	0.614406	2.33969	3.5329	MACF1;ROBO1
Positive Regulation Of Bone Mineralization (GO:0030501)	2/38	0.220914	0.614406	2.33969	3.5329	CCNA2;NELL1
Establishment Of Protein Localization To Plasma Membrane (GO:0061951)	2/38	0.220914	0.614406	2.33969	3.5329	MACF1;RDX
Regulation Of DNA Repair (GO:0006282)	7/129	0.221879	0.67614	1.45274	2.18728	TADA2B;SMARCE1;TAF6L;SMCHD1;TRRAP;DPF3;INO80
Regulation Of G Protein-Coupled Receptor Signaling Pathway (GO:0008277)	3/70	0.222428	0.614406	1.8868	2.83615	USP20;ZDHHC7;RGS9
Regulation Of Cellular Biosynthetic Process (GO:0031326)	3/70	0.222428	0.614406	1.8868	2.83615	PDGFA;MSI2;EIF4E
Positive Regulation Of Vasculature Development (GO:1904018)	4/104	0.223255	0.614406	1.68633	2.52856	BTG1;ZC3H12A;NINJ1;VEGFB
Integrin-Mediated Signaling Pathway (GO:0007229)	5/85	0.223256	0.67614	1.58174	2.37172	NELL1;ITGB4;ITGA6;ITGA5;DOCK1
Negative Regulation Of Translation (GO:0017148)	6/107	0.22365	0.67614	1.50377	2.25216	IGFBP5;TRIM2;IGF2BP1;EIF4EBP2;IGF2BP2;RBM24
Regulation Of Cellular Response To Stress (GO:0080135)	6/107	0.22365	0.67614	1.50377	2.25216	TADA2B;TAF6L;CREBBP;DNAJC7;TRRAP;INO80
Positive Regulation Of T Cell Activation (GO:0050870)	6/107	0.22365	0.67614	1.50377	2.25216	SMARCE1;HLA-DMA;CD6;TNFSF11;HLA-DRA;GATA3
Chromatin Organization (GO:0006325)	13/268	0.224134	0.67614	1.29207	1.93231	SMARCE1;KDM4A;TCF7L1;PHF1;INO80;CHD1L;BMI1;TADA2B;PER2;TAF6L;ZZZ3;GRWD1;DPF3
Learning (GO:0007612)	3/43	0.22458	0.67614	1.89704	2.83326	CLDN5;RGS14;DLG4
Positive Regulation Of miRNA Transcription (GO:1902895)	3/43	0.22458	0.67614	1.89704	2.83326	NGFR;TGFB2;GATA3
Positive Regulation Of Cell-Matrix Adhesion (GO:0001954)	3/43	0.22458	0.67614	1.89704	2.83326	NELL1;EMP2;MAP4K4
Positive Regulation Of Biomineral Tissue Development (GO:0070169)	3/43	0.22458	0.67614	1.89704	2.83326	BMP4;CCNA2;NELL1
SCF-dependent Proteasomal Ubiquitin-Dependent Protein Catabolic Process (GO:0031146)	3/43	0.22458	0.67614	1.89704	2.83326	KIF14;FBXL16;FBXL4
Intracellular Steroid Hormone Receptor Signaling Pathway (GO:0030518)	3/43	0.22458	0.67614	1.89704	2.83326	YAP1;ZDHHC7;PPARGC1B
mRNA Destabilization (GO:0061157)	3/43	0.22458	0.67614	1.89704	2.83326	MOV10;ZC3H12A;RBM24
Intracellular Glucose Homeostasis (GO:0001678)	3/43	0.22458	0.67614	1.89704	2.83326	NGFR;PRKAA2;ZBTB20
Positive Regulation Of T Cell Differentiation (GO:0045582)	4/64	0.22678	0.67614	1.68672	2.50272	SMARCE1;SHH;HLA-DRA;GATA3
Transmembrane Receptor Protein Serine/Threonine Kinase Signaling Pathway (GO:0007178)	7/130	0.227465	0.67614	1.44086	2.13356	BMP4;SKI;CLDN5;TGFB2;PXN;STUB1;RGMA
Positive Regulation Of Macromolecule Metabolic Process (GO:0010604)	17/364	0.227532	0.67614	1.24228	1.83915	YAP1;CRP;FOXD1;WFS1;PDE2A;RDX;DTNBP1;SOX11;POU3F1;CLU;ROBO1;FGF5;ADAM19;BMP4;CLDN5;FGF9;ZC3H12A
Organic Cyclic Compound Catabolic Process (GO:1901361)	1/11	0.22805	0.614406	4.20797	6.2202	ALDH4A1
Positive Regulation Of Coagulation (GO:0050820)	1/11	0.22805	0.614406	4.20797	6.2202	HPSE
Positive Regulation Of Cytoplasmic Transport (GO:1903651)	1/11	0.22805	0.614406	4.20797	6.2202	RDX
Regulation Of Epithelial Cell Apoptotic Process (GO:1904035)	1/11	0.22805	0.614406	4.20797	6.2202	YAP1
Regulation Of Homotypic Cell-Cell Adhesion (GO:0034110)	1/11	0.22805	0.614406	4.20797	6.2202	RDX
Regulation Of Mesenchymal Cell Proliferation (GO:0010464)	1/11	0.22805	0.614406	4.20797	6.2202	PDGFA
Base-Excision Repair, AP Site Formation (GO:0006285)	1/11	0.22805	0.614406	4.20797	6.2202	NEIL3
Positive Regulation Of Vascular Permeability (GO:0043117)	1/11	0.22805	0.614406	4.20797	6.2202	PDE2A
Catecholamine Biosynthetic Process (GO:0042423)	1/11	0.22805	0.614406	4.20797	6.2202	TGFB2
Regulation Of Leukocyte Tethering Or Rolling (GO:1903236)	1/11	0.22805	0.614406	4.20797	6.2202	CXCL12
Negative Regulation Of Vascular Permeability (GO:0043116)	1/11	0.22805	0.614406	4.20797	6.2202	PDE2A
Neurotransmitter Biosynthetic Process (GO:0042136)	1/11	0.22805	0.614406	4.20797	6.2202	GAD1
Negative Regulation Of Cellular Response To Vascular Endothelial Growth Factor Stimulus (GO:1902548)	1/11	0.22805	0.614406	4.20797	6.2202	IL12A
Brain Morphogenesis (GO:0048854)	1/11	0.22805	0.614406	4.20797	6.2202	PAFAH1B1
Central Nervous System Projection Neuron Axonogenesis (GO:0021952)	1/11	0.22805	0.614406	4.20797	6.2202	PAFAH1B1
Dosage Compensation By Inactivation Of X Chromosome (GO:0009048)	1/11	0.22805	0.614406	4.20797	6.2202	SMCHD1
Endosomal Lumen Acidification (GO:0048388)	1/11	0.22805	0.614406	4.20797	6.2202	ATP6V0A1
Cellular Response To Thyroid Hormone Stimulus (GO:0097067)	1/11	0.22805	0.614406	4.20797	6.2202	RDX
Smooth Muscle Cell Differentiation (GO:0051145)	1/11	0.22805	0.614406	4.20797	6.2202	MYOCD
Regulation Of Astrocyte Differentiation (GO:0048710)	1/11	0.22805	0.614406	4.20797	6.2202	SERPINE2
Ganglion Development (GO:0061548)	1/11	0.22805	0.614406	4.20797	6.2202	NELL1
Neurotransmitter Uptake (GO:0001504)	1/11	0.22805	0.614406	4.20797	6.2202	SNAP25
Regulation Of T-helper 17 Cell Differentiation (GO:2000319)	1/11	0.22805	0.614406	4.20797	6.2202	ZC3H12A
Positive Regulation Of Muscle Contraction (GO:0045933)	1/11	0.22805	0.614406	4.20797	6.2202	MYOCD
Positive Regulation Of Lipid Transport (GO:0032370)	1/11	0.22805	0.614406	4.20797	6.2202	ABCB4
Positive Regulation Of Hemostasis (GO:1900048)	1/11	0.22805	0.614406	4.20797	6.2202	HPSE
Cellular Response To Acetylcholine (GO:1905145)	1/11	0.22805	0.614406	4.20797	6.2202	LYPD1
Cellular Response To Fluid Shear Stress (GO:0071498)	1/11	0.22805	0.614406	4.20797	6.2202	MTSS1
Cellular Response To Growth Hormone Stimulus (GO:0071378)	1/11	0.22805	0.614406	4.20797	6.2202	PXN
Inner Ear Receptor Cell Stereocilium Organization (GO:0060122)	1/11	0.22805	0.614406	4.20797	6.2202	PLS1
Negative Regulation Of Amyloid Fibril Formation (GO:1905907)	1/11	0.22805	0.614406	4.20797	6.2202	CLU
Negative Regulation Of Heart Contraction (GO:0045822)	1/11	0.22805	0.614406	4.20797	6.2202	ZC3H12A
Positive Regulation Of Stress-Activated MAPK Cascade (GO:0032874)	4/105	0.228208	0.614406	1.66955	2.46676	MAPKBP1;TGFB2;TRAF6;ZC3H12A
Regulation Of Double-Strand Break Repair Via Homologous Recombination (GO:0010569)	3/71	0.228565	0.614406	1.85896	2.7437	SMCHD1;HELQ;TRRAP
Positive Regulation Of Cell-Substrate Adhesion (GO:0010811)	3/71	0.228565	0.614406	1.85896	2.7437	NELL1;DOCK1;TRIOBP
Negative Regulation Of Protein Secretion (GO:0050709)	2/39	0.229523	0.614406	2.27634	3.35021	IRS1;IL12A
Regulation Of Nitric Oxide Biosynthetic Process (GO:0045428)	2/39	0.229523	0.614406	2.27634	3.35021	ZC3H12A;CLU
Regulation Of Protein Tyrosine Kinase Activity (GO:0061097)	2/39	0.229523	0.614406	2.27634	3.35021	EFNA1;SHC1
Digestive Tract Development (GO:0048565)	2/39	0.229523	0.614406	2.27634	3.35021	TGFB2;BBS7
Internal Peptidyl-Lysine Acetylation (GO:0018393)	2/39	0.229523	0.614406	2.27634	3.35021	CREBBP;TRRAP
Positive Regulation Of Cytokinesis (GO:0032467)	2/39	0.229523	0.614406	2.27634	3.35021	SVIL;KIF14
Positive Regulation Of Lymphocyte Differentiation (GO:0045621)	2/39	0.229523	0.614406	2.27634	3.35021	SMARCE1;AXL
Positive Regulation Of DNA-binding Transcription Factor Activity (GO:0051091)	12/246	0.230128	0.67614	1.29942	1.909	PRDX3;ALK;SHH;MYOCD;TRAF6;TNFSF11;NKX6-1;TRIM31;CLU;WNT2;PPARGC1B;RNF220
Gliogenesis (GO:0042063)	2/24	0.232097	0.67614	2.29856	3.35729	TGFB2;HAPLN1
Response To Hexose (GO:0009746)	2/24	0.232097	0.67614	2.29856	3.35729	GCKR;VAMP2
Protein K48-linked Deubiquitination (GO:0071108)	2/24	0.232097	0.67614	2.29856	3.35729	OTUD4;USP20
Secondary Alcohol Biosynthetic Process (GO:1902653)	2/24	0.232097	0.67614	2.29856	3.35729	LSS;FDFT1
Iron Ion Transport (GO:0006826)	2/24	0.232097	0.67614	2.29856	3.35729	MCOLN1;F3
Natural Killer Cell Mediated Cytotoxicity (GO:0042267)	2/24	0.232097	0.67614	2.29856	3.35729	ULBP2;VAMP2
Regulation Of Cytoplasmic Translation (GO:2000765)	2/24	0.232097	0.67614	2.29856	3.35729	IGF2BP1;RBM24
Positive Regulation Of p38MAPK Cascade (GO:1900745)	2/24	0.232097	0.67614	2.29856	3.35729	BMP4;ZC3H12A
Neuromuscular Junction Development (GO:0007528)	2/24	0.232097	0.67614	2.29856	3.35729	UNC13A;DVL1
Negative Regulation Of Catabolic Process (GO:0009895)	3/72	0.234734	0.620625	1.83192	2.65501	NELL1;SGTA;ZDHHC7
Positive Regulation Of Protein Localization To Nucleus (GO:1900182)	3/72	0.234734	0.620625	1.83192	2.65501	YAP1;CREBBP;ZC3H12A
Bone Development (GO:0060348)	3/44	0.234746	0.67614	1.85067	2.68209	SKI;CYP26B1;SH3PXD2B
Negative Regulation Of Immune System Process (GO:0002683)	3/44	0.234746	0.67614	1.85067	2.68209	OTUD4;DAB2IP;HOXA7
Synaptic Vesicle Recycling (GO:0036465)	3/44	0.234746	0.67614	1.85067	2.68209	SNCB;STX1A;VAMP2
Embryonic Organ Morphogenesis (GO:0048562)	3/44	0.234746	0.67614	1.85067	2.68209	EFEMP1;HOXB4;SOX11
Canonical Wnt Signaling Pathway (GO:0060070)	4/65	0.234999	0.67614	1.65898	2.4025	TCF7L1;DVL1;GATA3;WNT2
Cellular Response To Light Stimulus (GO:0071482)	4/65	0.234999	0.67614	1.65898	2.4025	TRPM1;CREBBP;ERCC4;INO80
Positive Regulation Of Cell Population Proliferation (GO:0008284)	14/483	0.236253	0.620625	1.26194	1.82079	YAP1;RPS9;TGFB2;IRS1;SHC1;FLT3;KIF14;PDGFA;MEIS2;PRDX3;FGF5;CCNA2;HPSE;WNT2
Positive Regulation Of Neuron Projection Arborization (GO:0150012)	1/7	0.238111	0.67614	4.212	6.0443	DVL1
Positive Regulation Of Myeloid Cell Apoptotic Process (GO:0033034)	1/7	0.238111	0.67614	4.212	6.0443	CDKN2A
Positive Regulation Of Intracellular Steroid Hormone Receptor Signaling Pathway (GO:0033145)	1/7	0.238111	0.67614	4.212	6.0443	YAP1
Amino Sugar Catabolic Process (GO:0046348)	1/7	0.238111	0.67614	4.212	6.0443	NAGK
Adenylate Cyclase-Inhibiting G Protein-Coupled Acetylcholine Receptor Signaling Pathway (GO:0007197)	1/7	0.238111	0.67614	4.212	6.0443	CHRM3
UV Protection (GO:0009650)	1/7	0.238111	0.67614	4.212	6.0443	SDF4
T-helper 17 Cell Lineage Commitment (GO:0072540)	1/7	0.238111	0.67614	4.212	6.0443	LY9
Regulation Of Heterochromatin Formation (GO:0031445)	1/7	0.238111	0.67614	4.212	6.0443	L3MBTL3
NADH Metabolic Process (GO:0006734)	1/7	0.238111	0.67614	4.212	6.0443	NUDT12
Regulation Of Epithelial To Mesenchymal Transition Involved In Endocardial Cushion Formation (GO:1905005)	1/7	0.238111	0.67614	4.212	6.0443	TGFB2
ER Overload Response (GO:0006983)	1/7	0.238111	0.67614	4.212	6.0443	WFS1
Regulation Of Dopamine Receptor Signaling Pathway (GO:0060159)	1/7	0.238111	0.67614	4.212	6.0443	DTNBP1
Regulation Of Dendritic Cell Chemotaxis (GO:2000508)	1/7	0.238111	0.67614	4.212	6.0443	IL12A
DNA Dealkylation Involved In DNA Repair (GO:0006307)	1/7	0.238111	0.67614	4.212	6.0443	ALKBH3
DNA Dealkylation (GO:0035510)	1/7	0.238111	0.67614	4.212	6.0443	ALKBH3
Regulation Of Chemokine-Mediated Signaling Pathway (GO:0070099)	1/7	0.238111	0.67614	4.212	6.0443	ROBO1
Terpenoid Metabolic Process (GO:0006721)	1/7	0.238111	0.67614	4.212	6.0443	FDFT1
Galactosylceramide Metabolic Process (GO:0006681)	1/7	0.238111	0.67614	4.212	6.0443	UGT8
Fructose Transmembrane Transport (GO:0015755)	1/7	0.238111	0.67614	4.212	6.0443	SLC2A3
Positive Regulation Of Execution Phase Of Apoptosis (GO:1900119)	1/7	0.238111	0.67614	4.212	6.0443	ZC3H12A
Positive Regulation Of Epithelial Tube Formation (GO:1905278)	1/7	0.238111	0.67614	4.212	6.0443	GATA3
Positive Regulation Of Dendritic Cell Chemotaxis (GO:2000510)	1/7	0.238111	0.67614	4.212	6.0443	IL12A
Positive Regulation Of Calcium Ion Import (GO:0090280)	1/7	0.238111	0.67614	4.212	6.0443	CXCL12
Positive Regulation Of Astrocyte Differentiation (GO:0048711)	1/7	0.238111	0.67614	4.212	6.0443	SERPINE2
Positive Regulation Of Aspartic-Type Peptidase Activity (GO:1905247)	1/7	0.238111	0.67614	4.212	6.0443	EFNA1
Positive Regulation Of DNA Demethylation (GO:1901537)	1/7	0.238111	0.67614	4.212	6.0443	OTUD4
Positive Regulation Of CD4-positive, Alpha-Beta T Cell Differentiation (GO:0043372)	1/7	0.238111	0.67614	4.212	6.0443	HLA-DRA
Positive Regulation Of Arp2/3 Complex-Mediated Actin Nucleation (GO:2000601)	1/7	0.238111	0.67614	4.212	6.0443	CYFIP1
Platelet Activating Factor Metabolic Process (GO:0046469)	1/7	0.238111	0.67614	4.212	6.0443	PAFAH1B1
Plasma Membrane To Endosome Transport (GO:0048227)	1/7	0.238111	0.67614	4.212	6.0443	SORT1
Olefinic Compound Biosynthetic Process (GO:0120255)	1/7	0.238111	0.67614	4.212	6.0443	CACNA1H
Norepinephrine Metabolic Process (GO:0042415)	1/7	0.238111	0.67614	4.212	6.0443	GATA3
Nonribosomal Peptide Biosynthetic Process (GO:0019184)	1/7	0.238111	0.67614	4.212	6.0443	HAGH
Neurotransmitter Receptor Diffusion Trapping (GO:0099628)	1/7	0.238111	0.67614	4.212	6.0443	DLG4
Neuron Fate Specification (GO:0048665)	1/7	0.238111	0.67614	4.212	6.0443	MYT1L
Glucocorticoid Metabolic Process (GO:0008211)	1/7	0.238111	0.67614	4.212	6.0443	HSD11B2
Ventricular Trabecula Myocardium Morphogenesis (GO:0003222)	1/7	0.238111	0.67614	4.212	6.0443	TGFB2
Immunological Synapse Formation (GO:0001771)	1/7	0.238111	0.67614	4.212	6.0443	CD6
Lactate Metabolic Process (GO:0006089)	1/7	0.238111	0.67614	4.212	6.0443	PER2
Mitochondrial tRNA Modification (GO:0070900)	1/7	0.238111	0.67614	4.212	6.0443	METTL8
Mitral Valve Development (GO:0003174)	1/7	0.238111	0.67614	4.212	6.0443	EFNA1
Negative Regulation Of Amyloid-Beta Clearance (GO:1900222)	1/7	0.238111	0.67614	4.212	6.0443	MYOCD
Negative Regulation Of Circadian Rhythm (GO:0042754)	1/7	0.238111	0.67614	4.212	6.0443	PER2
Negative Regulation Of Nitric Oxide Biosynthetic Process (GO:0045019)	1/7	0.238111	0.67614	4.212	6.0443	ZC3H12A
Negative Regulation Of Nitric Oxide Metabolic Process (GO:1904406)	1/7	0.238111	0.67614	4.212	6.0443	ZC3H12A
Negative Regulation Of Osteoblast Proliferation (GO:0033689)	1/7	0.238111	0.67614	4.212	6.0443	NELL1
Negative Regulation Of Vascular Associated Smooth Muscle Cell Differentiation (GO:1905064)	1/7	0.238111	0.67614	4.212	6.0443	FGF9
Neuroepithelial Cell Differentiation (GO:0060563)	1/7	0.238111	0.67614	4.212	6.0443	SOX11
tRNA Aminoacylation For Mitochondrial Protein Translation (GO:0070127)	1/7	0.238111	0.67614	4.212	6.0443	WARS2
Sulfur Amino Acid Transport (GO:0000101)	1/7	0.238111	0.67614	4.212	6.0443	SLC1A1
Establishment Of Planar Polarity (GO:0001736)	1/7	0.238111	0.67614	4.212	6.0443	BRSK2
snRNA Transcription By RNA Polymerase III (GO:0042796)	1/7	0.238111	0.67614	4.212	6.0443	SNAPC1
Endonucleolytic Cleavage In ITS1 To Separate SSU-rRNA From 5.8S rRNA And LSU-rRNA From Tricistronic rRNA Transcript (SSU-rRNA, 5.8S rRNA, LSU-rRNA) (GO:0000447)	1/7	0.238111	0.67614	4.212	6.0443	UTP20
Dopamine Uptake (GO:0090494)	1/7	0.238111	0.67614	4.212	6.0443	SLC22A3
Response To Potassium Ion (GO:0035864)	1/7	0.238111	0.67614	4.212	6.0443	DLG4
Dermatan Sulfate Proteoglycan Biosynthetic Process (GO:0050651)	1/7	0.238111	0.67614	4.212	6.0443	CHST12
Coronary Vasculature Morphogenesis (GO:0060977)	1/7	0.238111	0.67614	4.212	6.0443	NELL1
Response To Epinephrine (GO:0071871)	1/7	0.238111	0.67614	4.212	6.0443	KCNQ1
Collecting Duct Development (GO:0072044)	1/7	0.238111	0.67614	4.212	6.0443	SHH
Cellular Response To Potassium Ion (GO:0035865)	1/7	0.238111	0.67614	4.212	6.0443	DLG4
Cellular Response To Interferon-Alpha (GO:0035457)	1/7	0.238111	0.67614	4.212	6.0443	GATA3
Cellular Response To Epinephrine Stimulus (GO:0071872)	1/7	0.238111	0.67614	4.212	6.0443	KCNQ1
Regulation Of Skeletal Muscle Fiber Development (GO:0048742)	1/7	0.238111	0.67614	4.212	6.0443	MYF6
Catecholamine Transport (GO:0051937)	1/7	0.238111	0.67614	4.212	6.0443	SLC22A3
Axon Ensheathment In Central Nervous System (GO:0032291)	1/7	0.238111	0.67614	4.212	6.0443	CNTNAP1
Atrial Cardiac Muscle Cell To AV Node Cell Signaling (GO:0086026)	1/7	0.238111	0.67614	4.212	6.0443	KCNQ1
Regulation Of Natural Killer Cell Mediated Cytotoxicity Directed Against Tumor Cell Target (GO:0002858)	1/7	0.238111	0.67614	4.212	6.0443	IL12A
Positive Regulation Of Vascular Endothelial Growth Factor Signaling Pathway (GO:1900748)	1/7	0.238111	0.67614	4.212	6.0443	ROBO1
Postsynaptic Neurotransmitter Receptor Diffusion Trapping (GO:0098970)	1/7	0.238111	0.67614	4.212	6.0443	DLG4
Regulation Of CD4-positive, Alpha-Beta T Cell Activation (GO:2000514)	1/7	0.238111	0.67614	4.212	6.0443	HLA-DRA
Regulation Of Alpha-Beta T Cell Differentiation (GO:0046637)	1/7	0.238111	0.67614	4.212	6.0443	SHH
Regulation Of DNA-templated Transcription In Response To Stress (GO:0043620)	1/7	0.238111	0.67614	4.212	6.0443	RGS14
Regulation Of CD8-positive, Alpha-Beta T Cell Differentiation (GO:0043376)	1/7	0.238111	0.67614	4.212	6.0443	RUNX1
Regulation Of Cdc42 Protein Signal Transduction (GO:0032489)	1/7	0.238111	0.67614	4.212	6.0443	NELL1
Protein Localization To Ciliary Transition Zone (GO:1904491)	1/7	0.238111	0.67614	4.212	6.0443	TCTN2
Purine Nucleotide Catabolic Process (GO:0006195)	1/7	0.238111	0.67614	4.212	6.0443	NUDT12
Purine-Containing Compound Metabolic Process (GO:0072521)	1/7	0.238111	0.67614	4.212	6.0443	FHIT
Regulation Of Cytokine-Mediated Signaling Pathway (GO:0001959)	2/40	0.238154	0.620625	2.21632	3.18007	AXL;TRIM44
Regulation Of Microtubule Cytoskeleton Organization (GO:0070507)	2/40	0.238154	0.620625	2.21632	3.18007	PRKAA2;MAPRE2
Aortic Valve Development (GO:0003176)	2/40	0.238154	0.620625	2.21632	3.18007	EFNA1;ROBO1
Synaptic Vesicle Endocytosis (GO:0048488)	2/40	0.238154	0.620625	2.21632	3.18007	SNCB;STX1A
Endothelial Cell Migration (GO:0043542)	2/40	0.238154	0.620625	2.21632	3.18007	NELL1;PXN
Regulation Of Cellular Response To Stress (GO:0080135)	4/107	0.238194	0.620625	1.63696	2.3485	CREBBP;DNAJC7;TRRAP;INO80
Positive Regulation Of Autophagy (GO:0010508)	4/107	0.238194	0.620625	1.63696	2.3485	PRKAA2;USP20;ZC3H12A;SQSTM1
Ubiquitin-Dependent ERAD Pathway (GO:0030433)	3/73	0.240932	0.620625	1.80566	2.56989	WFS1;SGTA;STUB1
Response To Reactive Oxygen Species (GO:0000302)	4/66	0.243288	0.67614	1.63214	2.30705	PRDX3;PXN;PEX10;SQSTM1
Positive Regulation Of Plasma Membrane Bounded Cell Projection Assembly (GO:0120034)	5/88	0.244437	0.67614	1.52433	2.14747	CYFIP1;NELL1;EPS8L3;MARK4;DEF8
Regulation Of Apoptotic Signaling Pathway (GO:2001233)	3/45	0.24499	0.67614	1.80651	2.54093	TRAF7;DAB2IP;FAIM2
Epidermal Growth Factor Receptor Signaling Pathway (GO:0007173)	3/45	0.24499	0.67614	1.80651	2.54093	BTC;EFEMP1;SHC1
Regulation Of Telomerase Activity (GO:0051972)	3/45	0.24499	0.67614	1.80651	2.54093	PARP4;TNKS;ERCC4
Positive Regulation Of mRNA Catabolic Process (GO:0061014)	3/45	0.24499	0.67614	1.80651	2.54093	MOV10;ZC3H12A;RBM24
Synaptic Membrane Adhesion (GO:0099560)	1/12	0.246007	0.620625	3.82524	5.36449	PTPRF
Glucose Import (GO:0046323)	1/12	0.246007	0.620625	3.82524	5.36449	ZDHHC7
Negative Regulation Of Coagulation (GO:0050819)	1/12	0.246007	0.620625	3.82524	5.36449	SERPINE2
Negative Regulation Of Substrate Adhesion-Dependent Cell Spreading (GO:1900025)	1/12	0.246007	0.620625	3.82524	5.36449	AP1AR
Positive Regulation Of ERAD Pathway (GO:1904294)	1/12	0.246007	0.620625	3.82524	5.36449	SGTA
Calcium Ion Import (GO:0070509)	1/12	0.246007	0.620625	3.82524	5.36449	CACNA1H
Regulation Of Lymphocyte Migration (GO:2000401)	1/12	0.246007	0.620625	3.82524	5.36449	SPNS2
Regulation Of Leukocyte Adhesion To Vascular Endothelial Cell (GO:1904994)	1/12	0.246007	0.620625	3.82524	5.36449	TRAF6
UV-damage Excision Repair (GO:0070914)	1/12	0.246007	0.620625	3.82524	5.36449	INO80
MyD88-dependent Toll-Like Receptor Signaling Pathway (GO:0002755)	1/12	0.246007	0.620625	3.82524	5.36449	TRAF6
Cardiac Right Ventricle Morphogenesis (GO:0003215)	1/12	0.246007	0.620625	3.82524	5.36449	TGFB2
Adult Locomotory Behavior (GO:0008344)	1/12	0.246007	0.620625	3.82524	5.36449	PAFAH1B1
Cell Projection Assembly (GO:0030031)	1/12	0.246007	0.620625	3.82524	5.36449	PDGFA
Cell-Cell Junction Maintenance (GO:0045217)	1/12	0.246007	0.620625	3.82524	5.36449	MTSS1
Cardiolipin Metabolic Process (GO:0032048)	1/12	0.246007	0.620625	3.82524	5.36449	LCLAT1
Endothelium Development (GO:0003158)	1/12	0.246007	0.620625	3.82524	5.36449	KRIT1
Sodium Ion Export Across Plasma Membrane (GO:0036376)	1/12	0.246007	0.620625	3.82524	5.36449	ATP1A1
Sphingomyelin Metabolic Process (GO:0006684)	1/12	0.246007	0.620625	3.82524	5.36449	SAMD8
Regulation Of Actomyosin Structure Organization (GO:0110020)	1/12	0.246007	0.620625	3.82524	5.36449	ALMS1
Positive Regulation Of mRNA Metabolic Process (GO:1903313)	1/12	0.246007	0.620625	3.82524	5.36449	ZC3H12A
Positive Regulation Of Ruffle Assembly (GO:1900029)	1/12	0.246007	0.620625	3.82524	5.36449	DEF8
Regulation Of Retinoic Acid Receptor Signaling Pathway (GO:0048385)	1/12	0.246007	0.620625	3.82524	5.36449	CTBP2
Response To Thyroid Hormone (GO:0097066)	1/12	0.246007	0.620625	3.82524	5.36449	RDX
Positive Regulation Of Fatty Acid Oxidation (GO:0046321)	1/12	0.246007	0.620625	3.82524	5.36449	IRS1
Pseudouridine Synthesis (GO:0001522)	1/12	0.246007	0.620625	3.82524	5.36449	PUSL1
Positive Regulation Of Insulin Receptor Signaling Pathway (GO:0046628)	1/12	0.246007	0.620625	3.82524	5.36449	IRS1
Mitotic DNA Integrity Checkpoint Signaling (GO:0044774)	1/12	0.246007	0.620625	3.82524	5.36449	HUS1B
Myelination In Peripheral Nervous System (GO:0022011)	1/12	0.246007	0.620625	3.82524	5.36449	CNTNAP1
Granulocyte Differentiation (GO:0030851)	1/12	0.246007	0.620625	3.82524	5.36449	JAGN1
Mitochondrial Electron Transport, Ubiquinol To Cytochrome C (GO:0006122)	1/12	0.246007	0.620625	3.82524	5.36449	UQCRC1
Negative Regulation By Host Of Viral Process (GO:0044793)	1/12	0.246007	0.620625	3.82524	5.36449	ZC3H12A
Negative Regulation Of Alcohol Biosynthetic Process (GO:1902931)	1/12	0.246007	0.620625	3.82524	5.36449	GFI1
Osteoclast Differentiation (GO:0030316)	2/25	0.246362	0.67614	2.19851	3.08001	TNFSF11;OSCAR
Negative Regulation Of Telomere Maintenance Via Telomere Lengthening (GO:1904357)	2/25	0.246362	0.67614	2.19851	3.08001	TNKS;ERCC4
Negative Regulation Of Intrinsic Apoptotic Signaling Pathway In Response To DNA Damage (GO:1902230)	2/25	0.246362	0.67614	2.19851	3.08001	CXCL12;CLU
Regulation Of Protein Processing (GO:0070613)	2/25	0.246362	0.67614	2.19851	3.08001	SERPINE2;RUNX1
Regulation Of Chondrocyte Differentiation (GO:0032330)	2/25	0.246362	0.67614	2.19851	3.08001	EFEMP1;ZBTB16
Regulation Of Hippo Signaling (GO:0035330)	2/25	0.246362	0.67614	2.19851	3.08001	SOX11;VGLL4
Negative Regulation Of Lipid Biosynthetic Process (GO:0051055)	2/25	0.246362	0.67614	2.19851	3.08001	UBR4;DCAF5
Negative Regulation Of Signaling Receptor Activity (GO:2000272)	2/25	0.246362	0.67614	2.19851	3.08001	ZFYVE28;ERRFI1
Negative Regulation Of Proteolysis Involved In Protein Catabolic Process (GO:1903051)	2/25	0.246362	0.67614	2.19851	3.08001	EFNA1;SGTA
Negative Regulation Of Response To Endoplasmic Reticulum Stress (GO:1903573)	2/25	0.246362	0.67614	2.19851	3.08001	WFS1;CLU
Negative Regulation Of Stress Fiber Assembly (GO:0051497)	2/25	0.246362	0.67614	2.19851	3.08001	TMEFF2;CGNL1
Cellular Response To Hexose Stimulus (GO:0071331)	2/25	0.246362	0.67614	2.19851	3.08001	PRKAA2;ZBTB20
Positive Regulation Of Interleukin-2 Production (GO:0032743)	2/25	0.246362	0.67614	2.19851	3.08001	TRAF6;RUNX1
Proteoglycan Metabolic Process (GO:0006029)	2/25	0.246362	0.67614	2.19851	3.08001	CHST12;HPSE
Lamellipodium Assembly (GO:0030032)	2/25	0.246362	0.67614	2.19851	3.08001	CYFIP1;ARHGEF7
Cholesterol Biosynthetic Process (GO:0006695)	2/25	0.246362	0.67614	2.19851	3.08001	LSS;FDFT1
Stem Cell Differentiation (GO:0048863)	2/41	0.246801	0.620625	2.15938	3.02136	TGFB2;ELL3
Negative Regulation Of Proteolysis (GO:0045861)	2/41	0.246801	0.620625	2.15938	3.02136	EFNA1;SERPINE2
Regulation Of Microtubule-Based Process (GO:0032886)	2/41	0.246801	0.620625	2.15938	3.02136	MACF1;PRKAA2
Double-Strand Break Repair Via Nonhomologous End Joining (GO:0006303)	2/41	0.246801	0.620625	2.15938	3.02136	HELQ;ERCC4
Import Into Nucleus (GO:0051170)	3/74	0.247156	0.620625	1.78014	2.48816	IPO13;POM121L2;GCKR
Regulation Of Wnt Signaling Pathway (GO:0030111)	4/109	0.248281	0.620625	1.60562	2.23694	MACF1;TCF7L1;APCDD1;SOX7
Regulation Of Cell Population Proliferation (GO:0042127)	21/766	0.248784	0.620625	1.19291	1.65954	YAP1;CGREF1;RPS9;TGFB2;MYOCD;BTG1;CTBP2;CDKN2A;IRS1;SHC1;FLT3;KIF14;PDGFA;CLU;MEIS2;PRDX3;FGF5;TMEM115;UTP20;SOX7;WNT2
Cytokine-Mediated Signaling Pathway (GO:0019221)	8/257	0.250009	0.620625	1.35587	1.87958	YAP1;JAGN1;CXCL12;FLT3;TRAF6;IL12A;CXCL3;ADIPOR2
Cellular Response To Chemical Stress (GO:0062197)	5/89	0.251613	0.67614	1.5061	2.07821	PRDX3;PRKAA2;SRXN1;ZC3H12A;GPX5
Regulation Of Neurogenesis (GO:0050767)	4/67	0.251641	0.67614	1.60615	2.21608	YAP1;PER2;RGS14;SOX11
Regulation Of JNK Cascade (GO:0046328)	4/110	0.253358	0.620625	1.59039	2.18353	MAPKBP1;PHLPP1;TRAF6;MAP4K4
Regulation Of Fat Cell Differentiation (GO:0045598)	3/75	0.253406	0.620625	1.75532	2.40964	YAP1;ZBTB16;ZC3H12A
Chromatin Remodeling (GO:0006338)	11/228	0.253744	0.67614	1.28389	1.76076	TADA2B;PER2;SMARCE1;TAF6L;KDM4A;PHF1;PRDM16;DPF3;INO80;CHD1L;BMI1
Regulation Of Epidermal Growth Factor Receptor Signaling Pathway (GO:0042058)	3/46	0.255302	0.67614	1.76441	2.40896	ZFYVE28;ERRFI1;DAB2IP
Mitotic G2/M Transition Checkpoint (GO:0044818)	3/46	0.255302	0.67614	1.76441	2.40896	RAD50;HUS1B;CDC14B
Regulation Of mRNA Catabolic Process (GO:0061013)	3/46	0.255302	0.67614	1.76441	2.40896	MOV10;ZC3H12A;RBM24
Response To Glucose (GO:0009749)	3/46	0.255302	0.67614	1.76441	2.40896	PRKAA2;ZBTB20;VAMP2
Positive Regulation Of Cell-Cell Adhesion (GO:0022409)	3/46	0.255302	0.67614	1.76441	2.40896	PTPRU;TNFSF11;FSTL3
Regulation Of Nucleic Acid-Templated Transcription (GO:1903506)	13/452	0.255321	0.620625	1.25107	1.70801	CREBBP;TCF7L1;BTG1;CRABP2;TRRAP;NAB1;ONECUT1;HOXD13;EFEMP1;ZZZ3;SETBP1;SOX7;PPARGC1B
DNA Integrity Checkpoint Signaling (GO:0031570)	2/42	0.255458	0.620625	2.10529	2.87309	ERCC4;HUS1B
Cellular Response To Glucose Starvation (GO:0042149)	2/42	0.255458	0.620625	2.10529	2.87309	PRKAA2;ZC3H12A
Cardiac Ventricle Morphogenesis (GO:0003208)	2/42	0.255458	0.620625	2.10529	2.87309	TGFB2;CPE
Lysosome Localization (GO:0032418)	2/42	0.255458	0.620625	2.10529	2.87309	KLC2;DEF8
Substantia Nigra Development (GO:0021762)	2/42	0.255458	0.620625	2.10529	2.87309	ERCC4;SYNGR3
Double-Strand Break Repair Via Homologous Recombination (GO:0000724)	4/111	0.258458	0.620625	1.57545	2.13162	HELQ;ERCC4;HUS1B;INO80
Regulation Of Transforming Growth Factor Beta Receptor Signaling Pathway (GO:0017015)	4/111	0.258458	0.620625	1.57545	2.13162	CREBBP;PRDM16;STUB1;IL17RD
Negative Regulation Of Transmembrane Receptor Protein Serine/Threonine Kinase Signaling Pathway (GO:0090101)	4/111	0.258458	0.620625	1.57545	2.13162	PRDM16;CRIM1;STUB1;IL17RD
Mitotic Cell Cycle Phase Transition (GO:0044772)	4/111	0.258458	0.620625	1.57545	2.13162	CCNA2;CCNJ;CDC25C;EIF4E
Regulation Of Phosphatidylinositol 3-Kinase Signaling (GO:0014066)	5/90	0.258841	0.67614	1.48831	2.01151	TGFB2;FLT3;UNC5B;DAB2IP;PDGFA
Wnt Signaling Pathway (GO:0016055)	3/76	0.259677	0.620625	1.73119	2.33419	TCF7L1;CPE;WNT2
Cell-Cell Junction Organization (GO:0045216)	4/68	0.260054	0.67614	1.58097	2.12936	CLDN5;TGFB2;PCDHGB4;CDH9
Skin Development (GO:0043588)	4/68	0.260054	0.67614	1.58097	2.12936	ERRFI1;ITGB4;PDGFA;ITGA6
Telomere Maintenance (GO:0000723)	4/68	0.260054	0.67614	1.58097	2.12936	RAD50;ERCC4;HUS1B;INO80
Neuropeptide Signaling Pathway (GO:0007218)	4/68	0.260054	0.67614	1.58097	2.12936	GLRB;SORT1;CPE;SORCS1
Regulation Of Keratinocyte Differentiation (GO:0045616)	2/26	0.260656	0.67614	2.1068	2.8327	ERRFI1;HOXA7
Plasma Membrane Invagination (GO:0099024)	2/26	0.260656	0.67614	2.1068	2.8327	SNX9;DOCK1
Respiratory Chain Complex IV Assembly (GO:0008535)	2/26	0.260656	0.67614	2.1068	2.8327	SURF1;COX18
Nucleic Acid Phosphodiester Bond Hydrolysis (GO:0090305)	2/26	0.260656	0.67614	2.1068	2.8327	RAD50;ZC3H12A
Negative Regulation Of Endothelial Cell Apoptotic Process (GO:2000352)	2/26	0.260656	0.67614	2.1068	2.8327	KRIT1;GATA3
Regulation Of Fatty Acid Biosynthetic Process (GO:0042304)	2/26	0.260656	0.67614	2.1068	2.8327	UBR4;DCAF5
Regulation Of Nucleotide-Excision Repair (GO:2000819)	2/26	0.260656	0.67614	2.1068	2.8327	SMARCE1;DPF3
Cell-Cell Adhesion Mediated By Cadherin (GO:0044331)	2/26	0.260656	0.67614	2.1068	2.8327	PCDHGB4;CDH9
Protein Localization To Cell Surface (GO:0034394)	2/26	0.260656	0.67614	2.1068	2.8327	PTPRU;EMP2
Positive Regulation Of Phosphatidylinositol 3-Kinase Activity (GO:0043552)	2/26	0.260656	0.67614	2.1068	2.8327	FLT3;IRS1
Acute Inflammatory Response (GO:0002526)	2/26	0.260656	0.67614	2.1068	2.8327	CRP;CD6
Wnt Signaling Pathway, Planar Cell Polarity Pathway (GO:0060071)	2/26	0.260656	0.67614	2.1068	2.8327	DVL1;PRICKLE1
Camera-Type Eye Development (GO:0043010)	2/26	0.260656	0.67614	2.1068	2.8327	SKI;EFEMP1
Positive Regulation Of Double-Strand Break Repair Via Nonhomologous End Joining (GO:2001034)	1/13	0.263548	0.620625	3.50629	4.6757	SMCHD1
Positive Regulation Of Insulin Secretion Involved In Cellular Response To Glucose Stimulus (GO:0035774)	1/13	0.263548	0.620625	3.50629	4.6757	RFX6
Protein Import Into Peroxisome Matrix (GO:0016558)	1/13	0.263548	0.620625	3.50629	4.6757	PEX10
Regulation Of Fatty Acid Beta-Oxidation (GO:0031998)	1/13	0.263548	0.620625	3.50629	4.6757	IRS1
Regulation Of Humoral Immune Response (GO:0002920)	1/13	0.263548	0.620625	3.50629	4.6757	SPNS2
Regulation Of Macrophage Cytokine Production (GO:0010935)	1/13	0.263548	0.620625	3.50629	4.6757	TGFB2
GTP Metabolic Process (GO:0046039)	1/13	0.263548	0.620625	3.50629	4.6757	EFNA1
Neuromuscular Process Controlling Balance (GO:0050885)	1/13	0.263548	0.620625	3.50629	4.6757	PAFAH1B1
Negative Regulation Of Translational Initiation (GO:0045947)	1/13	0.263548	0.620625	3.50629	4.6757	EIF4EBP2
Intracellular Potassium Ion Homeostasis (GO:0030007)	1/13	0.263548	0.620625	3.50629	4.6757	ATP1A1
Lipid Oxidation (GO:0034440)	1/13	0.263548	0.620625	3.50629	4.6757	ADIPOR2
Positive Regulation Of Glycogen Biosynthetic Process (GO:0045725)	1/13	0.263548	0.620625	3.50629	4.6757	IRS1
Regulation Of cAMP-dependent Protein Kinase Activity (GO:2000479)	1/13	0.263548	0.620625	3.50629	4.6757	PRKAR1A
Plasma Membrane Tubulation (GO:0097320)	1/13	0.263548	0.620625	3.50629	4.6757	SNX9
Positive Regulation Of Cellular Response To Insulin Stimulus (GO:1900078)	1/13	0.263548	0.620625	3.50629	4.6757	IRS1
Negative Regulation Of Cell Activation (GO:0050866)	1/13	0.263548	0.620625	3.50629	4.6757	PDGFA
Negative Regulation Of Endoplasmic Reticulum Unfolded Protein Response (GO:1900102)	1/13	0.263548	0.620625	3.50629	4.6757	WFS1
Microvillus Organization (GO:0032528)	1/13	0.263548	0.620625	3.50629	4.6757	MAP4K4
Negative Regulation Of Cartilage Development (GO:0061037)	1/13	0.263548	0.620625	3.50629	4.6757	EFEMP1
Antigen Processing And Presentation Of Endogenous Peptide Antigen Via MHC Class I Via ER Pathway (GO:0002484)	1/13	0.263548	0.620625	3.50629	4.6757	ULBP2
Antigen Processing And Presentation Of Peptide Antigen Via MHC Class Ib (GO:0002428)	1/13	0.263548	0.620625	3.50629	4.6757	ULBP2
Antigen Processing And Presentation Of Endogenous Peptide Antigen Via MHC Class Ib (GO:0002476)	1/13	0.263548	0.620625	3.50629	4.6757	ULBP2
Antigen Processing And Presentation Of Endogenous Peptide Antigen Via MHC Class I Via ER Pathway, TAP-independent (GO:0002486)	1/13	0.263548	0.620625	3.50629	4.6757	ULBP2
Substrate-Dependent Cell Migration (GO:0006929)	1/13	0.263548	0.620625	3.50629	4.6757	NELL1
Ether Lipid Metabolic Process (GO:0046485)	1/13	0.263548	0.620625	3.50629	4.6757	PAFAH1B1
Interleukin-6-Mediated Signaling Pathway (GO:0070102)	1/13	0.263548	0.620625	3.50629	4.6757	YAP1
ERBB2 Signaling Pathway (GO:0038128)	1/13	0.263548	0.620625	3.50629	4.6757	STUB1
Atrioventricular Valve Development (GO:0003171)	1/13	0.263548	0.620625	3.50629	4.6757	TGFB2
Branching Involved In Blood Vessel Morphogenesis (GO:0001569)	1/13	0.263548	0.620625	3.50629	4.6757	NELL1
Cellular Modified Amino Acid Catabolic Process (GO:0042219)	1/13	0.263548	0.620625	3.50629	4.6757	ALDH4A1
Endoplasmic Reticulum Mannose Trimming (GO:1904380)	1/13	0.263548	0.620625	3.50629	4.6757	EDEM3
Cellular Response To Arsenic-Containing Substance (GO:0071243)	1/13	0.263548	0.620625	3.50629	4.6757	ZC3H12A
Endonucleolytic Cleavage Of Tricistronic rRNA Transcript (SSU-rRNA, 5.8S rRNA, LSU-rRNA) (GO:0000479)	1/13	0.263548	0.620625	3.50629	4.6757	UTP20
Secondary Palate Development (GO:0062009)	1/13	0.263548	0.620625	3.50629	4.6757	TGFB2
Cotranslational Protein Targeting To Membrane (GO:0006613)	1/13	0.263548	0.620625	3.50629	4.6757	SIL1
Atrial Septum Development (GO:0003283)	1/13	0.263548	0.620625	3.50629	4.6757	TGFB2
Regulation Of Cell Projection Organization (GO:0031344)	1/13	0.263548	0.620625	3.50629	4.6757	MACF1
Regulation Of Protein Serine/Threonine Kinase Activity (GO:0071900)	4/112	0.263577	0.620625	1.56078	2.08116	CCNA2;CCNJ;CDKN2A;CDC25C
mRNA Destabilization (GO:0061157)	2/43	0.264121	0.620625	2.05384	2.73437	ZC3H12A;RBM24
Glycolipid Biosynthetic Process (GO:0009247)	2/43	0.264121	0.620625	2.05384	2.73437	PGAP2;PIGY
Energy Derivation By Oxidation Of Organic Compounds (GO:0015980)	2/43	0.264121	0.620625	2.05384	2.73437	CHCHD5;UQCRC1
Positive Regulation Of Biomineral Tissue Development (GO:0070169)	2/43	0.264121	0.620625	2.05384	2.73437	CCNA2;NELL1
Regulation Of Filopodium Assembly (GO:0051489)	2/43	0.264121	0.620625	2.05384	2.73437	NELL1;CLU
Positive Regulation Of Cell Division (GO:0051781)	2/43	0.264121	0.620625	2.05384	2.73437	SVIL;KIF14
Positive Regulation Of Cell-Matrix Adhesion (GO:0001954)	2/43	0.264121	0.620625	2.05384	2.73437	NELL1;MAP4K4
Regulation Of Interleukin-2 Production (GO:0032663)	3/47	0.265674	0.67614	1.72422	2.28543	TRAF6;IL17F;RUNX1
Positive Regulation Of Smooth Muscle Cell Proliferation (GO:0048661)	3/47	0.265674	0.67614	1.72422	2.28543	BMP4;FGF9;IGFBP5
Positive Regulation Of Response To Stimulus (GO:0048584)	3/77	0.265969	0.62357	1.7077	2.26164	SMCHD1;TGFB2;INO80
Negative Regulation Of Transforming Growth Factor Beta Receptor Signaling Pathway (GO:0030512)	3/77	0.265969	0.62357	1.7077	2.26164	PRDM16;STUB1;IL17RD
Lymphocyte Differentiation (GO:0030098)	5/91	0.266118	0.67614	1.47092	1.94723	FLT3;AXL;PAX5;GATA3;RELB
CD40 Signaling Pathway (GO:0023035)	1/8	0.267149	0.67614	3.6101	4.76514	ITGA5
Cdc42 Protein Signal Transduction (GO:0032488)	1/8	0.267149	0.67614	3.6101	4.76514	RHOBTB1
Regulation Of Defense Response To Bacterium (GO:1900424)	1/8	0.267149	0.67614	3.6101	4.76514	MAPKBP1
Regulation Of Endothelial Cell Differentiation (GO:0045601)	1/8	0.267149	0.67614	3.6101	4.76514	BTG1
Regulation Of Generation Of Precursor Metabolites And Energy (GO:0043467)	1/8	0.267149	0.67614	3.6101	4.76514	PRDM16
Regulation Of Glial Cell Proliferation (GO:0060251)	1/8	0.267149	0.67614	3.6101	4.76514	SOX11
Regulation Of Fibroblast Apoptotic Process (GO:2000269)	1/8	0.267149	0.67614	3.6101	4.76514	BTG1
Vascular Associated Smooth Muscle Cell Differentiation (GO:0035886)	1/8	0.267149	0.67614	3.6101	4.76514	MYOCD
Ubiquitin-Dependent Protein Catabolic Process Via The C-end Degron Rule Pathway (GO:0140627)	1/8	0.267149	0.67614	3.6101	4.76514	KLHDC3
Type B Pancreatic Cell Differentiation (GO:0003309)	1/8	0.267149	0.67614	3.6101	4.76514	RFX6
Fructose 1,6-Bisphosphate Metabolic Process (GO:0030388)	1/8	0.267149	0.67614	3.6101	4.76514	PFKP
Fat-Soluble Vitamin Catabolic Process (GO:0042363)	1/8	0.267149	0.67614	3.6101	4.76514	CYP26B1
Sympathetic Ganglion Development (GO:0061549)	1/8	0.267149	0.67614	3.6101	4.76514	NELL1
Sphingosine-1-Phosphate Receptor Signaling Pathway (GO:0003376)	1/8	0.267149	0.67614	3.6101	4.76514	SPNS2
Endothelial Cell Chemotaxis (GO:0035767)	1/8	0.267149	0.67614	3.6101	4.76514	NELL1
Serotonin Uptake (GO:0051610)	1/8	0.267149	0.67614	3.6101	4.76514	SLC22A3
Embryonic Digestive Tract Morphogenesis (GO:0048557)	1/8	0.267149	0.67614	3.6101	4.76514	SOX11
Sensory Organ Morphogenesis (GO:0090596)	1/8	0.267149	0.67614	3.6101	4.76514	SKI
Dehydroascorbic Acid Transport (GO:0070837)	1/8	0.267149	0.67614	3.6101	4.76514	SLC2A3
Constitutive Heterochromatin Formation (GO:0140719)	1/8	0.267149	0.67614	3.6101	4.76514	SMCHD1
Commissural Neuron Axon Guidance (GO:0071679)	1/8	0.267149	0.67614	3.6101	4.76514	NELL1
Regulation Of Type B Pancreatic Cell Development (GO:2000074)	1/8	0.267149	0.67614	3.6101	4.76514	NKX6-1
Nuclear Membrane Disassembly (GO:0051081)	1/8	0.267149	0.67614	3.6101	4.76514	LPIN1
Regulation Of Protein Localization To Early Endosome (GO:1902965)	1/8	0.267149	0.67614	3.6101	4.76514	RDX
Brown Fat Cell Differentiation (GO:0050873)	1/8	0.267149	0.67614	3.6101	4.76514	PRDM16
Regulation Of Pinocytosis (GO:0048548)	1/8	0.267149	0.67614	3.6101	4.76514	AXL
Box C/D snoRNP Assembly (GO:0000492)	1/8	0.267149	0.67614	3.6101	4.76514	ZNHIT6
Regulation Of Pattern Recognition Receptor Signaling Pathway (GO:0062207)	1/8	0.267149	0.67614	3.6101	4.76514	GFI1
Regulation Of Nuclear Cell Cycle DNA Replication (GO:0033262)	1/8	0.267149	0.67614	3.6101	4.76514	INO80
Autophagosome-Lysosome Fusion (GO:0061909)	1/8	0.267149	0.67614	3.6101	4.76514	TOM1
Regulation Of Nephron Tubule Epithelial Cell Differentiation (GO:0072182)	1/8	0.267149	0.67614	3.6101	4.76514	GATA3
Actin Filament Network Formation (GO:0051639)	1/8	0.267149	0.67614	3.6101	4.76514	PLS1
T-helper 17 Cell Differentiation (GO:0072539)	1/8	0.267149	0.67614	3.6101	4.76514	LY9
T Cell Mediated Cytotoxicity (GO:0001913)	1/8	0.267149	0.67614	3.6101	4.76514	EMP2
Intermembrane Lipid Transfer (GO:0120009)	1/8	0.267149	0.67614	3.6101	4.76514	GLTP
Regulation Of Skeletal Muscle Cell Differentiation (GO:2001014)	1/8	0.267149	0.67614	3.6101	4.76514	MYOCD
Positive Regulation Of NK T Cell Activation (GO:0051135)	1/8	0.267149	0.67614	3.6101	4.76514	IL12A
Positive Regulation Of CD8-positive, Alpha-Beta T Cell Activation (GO:2001187)	1/8	0.267149	0.67614	3.6101	4.76514	RUNX1
Positive Regulation Of Early Endosome To Late Endosome Transport (GO:2000643)	1/8	0.267149	0.67614	3.6101	4.76514	RDX
Positive Regulation Of Fatty Acid Beta-Oxidation (GO:0032000)	1/8	0.267149	0.67614	3.6101	4.76514	IRS1
Positive Regulation Of Inositol Phosphate Biosynthetic Process (GO:0060732)	1/8	0.267149	0.67614	3.6101	4.76514	PTH1R
Positive Regulation Of Cell-Cell Adhesion Mediated By Cadherin (GO:2000049)	1/8	0.267149	0.67614	3.6101	4.76514	PTPRU
Maintenance Of Apical/Basal Cell Polarity (GO:0035090)	1/8	0.267149	0.67614	3.6101	4.76514	LIN7A
Maintenance Of Epithelial Cell Apical/Basal Polarity (GO:0045199)	1/8	0.267149	0.67614	3.6101	4.76514	LIN7A
Negative Regulation Of Mitotic Nuclear Division (GO:0045839)	1/8	0.267149	0.67614	3.6101	4.76514	BMP4
Negative Regulation Of Platelet Aggregation (GO:0090331)	1/8	0.267149	0.67614	3.6101	4.76514	SERPINE2
Negative Regulation Of Smooth Muscle Cell Differentiation (GO:0051151)	1/8	0.267149	0.67614	3.6101	4.76514	SHH
Neurotransmitter Reuptake (GO:0098810)	1/8	0.267149	0.67614	3.6101	4.76514	SLC22A3
Negative Regulation Of cAMP-mediated Signaling (GO:0043951)	1/8	0.267149	0.67614	3.6101	4.76514	PDE2A
Negative Regulation Of Chromosome Organization (GO:2001251)	1/8	0.267149	0.67614	3.6101	4.76514	ERCC4
Negative Regulation Of Cytoplasmic Translation (GO:2000766)	1/8	0.267149	0.67614	3.6101	4.76514	RBM24
Negative Regulation Of Lipase Activity (GO:0060192)	1/8	0.267149	0.67614	3.6101	4.76514	SORT1
Positive Regulation Of Protein Localization To Endosome (GO:1905668)	1/8	0.267149	0.67614	3.6101	4.76514	RDX
Positive Regulation Of Smooth Muscle Cell Apoptotic Process (GO:0034393)	1/8	0.267149	0.67614	3.6101	4.76514	IL12A
Positive Regulation Of Synapse Maturation (GO:0090129)	1/8	0.267149	0.67614	3.6101	4.76514	DAB2IP
[truncated: 2,936 more rows]

## Sheet: GO_Cellular_Component
Term	Overlap	P-value	Adjusted P-value	Odds Ratio	Combined Score	Genes
Clathrin-Sculpted Gamma-Aminobutyric Acid Transport Vesicle (GO:0061200)	3/7	0.00171856	0.256925	19.0059	120.997	GAD1;GAD2;VAMP2
Clathrin-Sculpted Gamma-Aminobutyric Acid Transport Vesicle Membrane (GO:0061202)	3/7	0.00171856	0.256925	19.0059	120.997	GAD1;GAD2;VAMP2
Exocytic Vesicle Membrane (GO:0099501)	7/53	0.00380206	0.31603	3.86824	21.5547	UNC13A;SV2C;CLTB;DTNBP1;SYPL2;SYNGR3;VAMP2
Synaptic Vesicle Membrane (GO:0030672)	7/54	0.00422783	0.31603	3.78574	20.6931	UNC13A;SV2C;CLTB;DTNBP1;SYPL2;SYNGR3;VAMP2
Ciliary Membrane (GO:0060170)	4/38	0.011403	0.719098	4.97665	22.2649	EVC2;EVC;TCTN2;BBS7
Neuromuscular Junction (GO:0031594)	4/39	0.0124782	0.719098	4.83421	21.1921	UNC13A;SERPINE2;SYNGR3;SYNC
P-body (GO:0000932)	8/83	0.0136884	0.521353	2.71095	11.6332	MOV10;PSMA4;BTBD1;ZC3H12A;IGF2BP1;IGF2BP2;SQSTM1;EIF4E
Acrosomal Membrane (GO:0002080)	3/14	0.0146429	0.521353	6.90873	29.1811	CCDC136;VPS13B;PCSK4
Neuromuscular Junction (GO:0031594)	5/39	0.0156168	0.521353	3.73067	15.5174	UNC13A;SERPINE2;DLG4;SYNGR3;SYNC
Exocytic Vesicle (GO:0070382)	3/15	0.0177939	0.521353	6.33267	25.5137	SYT10;RAB3IP;SYTL1
Specific Granule (GO:0042581)	12/159	0.0187837	0.521353	2.07793	8.25929	CYFIP1;SNAP25;PDXK;RAB37;TOM1;UBR4;SLC2A3;ATP11A;HPSE;CLU;CTSD;OSCAR
X Chromosome (GO:0000805)	2/6	0.0196348	0.521353	12.6539	49.7357	SMCHD1;PCGF3
Clathrin-Coated Vesicle Membrane (GO:0030665)	8/90	0.0213907	0.521353	2.47862	9.52979	BTC;NECAP1;GAD1;CLTB;GAD2;HLA-DRA;F3;VAMP2
Neuron Projection (GO:0043005)	31/557	0.0231366	0.521353	1.50862	5.68196	CYFIP1;CHRM3;SNAP25;HCN3;ADCYAP1R1;PRKAA2;CHRNA5;RGS14;KCNA2;SLC1A1;CRHR2;ROBO1;DVL1;DIP2B;BBS7;MARK4;RGS9;TGFB2;UNC13A;SEMA6A;WFS1;DAB2IP;DTNBP1;NELL1;GLRB;DLG4;SCN8A;ARHGEF7;VAMP2;STX1A;PAFAH1B1
Focal Adhesion (GO:0005925)	23/387	0.0241735	0.521353	1.61379	6.00732	HSPA9;CYFIP1;SVIL;RPS9;FBLIM1;ITGB4;RDX;PXN;AFAP1;RPS3A;TRIOBP;CNN3;MRC2;SLC9A3R2;AKAP12;ARHGAP22;NELL1;TSPAN9;ITGA6;ITGA5;ARHGEF7;MAPRE2;MAP4K4
Extrinsic Component Of Cytoplasmic Side Of Plasma Membrane (GO:0031234)	7/77	0.027247	0.521353	2.53881	9.14685	ERRFI1;GNA15;DLG4;TRAF6;STAC3;ESYT3;GNG13
Adherens Junction (GO:0005912)	11/150	0.0286611	0.521353	2.01256	7.14904	CCDC85C;DLG4;PCDHGB4;RDX;SHROOM3;LIN7A;CTNNA3;FRMD4B;CDH9;CNN3;AJAP1
Clathrin-Coated Vesicle (GO:0030136)	7/78	0.0289878	0.521353	2.50292	8.86254	SFTA3;SORT1;CLTB;SNX9;VAMP2;AP1M2;SNAP91
Cell-Substrate Junction (GO:0030055)	23/395	0.0296422	0.521353	1.57841	5.55373	HSPA9;CYFIP1;SVIL;RPS9;FBLIM1;ITGB4;RDX;PXN;AFAP1;RPS3A;TRIOBP;CNN3;MRC2;SLC9A3R2;AKAP12;ARHGAP22;NELL1;TSPAN9;ITGA6;ITGA5;ARHGEF7;MAPRE2;MAP4K4
beta-catenin-TCF Complex (GO:1990907)	2/12	0.0305149	0.719098	8.43413	29.4312	PYGO2;TCF7L1
Cortical Cytoskeleton (GO:0030863)	6/63	0.0324426	0.538908	2.6707	9.15593	CLDN5;DLG4;RDX;SHROOM3;ERC2;SPTB
Specific Granule (GO:0042581)	8/159	0.0327051	0.719098	2.24719	7.6859	SNAP25;PDXK;RAB37;TOM1;UBR4;HPSE;CLU;CTSD
Brahma Complex (GO:0035060)	2/13	0.0355173	0.719098	7.66699	25.5904	SMARCE1;DPF3
Cell Projection Membrane (GO:0031253)	6/105	0.0359141	0.719098	2.56632	8.53718	EVC2;SLC9A3;EVC;TCTN2;BBS7;ANTXR1
Focal Adhesion (GO:0005925)	15/387	0.0379733	0.719098	1.71711	5.61646	SVIL;RPS9;ITGB4;RDX;PXN;AFAP1;RPS3A;TRIOBP;CNN3;AKAP12;NELL1;ITGA6;ITGA5;MAPRE2;MAP4K4
Cell-Cell Junction (GO:0005911)	18/299	0.0382242	0.601529	1.63216	5.32784	PTPRU;PCDHGB4;RDX;PXN;SHROOM3;LIN7A;LSR;FRMD4B;CDH9;AJAP1;CNN3;CLDN5;GJB2;CCDC85C;DLG4;KRIT1;CTNNA3;ITGA5
Acrosomal Membrane (GO:0002080)	2/14	0.0408111	0.719098	7.02772	22.4803	CCDC136;VPS13B
nBAF Complex (GO:0071565)	2/14	0.0408111	0.719098	7.02772	22.4803	SMARCE1;DPF3
Endosome Membrane (GO:0010008)	14/361	0.0437793	0.719098	1.71653	5.37033	RAB4A;FLT3;MCOLN1;ANTXR1;RHOBTB1;ZFYVE28;SLC9A3;TRAF6;TOM1;UBA52;CTSD;ABCG4;SLC39A4;ATP6V0A1
Cell-Substrate Junction (GO:0030055)	15/395	0.0440392	0.719098	1.68026	5.24692	SVIL;RPS9;ITGB4;RDX;PXN;AFAP1;RPS3A;TRIOBP;CNN3;AKAP12;NELL1;ITGA6;ITGA5;MAPRE2;MAP4K4
Exocytic Vesicle (GO:0070382)	2/15	0.0463799	0.719098	6.48679	19.9202	SYT10;RAB3IP
Cell Projection Membrane (GO:0031253)	8/105	0.0472582	0.668453	2.09369	6.3902	EVC2;SLC9A3;EVC;TCTN2;TBC1D10C;SYTL1;BBS7;ANTXR1
Neuron Projection Cytoplasm (GO:0120111)	2/10	0.0532571	0.668453	6.32566	18.5508	DLG4;EIF4EBP2
SAGA Complex (GO:0000124)	3/23	0.0553745	0.668453	3.79802	10.9901	TADA2B;TAF6L;TRRAP
SAGA-type Complex (GO:0070461)	4/38	0.055485	0.668453	2.9806	8.61883	TADA2B;TAF6L;ZZZ3;TRRAP
Ciliary Membrane (GO:0060170)	4/38	0.055485	0.668453	2.9806	8.61883	EVC2;EVC;TCTN2;BBS7
Specific Granule Membrane (GO:0035579)	7/90	0.0558907	0.668453	2.13971	6.17169	SNAP25;RAB37;TOM1;UBR4;SLC2A3;ATP11A;CLU
Platelet Alpha Granule (GO:0031091)	5/89	0.0565125	0.719098	2.51695	7.23194	TGFB2;SERPINE2;VEGFB;PDGFA;CLU
Specific Granule Membrane (GO:0035579)	5/90	0.0587493	0.719098	2.48721	7.04994	SNAP25;RAB37;TOM1;UBR4;CLU
Voltage-Gated Potassium Channel Complex (GO:0008076)	6/73	0.0594446	0.679763	2.27091	6.41012	HCN3;KCNJ5;KCNQ1;KCNA2;KCNMB2;KCNQ3
Endosome Membrane (GO:0010008)	20/361	0.0613833	0.679763	1.4937	4.16836	RAB4A;DAGLA;SORT1;FLT3;MCOLN1;ANTXR1;F3;RHOBTB1;ZFYVE28;RUFY1;SLC9A3;HLA-DMA;TRAF6;TOM1;HLA-DRA;UBA52;CTSD;ABCG4;SLC39A4;ATP6V0A1
U1 snRNP (GO:0005685)	2/18	0.0645843	0.719098	5.26971	14.4379	PRPF39;SNRPB2
Platelet Alpha Granule Lumen (GO:0031093)	4/66	0.0674841	0.719098	2.72521	7.3468	TGFB2;VEGFB;PDGFA;CLU
Secretory Granule Membrane (GO:0030667)	16/279	0.0688802	0.685496	1.54742	4.13994	SNAP25;CCDC136;PCDH7;UBR4;VPS13B;ITPR3;SLC2A3;ATP11A;CLU;PCSK4;BST2;RAB37;TBC1D10C;TOM1;VAMP2;ATP6V0A1
Cytosolic Small Ribosomal Subunit (GO:0022627)	3/41	0.0695405	0.719098	3.33168	8.88175	RPS9;RPS3A;UBA52
Cytoplasmic Vesicle Membrane (GO:0030659)	21/389	0.0698074	0.685496	1.4532	3.86844	RAB4A;FLT3;SORT1;ITPR3;SLC2A3;MCOLN1;F3;CLU;ANTXR1;RHOBTB1;DLG4;TRAF6;TOM1;HLA-DRA;SNX9;UBA52;CTSD;ABCG4;VAMP2;AP1M2;ATP6V0A1
Cytoplasmic Vesicle Membrane (GO:0030659)	14/389	0.0717413	0.719098	1.58605	4.17874	RAB4A;FLT3;ITPR3;MCOLN1;CLU;ANTXR1;RHOBTB1;TRAF6;TOM1;SNX9;UBA52;CTSD;ABCG4;ATP6V0A1
Small Ribosomal Subunit (GO:0015935)	3/42	0.0736524	0.719098	3.24609	8.46709	RPS9;RPS3A;UBA52
beta-catenin-TCF Complex (GO:1990907)	2/12	0.07431	0.685496	5.06	13.1535	PYGO2;TCF7L1
90S Preribosome (GO:0030686)	2/12	0.07431	0.685496	5.06	13.1535	HEATR1;UTP20
Clathrin Vesicle Coat (GO:0030125)	2/12	0.07431	0.685496	5.06	13.1535	NECAP1;CLTB
Vesicle Membrane (GO:0012506)	4/69	0.076781	0.719098	2.59903	6.67119	RAB4A;GAD1;SNX9;CLU
Glutamatergic Synapse (GO:0098978)	6/78	0.0767997	0.685496	2.11265	5.42224	ARHGAP22;LRRTM3;NRG3;SLITRK1;DLGAP1;SPTB
Ficolin-1-Rich Granule Membrane (GO:0101003)	5/60	0.0779493	0.685496	2.30371	5.87837	TBC1D10C;UBR4;SLC2A3;CLU;ATP6V0A1
Actin Cytoskeleton (GO:0015629)	12/327	0.0812409	0.719098	1.61631	4.05749	NPFFR2;MACF1;SVIL;AXL;RDX;SH3PXD2B;AFAP1;TRIOBP;MTSS1;ACACA;PLS1;CNN3
Specific Granule Lumen (GO:0035580)	5/61	0.0823881	0.692298	2.26246	5.6478	CYFIP1;PDXK;HPSE;CTSD;OSCAR
Cortical Actin Cytoskeleton (GO:0030864)	4/44	0.0856581	0.692298	2.53272	6.22388	CLDN5;RDX;SHROOM3;SPTB
Brahma Complex (GO:0035060)	2/13	0.085669	0.692298	4.59976	11.3028	SMARCE1;DPF3
Potassium Channel Complex (GO:0034705)	6/81	0.0884478	0.695944	2.02783	4.91819	KCNJ5;KCNQ1;KCNA2;KCNMB2;KCNQ3;KCNK4
Tertiary Granule (GO:0070820)	10/162	0.0913165	0.700093	1.66976	3.99644	CYFIP1;SNAP25;TBC1D10C;UBR4;SLC2A3;ATP11A;CLU;CTSD;OSCAR;ATP6V0A1
nBAF Complex (GO:0071565)	2/14	0.0975067	0.726273	4.21623	9.81468	SMARCE1;DPF3
Cytoplasmic Side Of Plasma Membrane (GO:0009898)	8/124	0.101446	0.726273	1.74902	4.00215	ERRFI1;RASA3;DLG4;TRAF6;STAC3;ESYT3;SPTB;AJAP1
Extrinsic Component Of Cytoplasmic Side Of Plasma Membrane (GO:0031234)	4/77	0.10448	0.719098	2.31326	5.2251	ERRFI1;TRAF6;ESYT3;GNG13
Clathrin-Coated Endocytic Vesicle (GO:0045334)	6/85	0.105387	0.726273	1.92475	4.33092	BTC;SFTA3;CLTB;HLA-DRA;F3;VAMP2
Secretory Vesicle (GO:0099503)	2/15	0.10977	0.726273	3.8917	8.59819	SYT10;SYTL1
Myosin Filament (GO:0032982)	2/15	0.10977	0.726273	3.8917	8.59819	MYO18B;MYH10
MHC Class II Protein Complex (GO:0042613)	2/15	0.10977	0.726273	3.8917	8.59819	HLA-DMA;HLA-DRA
Postsynaptic Recycling Endosome (GO:0098837)	1/5	0.110979	0.719098	10.5232	23.1343	RAB4A
Extrinsic Component Of Endoplasmic Reticulum Membrane (GO:0042406)	1/5	0.110979	0.719098	10.5232	23.1343	ZC3H12A
Synaptic Membrane (GO:0097060)	3/31	0.112825	0.726273	2.71174	5.91679	DAGLA;DLG4;PDE2A
INO80-type Complex (GO:0097346)	2/25	0.114041	0.719098	3.66457	7.95652	TRRAP;INO80
Voltage-Gated Calcium Channel Complex (GO:0005891)	4/49	0.115711	0.726273	2.25072	4.85403	SCN8A;STAC3;CACHD1;CACNA1H
Clathrin Coat (GO:0030118)	2/16	0.12241	0.726273	3.61353	7.58979	NECAP1;CLTB
Vesicle Membrane (GO:0012506)	5/69	0.122478	0.726273	1.97882	4.15518	RAB4A;GAD1;SNX9;CLU;AP1M2
Collagen-Containing Extracellular Matrix (GO:0062023)	19/373	0.12298	0.726273	1.36413	2.85885	ITIH5;TGFB2;SERPINE2;LOXL3;LOXL4;AEBP1;PODN;CLU;NID2;HAPLN1;ADAM19;CCNA2;SHH;EFEMP1;CXCL12;LOX;PXDN;CTSD;WNT2
Platelet Alpha Granule (GO:0031091)	6/89	0.123879	0.726273	1.83161	3.82523	TGFB2;SERPINE2;PCDH7;VEGFB;PDGFA;CLU
Mitochondrial Matrix (GO:0005759)	12/355	0.126591	0.719098	1.48221	3.06342	LIPT2;PRDX3;ALDH4A1;LIPT1;ALDH5A1;FAHD1;PDE2A;IDH3B;ACADS;HIBCH;IDH3A;WARS2
P-body (GO:0000932)	4/83	0.127823	0.719098	2.13691	4.39585	BTBD1;ZC3H12A;SQSTM1;EIF4E
Ionotropic Glutamate Receptor Complex (GO:0008328)	3/33	0.129713	0.745847	2.5307	5.16878	DLG4;VWC2L;GRIN2D
Hemidesmosome (GO:0030056)	1/6	0.131654	0.719098	8.4181	17.0684	ITGB4
Astral Microtubule (GO:0000235)	1/6	0.131654	0.719098	8.4181	17.0684	PAFAH1B1
Proton-Transporting V-type ATPase, V0 Domain (GO:0033179)	1/6	0.131654	0.719098	8.4181	17.0684	ATP6V0A1
X Chromosome (GO:0000805)	1/6	0.131654	0.719098	8.4181	17.0684	SMCHD1
Chloride Channel Complex (GO:0034707)	1/6	0.131654	0.719098	8.4181	17.0684	GLRB
G Protein-Coupled Receptor Dimeric Complex (GO:0038037)	1/6	0.131654	0.719098	8.4181	17.0684	GABBR1
Vacuolar Proton-Transporting V-type ATPase, V0 Domain (GO:0000220)	1/6	0.131654	0.719098	8.4181	17.0684	ATP6V0A1
Adherens Junction (GO:0005912)	6/150	0.137624	0.719098	1.76026	3.491	CCDC85C;PCDHGB4;RDX;LIN7A;FRMD4B;CNN3
Postsynaptic Density Membrane (GO:0098839)	3/34	0.138471	0.760739	2.44894	4.84178	DAGLA;DLG4;GRIN2D
Tertiary Granule Membrane (GO:0070821)	5/72	0.139476	0.760739	1.88992	3.72288	SNAP25;UBR4;SLC2A3;ATP11A;CLU
Lysosomal Lumen (GO:0043202)	4/86	0.140243	0.719098	2.05841	4.04349	SDC4;MAN2B2;HPSE;CTSD
SWI/SNF Complex (GO:0016514)	2/29	0.14547	0.719098	3.12103	6.01669	SMARCE1;DPF3
Bounding Membrane Of Organelle (GO:0098588)	24/819	0.145985	0.719098	1.28285	2.46852	EVC2;PGAP2;FLT3;WSCD2;VPS13B;PDGFA;NOSIP;ITPR3;ZDHHC7;MCOLN1;IL17RD;ANTXR1;RHOBTB1;EVC;TMEM115;TCTN2;TRAF6;TOM1;CHST1;BBS7;UBA52;CTSD;ABCG4;ATP6V0A1
Cul4-RING E3 Ubiquitin Ligase Complex (GO:0080008)	3/35	0.147422	0.760739	2.37228	4.54162	DCAF17;DCAF4L2;DCAF5
Aggresome (GO:0016235)	3/35	0.147422	0.760739	2.37228	4.54162	PRDM16;SLC2A3;SQSTM1
U1 snRNP (GO:0005685)	2/18	0.148636	0.760739	3.16151	6.02665	PRPF39;SNRPB2
Clathrin-Sculpted Gamma-Aminobutyric Acid Transport Vesicle Membrane (GO:0061202)	1/7	0.151849	0.719098	7.01473	13.2218	GAD1
Spherical High-Density Lipoprotein Particle (GO:0034366)	1/7	0.151849	0.719098	7.01473	13.2218	CLU
Voltage-Gated Sodium Channel Complex (GO:0001518)	1/7	0.151849	0.719098	7.01473	13.2218	SCN8A
Cytolytic Granule (GO:0044194)	1/7	0.151849	0.719098	7.01473	13.2218	RNF19B
Clathrin-Sculpted Gamma-Aminobutyric Acid Transport Vesicle (GO:0061200)	1/7	0.151849	0.719098	7.01473	13.2218	GAD1
Nuclear Chromosome (GO:0000228)	6/95	0.154341	0.760739	1.7076	3.1908	SMARCE1;SMCHD1;RAD50;TRRAP;PHF12;INO80
Cytoskeleton (GO:0005856)	28/599	0.155194	0.760739	1.2471	2.32344	NPFFR2;SNAP25;MACF1;TCHH;CLU;PPL;TRIOBP;ACACA;CNN3;MAEA;EPB41L1;ZC3H12A;IGF2BP2;MARK4;HOXC8;SVIL;CCDC110;SYCE1L;DTNBP1;AFAP1;MTUS2;SHROOM3;SPTB;MTSS1;ITPKB;AXL;DLG4;MAPRE2
Neuron Projection (GO:0043005)	17/557	0.155294	0.719098	1.3348	2.48598	SNAP25;HCN3;TGFB2;UNC13A;PRKAA2;CHRNA5;WFS1;KCNA2;ROBO1;NELL1;GLRB;SCN8A;BBS7;DIP2B;RGS9;STX1A;PAFAH1B1
Supramolecular Fiber (GO:0099512)	3/36	0.156556	0.760739	2.30028	4.2655	ADAMTSL5;MYO18B;MYH10
Axon (GO:0030424)	11/205	0.160624	0.760739	1.43784	2.62936	HCN3;NELL1;TGFB2;SEMA6A;PRKAA2;SCN8A;KCNA2;SLC1A1;DAB2IP;DTNBP1;DIP2B
Cell-Cell Junction (GO:0005911)	10/299	0.160656	0.719098	1.46363	2.67624	CCDC85C;PCDHGB4;RDX;PXN;KRIT1;LIN7A;LSR;FRMD4B;ITGA5;CNN3
Collagen-Containing Extracellular Matrix (GO:0062023)	12/373	0.161943	0.719098	1.40698	2.56142	CCNA2;TGFB2;EFEMP1;CXCL12;SERPINE2;LOX;LOXL4;CTSD;CLU;NID2;WNT2;HAPLN1
AMPA Glutamate Receptor Complex (GO:0032281)	2/19	0.162138	0.760739	2.97539	5.41314	DLG4;VWC2L
Ficolin-1-Rich Granule Membrane (GO:0101003)	3/60	0.163325	0.719098	2.21896	4.02078	UBR4;CLU;ATP6V0A1
Vesicle Coat (GO:0030120)	3/37	0.165859	0.760739	2.2325	4.01096	NECAP1;CLTB;COPZ2
Specific Granule Lumen (GO:0035580)	3/61	0.169012	0.719098	2.18059	3.87662	PDXK;HPSE;CTSD
Late Endosome Lumen (GO:0031906)	1/8	0.171575	0.719098	6.01232	10.5981	IL12A
Perineuronal Net (GO:0072534)	1/8	0.171575	0.719098	6.01232	10.5981	HAPLN1
Platelet Dense Tubular Network Membrane (GO:0031095)	1/8	0.171575	0.719098	6.01232	10.5981	ITPR3
Postsynaptic Specialization Membrane (GO:0099634)	3/38	0.175319	0.760739	2.16861	3.77586	DAGLA;DLG4;GRIN2D
Extrinsic Component Of Endoplasmic Reticulum Membrane (GO:0042406)	1/5	0.176542	0.760739	6.31866	10.9578	ZC3H12A
Sex Chromosome (GO:0000803)	1/5	0.176542	0.760739	6.31866	10.9578	PCGF3
Postsynaptic Recycling Endosome (GO:0098837)	1/5	0.176542	0.760739	6.31866	10.9578	RAB4A
Nuclear Chromosome (GO:0000228)	4/95	0.180128	0.719098	1.85397	3.17787	SMARCE1;SMCHD1;TRRAP;INO80
Coated Vesicle (GO:0030135)	5/79	0.182762	0.760739	1.71052	2.90715	SORT1;SNX9;VAMP2;AP1M2;SNAP91
Calcium Channel Complex (GO:0034704)	4/59	0.186932	0.760739	1.84054	3.0866	SCN8A;STAC3;CACHD1;CACNA1H
MHC Protein Complex (GO:0042611)	2/21	0.189731	0.760739	2.66191	4.42449	HLA-DMA;HLA-DRA
Autolysosome (GO:0044754)	1/9	0.190844	0.719098	5.26051	8.71298	SQSTM1
Perisynaptic Extracellular Matrix (GO:0098966)	1/9	0.190844	0.719098	5.26051	8.71298	HAPLN1
bBAF Complex (GO:0140092)	1/9	0.190844	0.719098	5.26051	8.71298	SMARCE1
Pi-Body (GO:0071546)	1/9	0.190844	0.719098	5.26051	8.71298	TDRKH
Aggresome (GO:0016235)	2/35	0.195276	0.719098	2.55278	4.16957	PRDM16;SQSTM1
Cul4-RING E3 Ubiquitin Ligase Complex (GO:0080008)	2/35	0.195276	0.719098	2.55278	4.16957	DCAF17;DCAF5
Axon (GO:0030424)	7/205	0.201563	0.719098	1.49264	2.3907	HCN3;NELL1;TGFB2;PRKAA2;SCN8A;KCNA2;DIP2B
Secretory Granule Membrane (GO:0030667)	9/279	0.20344	0.719098	1.40826	2.24249	SNAP25;RAB37;CCDC136;TOM1;UBR4;VPS13B;ITPR3;CLU;ATP6V0A1
Cytosolic Small Ribosomal Subunit (GO:0022627)	3/41	0.20453	0.760739	1.99709	3.16946	RPS9;RPS3A;UBA52
G Protein-Coupled Receptor Dimeric Complex (GO:0038037)	1/6	0.207924	0.760739	5.05466	7.93877	GABBR1
Proton-Transporting V-type ATPase, V0 Domain (GO:0033179)	1/6	0.207924	0.760739	5.05466	7.93877	ATP6V0A1
Hemidesmosome (GO:0030056)	1/6	0.207924	0.760739	5.05466	7.93877	ITGB4
Chloride Channel Complex (GO:0034707)	1/6	0.207924	0.760739	5.05466	7.93877	GLRB
Astral Microtubule (GO:0000235)	1/6	0.207924	0.760739	5.05466	7.93877	PAFAH1B1
Zymogen Granule (GO:0042588)	1/6	0.207924	0.760739	5.05466	7.93877	VAMP2
Zymogen Granule Membrane (GO:0042589)	1/6	0.207924	0.760739	5.05466	7.93877	VAMP2
Vacuolar Proton-Transporting V-type ATPase, V0 Domain (GO:0000220)	1/6	0.207924	0.760739	5.05466	7.93877	ATP6V0A1
Preribosome, Small Subunit Precursor (GO:0030688)	1/10	0.209665	0.719098	4.67577	7.30469	UTP20
Neuron Projection Cytoplasm (GO:0120111)	1/10	0.209665	0.719098	4.67577	7.30469	EIF4EBP2
CD40 Receptor Complex (GO:0035631)	1/10	0.209665	0.719098	4.67577	7.30469	TRAF6
Platelet Dense Tubular Network (GO:0031094)	1/10	0.209665	0.719098	4.67577	7.30469	ITPR3
Nuclear Inclusion Body (GO:0042405)	1/10	0.209665	0.719098	4.67577	7.30469	STUB1
Small Ribosomal Subunit (GO:0015935)	3/42	0.214505	0.760739	1.94578	2.99537	RPS9;RPS3A;UBA52
SAGA-type Complex (GO:0070461)	2/38	0.220914	0.719098	2.33969	3.5329	ZZZ3;TRRAP
Mitochondrial Respiratory Chain Complex III (GO:0005750)	1/11	0.22805	0.719098	4.20797	6.2202	UQCRC1
Amphisome (GO:0044753)	1/11	0.22805	0.719098	4.20797	6.2202	SQSTM1
Respiratory Chain Complex III (GO:0045275)	1/11	0.22805	0.719098	4.20797	6.2202	UQCRC1
Dendrite (GO:0030425)	13/270	0.231825	0.760739	1.28188	1.87382	CHRM3;HCN3;DAGLA;PRKAA2;RGS14;WFS1;KCNA2;SLC1A1;CLU;CRHR2;DLG4;DIP2B;MARK4
P Granule (GO:0043186)	2/24	0.232097	0.760739	2.29856	3.35729	TDRKH;MOV10
Heterotrimeric G-protein Complex (GO:0005834)	2/24	0.232097	0.760739	2.29856	3.35729	GNA15;GNG13
Tertiary Granule Membrane (GO:0070821)	3/72	0.234734	0.719098	1.83192	2.65501	SNAP25;UBR4;CLU
HFE-transferrin Receptor Complex (GO:1990712)	1/7	0.238111	0.760739	4.212	6.0443	F3
Cytolytic Granule (GO:0044194)	1/7	0.238111	0.760739	4.212	6.0443	RNF19B
NMDA Selective Glutamate Receptor Complex (GO:0017146)	1/7	0.238111	0.760739	4.212	6.0443	GRIN2D
Dendritic Spine Membrane (GO:0032591)	1/7	0.238111	0.760739	4.212	6.0443	DAGLA
Voltage-Gated Sodium Channel Complex (GO:0001518)	1/7	0.238111	0.760739	4.212	6.0443	SCN8A
Spherical High-Density Lipoprotein Particle (GO:0034366)	1/7	0.238111	0.760739	4.212	6.0443	CLU
Spectrin-Associated Cytoskeleton (GO:0014731)	1/7	0.238111	0.760739	4.212	6.0443	SPTB
Cytoskeleton Of Presynaptic Active Zone (GO:0048788)	1/7	0.238111	0.760739	4.212	6.0443	ERC2
Cyclin-Dependent Protein Kinase Holoenzyme Complex (GO:0000307)	2/40	0.238154	0.719098	2.21632	3.18007	CCNA2;CCNJ
Intracellular Membrane-Bounded Organelle (GO:0043231)	206/5175	0.24012	0.760739	1.06394	1.51783	CCNJ;TRRAP;MYT1L;GFI1;EHMT2;ITSN1;ALKBH3;NYNRIN;ZNF608;TFG;SOX18;ZC3H12A;SPATA24;SOX8;DIP2B;HOXA7;SOX7;NKX2-8;RFX2;MTUS2;SOX11;HNF1B;AARSD1;RUNX1;RUFY1;CYP39A1;NEIL3;RFX6;GRWD1;HOXB4;HOXB7;UBA52;HOXB6;HOXB5;L3MBTL3;CASZ1;ADCYAP1R1;CRABP2;CTBP2;TSHZ3;MGST3;PRDM13;GATA3;ZBTB3;PRDX3;HSD11B2;ZNHIT6;PRDM16;PUSL1;HOXC8;PPARGC1B;NKX2-3;ATP6V0A1;CREBBP;RAB3IP;PDE2A;INO80;NR2F2;LARP6;ELL3;TADA2B;BST2;MOV1…
Small-Subunit Processome (GO:0032040)	3/73	0.240932	0.719098	1.80566	2.56989	RPS9;RPS3A;UTP20
Voltage-Gated Potassium Channel Complex (GO:0008076)	3/73	0.240932	0.719098	1.80566	2.56989	HCN3;KCNA2;KCNQ3
Platelet Alpha Granule Lumen (GO:0031093)	4/66	0.243288	0.760739	1.63214	2.30705	TGFB2;VEGFB;PDGFA;CLU
Podosome (GO:0002102)	1/12	0.246007	0.719098	3.82524	5.36449	SH3PXD2B
90S Preribosome (GO:0030686)	1/12	0.246007	0.719098	3.82524	5.36449	UTP20
Swr1 Complex (GO:0000812)	1/12	0.246007	0.719098	3.82524	5.36449	TRRAP
npBAF Complex (GO:0071564)	1/12	0.246007	0.719098	3.82524	5.36449	SMARCE1
Clathrin Vesicle Coat (GO:0030125)	1/12	0.246007	0.719098	3.82524	5.36449	NECAP1
INO80-type Complex (GO:0097346)	2/25	0.246362	0.760739	2.19851	3.08001	TRRAP;INO80
Clathrin-Coated Endocytic Vesicle Membrane (GO:0030669)	4/68	0.260054	0.760739	1.58097	2.12936	BTC;HLA-DRA;F3;VAMP2
Endocytic Vesicle Membrane (GO:0030666)	8/159	0.26089	0.760739	1.34116	1.80205	BTC;DLG4;TAP2;HLA-DRA;UBA52;F3;VAMP2;ATP6V0A1
RISC Complex (GO:0016442)	1/13	0.263548	0.731771	3.50629	4.6757	EIF4E
ATAC Complex (GO:0140672)	1/13	0.263548	0.731771	3.50629	4.6757	ZZZ3
Acetylcholine-Gated Channel Complex (GO:0005892)	1/13	0.263548	0.731771	3.50629	4.6757	CHRNA5
Lamellar Body (GO:0042599)	1/13	0.263548	0.731771	3.50629	4.6757	SFTA3
Bounding Membrane Of Organelle (GO:0098588)	35/819	0.264104	0.760739	1.1332	1.50876	PGAP2;FLT3;PDGFA;ITPR3;ZDHHC7;SLC2A3;ANTXR1;RHOBTB1;CHST12;TCTN2;TOM1;BBS7;CTSD;AP1M2;ATP6V0A1;EVC2;SORT1;WSCD2;TAP2;GOLPH3L;VPS13B;COPZ2;NOSIP;MCOLN1;IL17RD;F3;EVC;TMEM115;DLG4;TRAF6;CHST1;HLA-DRA;UBA52;ABCG4;VAMP2
Intracellular Organelle Lumen (GO:0070013)	23/856	0.26639	0.731771	1.16828	1.5454	LIPT2;LIPT1;FAHD1;SDC4;WFS1;IGFBP4;PDE2A;PDGFA;COMMD3;WARS2;PRDX3;ALDH4A1;CCNA2;ADAMTS5;ALDH5A1;P4HA3;ARSK;IDH3B;IL12A;CTSD;ACADS;HIBCH;IDH3A
Actin Cytoskeleton (GO:0015629)	15/327	0.266748	0.760739	1.21808	1.60963	NPFFR2;MACF1;SVIL;RDX;AFAP1;SHROOM3;SPTB;TRIOBP;MTSS1;ACACA;CNN3;CLDN5;AXL;SH3PXD2B;PLS1
BLOC-1 Complex (GO:0031083)	1/8	0.267149	0.760739	3.6101	4.76514	DTNBP1
Perineuronal Net (GO:0072534)	1/8	0.267149	0.760739	3.6101	4.76514	HAPLN1
Late Endosome Lumen (GO:0031906)	1/8	0.267149	0.760739	3.6101	4.76514	IL12A
Dendrite Cytoplasm (GO:0032839)	1/8	0.267149	0.760739	3.6101	4.76514	DLG4
Phosphatidylinositol 3-Kinase Complex, Class I (GO:0097651)	1/8	0.267149	0.760739	3.6101	4.76514	PIK3R6
Phosphatidylinositol 3-Kinase Complex, Class IA (GO:0005943)	1/8	0.267149	0.760739	3.6101	4.76514	PIK3R6
Platelet Dense Tubular Network Membrane (GO:0031095)	1/8	0.267149	0.760739	3.6101	4.76514	ITPR3
Histone Acetyltransferase Complex (GO:0000123)	2/27	0.274957	0.76782	2.02242	2.61123	TADA2B;CREBBP
Mitochondrial Matrix (GO:0005759)	16/355	0.280559	0.76782	1.19569	1.51969	LIPT2;HSPA9;LIPT1;FAHD1;PDE2A;MRPL35;ACSF3;WARS2;PRDX3;ALDH4A1;ALDH5A1;ACOT2;IDH3B;ACADS;HIBCH;IDH3A
Ino80 Complex (GO:0031011)	1/14	0.280682	0.735842	3.23641	4.11196	INO80
RSC-type Complex (GO:0016586)	1/14	0.280682	0.735842	3.23641	4.11196	SMARCE1
Endoplasmic Reticulum Lumen (GO:0005788)	13/284	0.288364	0.76782	1.21476	1.51059	IGFBP5;IGFBP4;WFS1;PDGFA;F3;FSTL3;BMP4;CCNA2;ADAMTS5;SHH;P4HA3;ARSK;IL12A
Catenin Complex (GO:0016342)	2/28	0.289242	0.76782	1.94453	2.41218	PCDHGB4;CDH9
Apical Dendrite (GO:0097440)	1/9	0.295082	0.76782	3.15867	3.85517	SLC1A1
Perisynaptic Extracellular Matrix (GO:0098966)	1/9	0.295082	0.76782	3.15867	3.85517	HAPLN1
bBAF Complex (GO:0140092)	1/9	0.295082	0.76782	3.15867	3.85517	SMARCE1
Autolysosome (GO:0044754)	1/9	0.295082	0.76782	3.15867	3.85517	SQSTM1
Pi-Body (GO:0071546)	1/9	0.295082	0.76782	3.15867	3.85517	TDRKH
Cation-Transporting ATPase Complex (GO:0090533)	1/15	0.297418	0.735842	3.00508	3.64402	ATP1A1
Prespliceosome (GO:0071010)	1/15	0.297418	0.735842	3.00508	3.64402	PRPF39
U2-type Prespliceosome (GO:0071004)	1/15	0.297418	0.735842	3.00508	3.64402	PRPF39
Secretory Vesicle (GO:0099503)	1/15	0.297418	0.735842	3.00508	3.64402	SYT10
Axonal Growth Cone (GO:0044295)	1/15	0.297418	0.735842	3.00508	3.64402	FKBP4
Secondary Lysosome (GO:0005767)	1/15	0.297418	0.735842	3.00508	3.64402	SQSTM1
Small-Subunit Processome (GO:0032040)	4/73	0.302814	0.76782	1.46602	1.75136	RPS9;HEATR1;RPS3A;UTP20
SWI/SNF Complex (GO:0016514)	2/29	0.303493	0.76782	1.87242	2.23266	SMARCE1;DPF3
Autophagosome (GO:0005776)	3/83	0.304025	0.735842	1.57914	1.8802	ATG16L2;TBC1D14;SQSTM1
Vesicle (GO:0031982)	7/235	0.306749	0.735842	1.29423	1.52943	SNAP25;RAB4A;SERPINE2;GAD1;ATP1A1;UBA52;CLIC1
Clathrin Coat (GO:0030118)	1/16	0.313765	0.735842	2.8046	3.25084	NECAP1
Voltage-Gated Calcium Channel Complex (GO:0005891)	2/49	0.315951	0.735842	1.79109	2.06364	SCN8A;CACNA1H
Sarcolemma (GO:0042383)	3/52	0.31808	0.76782	1.54787	1.77302	DTNBP1;ATP1A1;SYNC
Vacuolar Lumen (GO:0005775)	5/161	0.320323	0.735842	1.35026	1.53718	SDC4;MAN2B2;CREG1;HPSE;CTSD
Cytoskeleton (GO:0005856)	16/599	0.320482	0.735842	1.1584	1.31818	NPFFR2;SNAP25;MACF1;SVIL;AFAP1;CLU;PPL;TRIOBP;MTSS1;ACACA;CNN3;ITPKB;AXL;ZC3H12A;HOXC8;MAPRE2
CD40 Receptor Complex (GO:0035631)	1/10	0.321951	0.76782	2.80756	3.18197	TRAF6
Nuclear Inclusion Body (GO:0042405)	1/10	0.321951	0.76782	2.80756	3.18197	STUB1
Platelet Dense Tubular Network (GO:0031094)	1/10	0.321951	0.76782	2.80756	3.18197	ITPR3
Preribosome, Small Subunit Precursor (GO:0030688)	1/10	0.321951	0.76782	2.80756	3.18197	UTP20
Neuron To Neuron Synapse (GO:0098984)	1/10	0.321951	0.76782	2.80756	3.18197	SLC1A1
Mitochondrial Envelope (GO:0005740)	7/146	0.322168	0.76782	1.27393	1.44296	SLC25A27;CHCHD5;SLC22A3;SLC25A37;SLC25A28;ALPL;FBXL4
Tertiary Granule (GO:0070820)	5/162	0.324899	0.735842	1.3416	1.50828	SNAP25;UBR4;CLU;CTSD;ATP6V0A1
Tertiary Granule Lumen (GO:1904724)	3/53	0.328608	0.76782	1.51684	1.68807	CYFIP1;CTSD;OSCAR
Cytoplasmic Stress Granule (GO:0010494)	4/76	0.328842	0.76782	1.40472	1.5623	PRKAA2;IGF2BP1;IGF2BP2;EIF4E
Protein Kinase Complex (GO:1902911)	1/17	0.329733	0.735842	2.62918	2.917	IRS1
RNA Polymerase III Complex (GO:0005666)	1/17	0.329733	0.735842	2.62918	2.917	POLR3B
Transcription Factor TFTC Complex (GO:0033276)	1/17	0.329733	0.735842	2.62918	2.917	TRRAP
trans-Golgi Network Membrane (GO:0032588)	5/100	0.333235	0.76782	1.33095	1.46259	CABP7;VPS52;GOLPH3L;HLA-DRA;AP1M2
Endoplasmic Reticulum Lumen (GO:0005788)	8/284	0.341208	0.735842	1.22151	1.31345	CCNA2;ADAMTS5;IGFBP4;WFS1;P4HA3;ARSK;PDGFA;IL12A
Nucleus (GO:0005634)	176/4487	0.341371	0.76782	1.03994	1.11772	CCNJ;TRRAP;MYT1L;IRS1;NAB1;GFI1;EHMT2;FBXO25;LOXL3;ZBTB20;CLU;ETS2;CDC14B;ALKBH3;NYNRIN;MAEA;ZNF608;SOX18;SALL3;ZC3H12A;SPATA24;SOX8;DIP2B;HOXA7;PHLDA1;SOX7;NUDT12;NKX2-8;RPS9;KHNYN;RFX2;MTUS2;NOSIP;SOX11;HNF1B;AARSD1;CHD1L;CDC25C;POU3F1;RUNX1;ADAM19;NEIL3;KIAA1614;RFX6;HNRNPUL1;GRWD1;MSH5;HOXB4;HOXB7;ZNF433;UBA52;HOXB6;DGKI;HOXB5;L3MBTL3;CASZ1;CRABP2;CTBP2;DLX4;TSHZ3;TNKS;ANKRD11;ISG20L2;PRDM13;…
Large Ribosomal Subunit (GO:0015934)	2/52	0.341589	0.735842	1.68337	1.80819	UBA52;RPL26L1
Cytosolic Large Ribosomal Subunit (GO:0022625)	2/52	0.341589	0.735842	1.68337	1.80819	UBA52;RPL26L1
Sarcolemma (GO:0042383)	2/52	0.341589	0.735842	1.68337	1.80819	ATP1A1;SYNC
Lytic Vacuole (GO:0000323)	10/223	0.344841	0.76782	1.18776	1.26457	DRAM1;SORT1;MAN2B2;KCNQ1;ARSK;HLA-DRA;HPSE;MCOLN1;CTSD;CLU
High-Density Lipoprotein Particle (GO:0034364)	1/18	0.345329	0.735842	2.47439	2.63091	CLU
Sodium Channel Complex (GO:0034706)	1/18	0.345329	0.735842	2.47439	2.63091	SCN8A
Intracellular Vesicle (GO:0097708)	1/11	0.347798	0.76782	2.52668	2.66851	ITSN1
Amphisome (GO:0044753)	1/11	0.347798	0.76782	2.52668	2.66851	SQSTM1
Filopodium Membrane (GO:0031527)	1/11	0.347798	0.76782	2.52668	2.66851	TBC1D10C
AP-1 Adaptor Complex (GO:0030121)	1/11	0.347798	0.76782	2.52668	2.66851	AP1M2
Respiratory Chain Complex III (GO:0045275)	1/11	0.347798	0.76782	2.52668	2.66851	UQCRC1
Microfibril (GO:0001527)	1/11	0.347798	0.76782	2.52668	2.66851	ADAMTSL5
Mitochondrial Respiratory Chain Complex III (GO:0005750)	1/11	0.347798	0.76782	2.52668	2.66851	UQCRC1
Exocytic Vesicle Membrane (GO:0099501)	2/53	0.35007	0.739036	1.65028	1.73217	UNC13A;SYNGR3
Synaptic Vesicle Membrane (GO:0030672)	2/54	0.358513	0.739092	1.61846	1.6602	UNC13A;SYNGR3
Mitochondrial Inner Membrane (GO:0005743)	10/370	0.359229	0.739092	1.17063	1.19849	SLC25A27;MRPL2;COX18;PDE2A;UQCRC1;RDH13;CLU;MRPL54;MRPS18C;MRPL55
Nuclear Outer Membrane (GO:0005640)	1/19	0.360564	0.739092	2.33681	2.38374	ITPR3
Tight Junction (GO:0070160)	3/93	0.367739	0.739092	1.40296	1.40349	LSR;FRMD4B;CGNL1
Extracellular Membrane-Bounded Organelle (GO:0065010)	3/57	0.370613	0.76782	1.40419	1.39379	PHOSPHO1;SERPINE2;ATP1A1
Intermediate Filament Cytoskeleton (GO:0045111)	4/81	0.372422	0.76782	1.31316	1.29705	MACF1;SYCE1L;KRT75;PPL
MIB Complex (GO:0140275)	1/12	0.37266	0.76782	2.29686	2.2672	HSPA9
Podosome (GO:0002102)	1/12	0.37266	0.76782	2.29686	2.2672	SH3PXD2B
Swr1 Complex (GO:0000812)	1/12	0.37266	0.76782	2.29686	2.2672	TRRAP
npBAF Complex (GO:0071564)	1/12	0.37266	0.76782	2.29686	2.2672	SMARCE1
SAM Complex (GO:0001401)	1/12	0.37266	0.76782	2.29686	2.2672	HSPA9
COPI Vesicle Coat (GO:0030126)	1/12	0.37266	0.76782	2.29686	2.2672	COPZ2
Mitochondrial Membrane (GO:0031966)	14/540	0.376859	0.739092	1.12182	1.09477	COX18;PDE2A;CLU;MRPL54;MRPL55;MRPS18C;SLC25A27;MRPL2;SLC25A28;UQCRC1;ALPL;RDH13;LPIN1;UBA52
Apical Junction Complex (GO:0043296)	5/106	0.378826	0.76782	1.25149	1.21479	CLDN5;CCDC85C;SHROOM3;FRMD4B;CGNL1
Microvillus (GO:0005902)	3/58	0.381051	0.76782	1.37858	1.33009	RDX;SYTL1;PDGFA
Azurophil Granule Membrane (GO:0035577)	3/58	0.381051	0.76782	1.37858	1.33009	BST2;RAB37;TOM1
Spliceosomal snRNP Complex (GO:0097525)	2/57	0.383591	0.739092	1.52994	1.46596	PRPF39;SNRPB2
Extracellular Membrane-Bounded Organelle (GO:0065010)	2/57	0.383591	0.739092	1.52994	1.46596	SERPINE2;ATP1A1
Early Endosome (GO:0005769)	13/307	0.388388	0.76782	1.11837	1.0577	RAB4A;DAGLA;SORT1;ADRB1;F3;TM9SF4;ZFYVE28;RUFY1;PRDX3;SLC9A3;NELL1;KCNQ1;TOM1
Proton-Transporting V-type ATPase Complex (GO:0033176)	1/21	0.389981	0.739092	2.10291	1.98022	ATP6V0A1
Azurophil Granule Membrane (GO:0035577)	2/58	0.391857	0.739092	1.50255	1.40767	RAB37;TOM1
Microvillus (GO:0005902)	2/58	0.391857	0.739092	1.50255	1.40767	RDX;PDGFA
Acetylcholine-Gated Channel Complex (GO:0005892)	1/13	0.396576	0.76782	2.10534	1.9472	CHRNA5
RISC Complex (GO:0016442)	1/13	0.396576	0.76782	2.10534	1.9472	EIF4E
Clathrin Coat Of trans-Golgi Network Vesicle (GO:0030130)	1/13	0.396576	0.76782	2.10534	1.9472	AP1M2
Lamellar Body (GO:0042599)	1/13	0.396576	0.76782	2.10534	1.9472	SFTA3
Microvillus Membrane (GO:0031528)	1/13	0.396576	0.76782	2.10534	1.9472	SYTL1
Glial Cell Projection (GO:0097386)	1/13	0.396576	0.76782	2.10534	1.9472	SLC1A1
ATAC Complex (GO:0140672)	1/13	0.396576	0.76782	2.10534	1.9472	ZZZ3
Calcium Channel Complex (GO:0034704)	2/59	0.400073	0.739092	1.47611	1.35227	SCN8A;CACNA1H
Vacuolar Membrane (GO:0005774)	2/59	0.400073	0.739092	1.47611	1.35227	ATG16L2;ATP6V0A1
Monoatomic Ion Channel Complex (GO:0034702)	2/36	0.400929	0.76782	1.48638	1.35851	CHRNA5;KCNQ1
Filopodium (GO:0030175)	3/60	0.401805	0.76782	1.33007	1.21275	RDX;TBC1D10C;ANTXR1
Recycling Endosome (GO:0055037)	7/159	0.40317	0.76782	1.16419	1.05754	SLC9A3;RAB4A;VPS52;TBC1D14;ATP11A;F3;SLC39A4
Vesicle (GO:0031982)	10/235	0.406258	0.768805	1.1237	1.01219	SNAP25;RAB4A;SERPINE2;GAD1;ITSN1;ATP1A1;UBA52;CLIC1;F3;VAMP2
Filopodium (GO:0030175)	2/60	0.408237	0.739092	1.45058	1.29959	RDX;ANTXR1
Serine/Threonine Protein Kinase Complex (GO:1902554)	2/60	0.408237	0.739092	1.45058	1.29959	CCNA2;CCNJ
Extracellular Vesicle (GO:1903561)	2/60	0.408237	0.739092	1.45058	1.29959	SERPINE2;ATP1A1
SCF Ubiquitin Ligase Complex (GO:0019005)	3/61	0.412109	0.769511	1.30707	1.15868	FBXO25;FBXL16;FBXL4
Lysosomal Lumen (GO:0043202)	4/86	0.415777	0.769511	1.23277	1.08189	SDC4;MAN2B2;HPSE;CTSD
Lytic Vacuole (GO:0000323)	6/223	0.416953	0.739092	1.1637	1.01798	MAN2B2;ARSK;HPSE;MCOLN1;CTSD;CLU
Cul2-RING Ubiquitin Ligase Complex (GO:0031462)	1/23	0.418047	0.739092	1.91154	1.66717	KLHDC3
SAGA Complex (GO:0000124)	1/23	0.418047	0.739092	1.91154	1.66717	TRRAP
RSC-type Complex (GO:0016586)	1/14	0.419582	0.769511	1.94329	1.68774	SMARCE1
Ino80 Complex (GO:0031011)	1/14	0.419582	0.769511	1.94329	1.68774	INO80
Mitochondrial Intermembrane Space (GO:0005758)	3/62	0.422356	0.769511	1.28485	1.10742	CHCHD5;ALPL;FBXL4
Mitochondrial Intermembrane Space (GO:0005758)	2/62	0.4244	0.739092	1.40209	1.2017	CHCHD5;ALPL
Intracellular Organelle Lumen (GO:0070013)	34/856	0.425928	0.769511	1.04634	0.893032	LIPT2;CYFIP1;LIPT1;SDC4;PDGFA;FSTL3;PRDX3;ADAMTS5;SHH;ARSK;IDH3B;SDF4;IL12A;CTSD;ACADS;HIBCH;IDH3A;HSPA9;FAHD1;IGFBP5;WFS1;IGFBP4;PDE2A;COMMD3;F3;ACSF3;OSCAR;WARS2;ALDH4A1;CCNA2;BMP4;ALDH5A1;P4HA3;ACOT2
Ficolin-1-Rich Granule (GO:0101002)	5/184	0.426163	0.739092	1.17537	1.00251	UBR4;COMMD3;CLU;CTSD;ATP6V0A1
Vacuolar Proton-Transporting V-type ATPase Complex (GO:0016471)	1/24	0.431593	0.739092	1.82834	1.5363	ATP6V0A1
Heterotrimeric G-protein Complex (GO:0005834)	1/24	0.431593	0.739092	1.82834	1.5363	GNG13
P Granule (GO:0043186)	1/24	0.431593	0.739092	1.82834	1.5363	TDRKH
Intracellular Non-Membrane-Bounded Organelle (GO:0043232)	29/1195	0.432926	0.739092	1.04785	0.877248	ZNF771;MAPKBP1;SNAP25;MACF1;L3MBTL3;ITGB4;DDX47;PRKRIP1;FBXO25;CLU;PPL;SNAPC1;ZC3H12A;SH3PXD2B;EIF4EBP2;UTP20;RPS9;ATP8B2;SURF2;EN2;RPS3A;LSS;ELL3;ITPKB;TRAF7;ZZZ3;ERCC4;TRAF6;ZNF655
Acrosomal Vesicle (GO:0001669)	2/64	0.44033	0.739092	1.35672	1.11282	CCDC136;VPS13B
Cation-Transporting ATPase Complex (GO:0090533)	1/15	0.441711	0.769511	1.80439	1.47437	ATP1A1
TIM23 Mitochondrial Import Inner Membrane Translocase Complex (GO:0005744)	1/15	0.441711	0.769511	1.80439	1.47437	HSPA9
Axonal Growth Cone (GO:0044295)	1/15	0.441711	0.769511	1.80439	1.47437	FKBP4
Prespliceosome (GO:0071010)	1/15	0.441711	0.769511	1.80439	1.47437	PRPF39
U2-type Prespliceosome (GO:0071004)	1/15	0.441711	0.769511	1.80439	1.47437	PRPF39
PRC1 Complex (GO:0035102)	1/15	0.441711	0.769511	1.80439	1.47437	PCGF3
Secondary Lysosome (GO:0005767)	1/15	0.441711	0.769511	1.80439	1.47437	SQSTM1
Mitochondrial Envelope (GO:0005740)	4/146	0.441752	0.739092	1.18499	0.968148	SLC25A27;CHCHD5;SLC25A28;ALPL
Acrosomal Vesicle (GO:0001669)	3/64	0.442662	0.769511	1.2426	1.01265	CCDC136;VPS13B;PCSK4
Endosome Lumen (GO:0031904)	1/25	0.444824	0.739092	1.75207	1.41931	IL12A
U2 snRNP (GO:0005686)	1/25	0.444824	0.739092	1.75207	1.41931	SNRPB2
Organelle Inner Membrane (GO:0019866)	10/398	0.446644	0.739092	1.08457	0.874157	SLC25A27;MRPL2;COX18;PDE2A;UQCRC1;RDH13;CLU;MRPL54;MRPL55;MRPS18C
Apical Junction Complex (GO:0043296)	3/106	0.448763	0.739092	1.22507	0.981597	CCDC85C;FRMD4B;CGNL1
Nuclear Lumen (GO:0031981)	19/780	0.450732	0.739092	1.05097	0.8375	ZNF771;SMARCE1;MAPKBP1;RPS9;L3MBTL3;ATP8B2;ITGB4;SURF2;DDX47;PRKRIP1;EN2;FBXO25;RPS3A;ELL3;TRAF7;ZZZ3;SNAPC1;UTP20;ZNF655
Cyclin-Dependent Protein Kinase Holoenzyme Complex (GO:0000307)	2/40	0.453714	0.781398	1.32964	1.0508	CCNA2;CCNJ
Secretory Granule Lumen (GO:0034774)	8/316	0.453829	0.739092	1.09278	0.863339	TGFB2;PDXK;CREG1;VEGFB;PDGFA;HPSE;CTSD;CLU
Endoplasmic Reticulum Tubular Network (GO:0071782)	1/26	0.457748	0.740188	1.6819	1.3143	REEP4
COPI-coated Vesicle Membrane (GO:0030663)	1/16	0.462998	0.781398	1.68401	1.29674	COPZ2
Platelet Alpha Granule Membrane (GO:0031092)	1/16	0.462998	0.781398	1.68401	1.29674	PCDH7
Membrane Raft (GO:0045121)	7/169	0.465447	0.781398	1.09175	0.834923	SHH;PRKAR1A;KCNQ1;FAIM2;EMP2;ATP1A1;CTSD
Cornified Envelope (GO:0001533)	2/41	0.466493	0.781398	1.29548	0.98782	TCHH;PPL
Golgi Cisterna Membrane (GO:0032580)	1/27	0.470372	0.746454	1.61713	1.21969	TMEM115
Histone Acetyltransferase Complex (GO:0000123)	1/27	0.470372	0.746454	1.61713	1.21969	CREBBP
Organelle Envelope Lumen (GO:0031970)	2/68	0.471444	0.746454	1.27423	0.958165	CHCHD5;ALPL
Endocytic Vesicle (GO:0030139)	8/196	0.472253	0.781398	1.07512	0.806595	SFTA3;DLG4;CLTB;DAB2IP;HLA-DRA;UBA52;F3;MTSS1
Tight Junction (GO:0070160)	4/93	0.475197	0.781398	1.13539	0.844764	CLDN5;LSR;FRMD4B;CGNL1
Intermediate Filament (GO:0005882)	2/69	0.47906	0.752014	1.25515	0.923702	MACF1;PPL
Spindle Microtubule (GO:0005876)	3/68	0.482384	0.781398	1.16589	0.849949	PARP4;CCDC57;PAFAH1B1
Organelle Envelope Lumen (GO:0031970)	3/68	0.482384	0.781398	1.16589	0.849949	CHCHD5;ALPL;FBXL4
Catenin Complex (GO:0016342)	1/28	0.482702	0.752014	1.55715	1.13416	PCDHGB4
RNA Polymerase III Complex (GO:0005666)	1/17	0.483474	0.781398	1.57868	1.14732	POLR3B
Germ Plasm (GO:0060293)	1/17	0.483474	0.781398	1.57868	1.14732	MOV10
Protein Kinase Complex (GO:1902911)	1/17	0.483474	0.781398	1.57868	1.14732	IRS1
Transcription Factor TFTC Complex (GO:0033276)	1/17	0.483474	0.781398	1.57868	1.14732	TRRAP
Recycling Endosome Membrane (GO:0055038)	2/70	0.486608	0.752014	1.23663	0.890739	SLC9A3;SLC39A4
Intermediate Filament (GO:0005882)	3/69	0.492105	0.791072	1.14816	0.814119	MACF1;KRT75;PPL
H4/H2A Histone Acetyltransferase Complex (GO:0043189)	1/29	0.494746	0.752014	1.50146	1.0566	TRRAP
U2-type Catalytic Step 2 Spliceosome (GO:0071007)	1/29	0.494746	0.752014	1.50146	1.0566	SNRPB2
NuA4 Histone Acetyltransferase Complex (GO:0035267)	1/29	0.494746	0.752014	1.50146	1.0566	TRRAP
cullin-RING Ubiquitin Ligase Complex (GO:0031461)	7/174	0.496058	0.791831	1.05879	0.742276	KLHDC3;DCAF17;DCAF4L2;FBXO25;FBXL16;DCAF5;FBXL4
Sodium Channel Complex (GO:0034706)	1/18	0.50317	0.791831	1.48574	1.02044	SCN8A
Connexin Complex (GO:0005922)	1/18	0.50317	0.791831	1.48574	1.02044	GJB2
High-Density Lipoprotein Particle (GO:0034364)	1/18	0.50317	0.791831	1.48574	1.02044	CLU
Rough Endoplasmic Reticulum (GO:0005791)	1/30	0.50651	0.758267	1.44961	0.986043	ZC3H12A
Recycling Endosome (GO:0055037)	4/159	0.507447	0.758267	1.08488	0.735941	SLC9A3;RAB4A;TBC1D14;SLC39A4
Motile Cilium (GO:0031514)	2/73	0.508837	0.758267	1.18419	0.800073	TSGA10;PAFAH1B1
Phagocytic Vesicle Membrane (GO:0030670)	2/45	0.515768	0.802111	1.17472	0.777782	TAP2;ATP6V0A1
Synaptic Membrane (GO:0097060)	1/31	0.518001	0.766911	1.40122	0.921692	PDE2A
Nuclear Outer Membrane (GO:0005640)	1/19	0.522117	0.802111	1.40312	0.911841	ITPR3
GABA-ergic Synapse (GO:0098982)	1/19	0.522117	0.802111	1.40312	0.911841	SLITRK1
Clathrin Adaptor Complex (GO:0030131)	1/19	0.522117	0.802111	1.40312	0.911841	AP1M2
Late Endosome (GO:0005770)	8/205	0.523116	0.802111	1.02552	0.664485	BST2;HLA-DMA;KCNQ1;SDF4;HLA-DRA;IL12A;MCOLN1;F3
Nucleolus (GO:0005730)	18/771	0.527103	0.775242	1.00441	0.643185	ZNF771;MAPKBP1;RPS9;L3MBTL3;ATP8B2;ITGB4;SURF2;DDX47;PRKRIP1;EN2;FBXO25;RPS3A;ELL3;TRAF7;ZZZ3;SNAPC1;UTP20;ZNF655
Basement Membrane (GO:0005604)	2/46	0.527608	0.804871	1.14797	0.734012	PXDN;NID2
Cytoplasmic Stress Granule (GO:0010494)	2/76	0.530429	0.775242	1.13601	0.72031	PRKAA2;EIF4E
Clathrin-Coated Vesicle (GO:0030136)	2/78	0.54446	0.778775	1.106	0.672406	SFTA3;SNX9
Cytoplasmic Side Of Plasma Membrane (GO:0009898)	3/124	0.553139	0.778775	1.04186	0.616933	ERRFI1;TRAF6;ESYT3
Cilium (GO:0005929)	6/257	0.553193	0.778775	1.0043	0.594592	EVC2;TSGA10;EVC;TCTN2;BBS7;PAFAH1B1
Ficolin-1-Rich Granule (GO:0101002)	7/184	0.555444	0.823614	0.998444	0.587071	TBC1D10C;UBR4;COMMD3;SLC2A3;CLU;CTSD;ATP6V0A1
Mitochondrial Outer Membrane Translocase Complex (GO:0005742)	1/21	0.557872	0.823614	1.26268	0.736934	HSPA9
Gap Junction (GO:0005921)	1/21	0.557872	0.823614	1.26268	0.736934	GJB2
Sin3-type Complex (GO:0070822)	1/21	0.557872	0.823614	1.26268	0.736934	PHF12
Sin3 Complex (GO:0016580)	1/21	0.557872	0.823614	1.26268	0.736934	PHF12
Proton-Transporting V-type ATPase Complex (GO:0033176)	1/21	0.557872	0.823614	1.26268	0.736934	ATP6V0A1
Organelle Outer Membrane (GO:0031968)	4/170	0.560204	0.778775	1.01241	0.586647	PDE2A;ITPR3;LPIN1;UBA52
Autophagosome Membrane (GO:0000421)	1/35	0.561356	0.778775	1.23612	0.713735	ATG16L2
Peroxisomal Matrix (GO:0005782)	2/49	0.561931	0.823614	1.07452	0.619331	ACOT2;NUDT12
Microbody Lumen (GO:0031907)	2/49	0.561931	0.823614	1.07452	0.619331	ACOT2;NUDT12
Intermediate Filament Cytoskeleton (GO:0045111)	2/81	0.564953	0.778775	1.06384	0.607464	MACF1;PPL
Bicellular Tight Junction (GO:0005923)	2/81	0.564953	0.778775	1.06384	0.607464	FRMD4B;CGNL1
Potassium Channel Complex (GO:0034705)	2/81	0.564953	0.778775	1.06384	0.607464	KCNA2;KCNQ3
Monoatomic Ion Channel Complex (GO:0034702)	1/36	0.571572	0.778775	1.20074	0.671651	CHRNA5
Plasma Membrane Raft (GO:0044853)	2/82	0.571636	0.778775	1.05049	0.587488	IRS1;PRKAR1A
Lipid Droplet (GO:0005811)	2/82	0.571636	0.778775	1.05049	0.587488	TRAF6;LSS
trans-Golgi Network (GO:0005802)	9/241	0.571965	0.831901	0.979152	0.54703	ATP8B2;CABP7;VPS52;GOLPH3L;HLA-DRA;SNX9;PCSK4;VAMP2;AP1M2
Early Endosome (GO:0005769)	7/307	0.573834	0.778775	0.979949	0.544279	ZFYVE28;PRDX3;SLC9A3;NELL1;RAB4A;TOM1;ADRB1
Mitochondrial Ribosome (GO:0005761)	1/22	0.574734	0.831901	1.20249	0.665996	MRPL35
cullin-RING Ubiquitin Ligase Complex (GO:0031461)	4/174	0.578617	0.779702	0.988388	0.540762	KLHDC3;DCAF17;FBXO25;DCAF5
Vesicle Coat (GO:0030120)	1/37	0.581551	0.779702	1.16733	0.632757	NECAP1
Golgi Cisterna (GO:0031985)	2/51	0.583801	0.831901	1.03056	0.554642	TMEM115;GOLPH3L
Actin-Based Cell Projection (GO:0098858)	2/84	0.584776	0.779702	1.02476	0.54981	RDX;PDGFA
Lysosomal Membrane (GO:0005765)	8/356	0.588541	0.780159	0.965165	0.511642	RAB37;TOM1;SPNS1;MCOLN1;UBA52;CTSD;CLU;ATP6V0A1
Cul2-RING Ubiquitin Ligase Complex (GO:0031462)	1/23	0.590955	0.831901	1.14777	0.603746	KLHDC3
Endoplasmic Reticulum Membrane (GO:0005789)	18/801	0.593185	0.781769	0.964386	0.50365	SFTA3;JAGN1;SAMD8;PGAP2;WFS1;MGST3;ITPR3;LCLAT1;LSS;PIGY;CYP39A1;HSD11B2;REEP4;ZC3H12A;ESYT3;LPIN1;UBA52;FDFT1
Cytosolic Large Ribosomal Subunit (GO:0022625)	2/52	0.59443	0.831901	1.00989	0.5253	UBA52;RPL26L1
Large Ribosomal Subunit (GO:0015934)	2/52	0.59443	0.831901	1.00989	0.5253	UBA52;RPL26L1
Bicellular Tight Junction (GO:0005923)	3/81	0.600884	0.831901	0.970913	0.494538	CLDN5;FRMD4B;CGNL1
Dendrite (GO:0030425)	6/270	0.601414	0.78806	0.954199	0.485183	HCN3;PRKAA2;WFS1;KCNA2;DIP2B;CLU
Lysosomal Membrane (GO:0005765)	13/356	0.601941	0.831901	0.956124	0.485324	ATP11A;MCOLN1;CLU;BST2;HLA-DMA;RAB37;TOM1;SPNS1;HLA-DRA;UBA52;CTSD;AP1M2;ATP6V0A1
Pigment Granule (GO:0048770)	1/24	0.606557	0.831901	1.09781	0.548858	SYTL1
Excitatory Synapse (GO:0060076)	1/24	0.606557	0.831901	1.09781	0.548858	DLG4
Vacuolar Proton-Transporting V-type ATPase Complex (GO:0016471)	1/24	0.606557	0.831901	1.09781	0.548858	ATP6V0A1
Plasma Membrane Raft (GO:0044853)	3/82	0.609229	0.831901	0.958573	0.475031	IRS1;PRKAR1A;EMP2
Brush Border Membrane (GO:0031526)	1/40	0.610117	0.790871	1.07737	0.532331	SLC9A3
Nuclear Membrane (GO:0031965)	5/227	0.610497	0.790871	0.945603	0.466638	AHCTF1;TNKS;ITGB4;ITPR3;LPIN1
Autophagosome (GO:0005776)	3/83	0.617457	0.831901	0.946542	0.456371	ATG16L2;TBC1D14;SQSTM1
Cornified Envelope (GO:0001533)	1/41	0.6192	0.791087	1.05038	0.503474	PPL
U2 snRNP (GO:0005686)	1/25	0.621565	0.831901	1.05201	0.500248	SNRPB2
Endosome Lumen (GO:0031904)	1/25	0.621565	0.831901	1.05201	0.500248	IL12A
Clathrin-Coated Vesicle Membrane (GO:0030665)	2/90	0.622398	0.791087	0.954595	0.452646	NECAP1;GAD1
U2-type Spliceosomal Complex (GO:0005684)	2/90	0.622398	0.791087	0.954595	0.452646	PRPF39;SNRPB2
Lysosome (GO:0005764)	11/503	0.624543	0.791087	0.937793	0.441453	SDC4;MAN2B2;ARSK;SPNS1;RNF19B;HPSE;MCOLN1;CLU;UBA52;CTSD;ATP6V0A1
Organelle Outer Membrane (GO:0031968)	6/170	0.632721	0.831901	0.923055	0.422506	CLMN;PDE2A;ITPR3;PLD6;LPIN1;UBA52
Endoplasmic Reticulum Tubular Network (GO:0071782)	1/26	0.636002	0.831901	1.00988	0.457026	REEP4
Basolateral Plasma Membrane (GO:0016323)	6/171	0.638356	0.831901	0.917412	0.411789	SLC22A3;KCNQ1;LIN7A;PTH1R;ATP1A1;AJAP1
Nuclear Membrane (GO:0031965)	8/227	0.638611	0.831901	0.92143	0.413224	AHCTF1;TNKS;ITGB4;CLMN;ITPR3;PRICKLE1;HOXA7;LPIN1
Lysosome (GO:0005764)	18/503	0.641617	0.831901	0.935467	0.415127	SDC4;SORT1;RNF19B;ATP11A;MCOLN1;CLU;HLA-DMA;DRAM1;MAN2B2;KCNQ1;ARSK;SPNS1;HLA-DRA;HPSE;UBA52;CTSD;AP1M2;ATP6V0A1
Spliceosomal snRNP Complex (GO:0097525)	2/57	0.644513	0.831901	0.917847	0.403173	PRPF39;SNRPB2
Cortical Actin Cytoskeleton (GO:0030864)	1/44	0.645201	0.809524	0.976945	0.42809	RDX
Cilium (GO:0005929)	9/257	0.648685	0.831901	0.91521	0.39611	EVC2;TSGA10;EVC;IFT140;TCTN2;TTLL1;BBS7;KIF27;PAFAH1B1
Early Endosome Membrane (GO:0031901)	4/116	0.649446	0.831901	0.90115	0.388969	ZFYVE28;RUFY1;RAB4A;DAGLA
Golgi Cisterna Membrane (GO:0032580)	1/27	0.649888	0.831901	0.97099	0.418453	TMEM115
Lumenal Side Of Endoplasmic Reticulum Membrane (GO:0098553)	1/27	0.649888	0.831901	0.97099	0.418453	HLA-DRA
Sarcoplasmic Reticulum (GO:0016529)	1/45	0.653469	0.809524	0.954692	0.406184	ITPR3
Phagocytic Vesicle Membrane (GO:0030670)	1/45	0.653469	0.809524	0.954692	0.406184	ATP6V0A1
Intracellular Membrane-Bounded Organelle (GO:0043231)	117/5175	0.656235	0.809524	0.962291	0.405352	CCNJ;TRRAP;IRS1;NAB1;GFI1;FBXO25;MSI2;CLU;ETS2;NYNRIN;TFG;SALL3;ZC3H12A;SPATA24;DIP2B;SOX7;NKX2-8;RPS9;KHNYN;NOSIP;HNF1B;AARSD1;CHD1L;CDC25C;CYP39A1;NEIL3;KIAA1614;RFX6;HNRNPUL1;MSH5;SQSTM1;ZNF433;UBA52;DGKI;HOXB5;L3MBTL3;CRABP2;CTBP2;TNKS;MGST3;ISG20L2;BHLHE22;ZBTB3;PRDX3;HSD11B2;ZNHIT6;PRDM16;TBC1D14;SMYD3;PUSL1;NKX6-1;HOXC8;PPARGC1B;ATP6V0A1;CREBBP;HELQ;ZBTB16;RAB3IP;PDE2A;INO80;NR2F2;POU2F2;L…
Lytic Vacuole Membrane (GO:0098852)	10/287	0.658029	0.831901	0.910256	0.380948	HLA-DMA;SPNS1;HLA-DRA;ATP11A;MCOLN1;UBA52;CTSD;CLU;AP1M2;ATP6V0A1
Lytic Vacuole Membrane (GO:0098852)	6/287	0.659989	0.809524	0.895681	0.372185	SPNS1;MCOLN1;UBA52;CTSD;CLU;ATP6V0A1
Basement Membrane (GO:0005604)	1/46	0.661544	0.809524	0.933429	0.385674	NID2
Secretory Granule Lumen (GO:0034774)	11/316	0.662733	0.831901	0.909227	0.37404	CYFIP1;TGFB2;PDXK;CREG1;VEGFB;PDGFA;HPSE;CTSD;F3;CLU;OSCAR
Vacuolar Membrane (GO:0005774)	2/59	0.663132	0.831901	0.885549	0.363767	ATG16L2;ATP6V0A1
Dendrite Membrane (GO:0032590)	1/28	0.663245	0.831901	0.934978	0.383912	DAGLA
Condensed Nuclear Chromosome (GO:0000794)	1/28	0.663245	0.831901	0.934978	0.383912	RAD50
Golgi Membrane (GO:0000139)	9/427	0.663952	0.809524	0.902654	0.369678	PGAP2;TMEM115;WSCD2;PDGFA;CHST1;VPS13B;NOSIP;ZDHHC7;IL17RD
Transport Vesicle Membrane (GO:0030658)	2/60	0.672144	0.831901	0.870236	0.34573	HLA-DRA;VAMP2
cis-Golgi Network (GO:0005801)	2/60	0.672144	0.831901	0.870236	0.34573	BCL9;COPZ2
Extracellular Vesicle (GO:1903561)	2/60	0.672144	0.831901	0.870236	0.34573	SERPINE2;ATP1A1
Serine/Threonine Protein Kinase Complex (GO:1902554)	2/60	0.672144	0.831901	0.870236	0.34573	CCNA2;CCNJ
Intracellular Non-Membrane-Bounded Organelle (GO:0043232)	43/1195	0.67561	0.831901	0.938922	0.368188	ZNF771;MAPKBP1;SNAP25;MACF1;L3MBTL3;RGS14;ITGB4;DDX47;PRKRIP1;PHF1;HEATR1;FBXO25;TCHH;CLU;PPL;CDC14B;MAEA;SNAPC1;EPB41L1;ZC3H12A;SH3PXD2B;EIF4EBP2;UTP20;IGF2BP2;PHLDA1;PRMT6;RPS9;CCDC110;ATP8B2;SURF2;EN2;SHROOM3;RPS3A;LSS;ELL3;ITPKB;TRAF7;LIN28B;ZZZ3;ERCC4;TRAF6;GRWD1;ZNF655
U2-type Catalytic Step 2 Spliceosome (GO:0071007)	1/29	0.676094	0.831901	0.901539	0.352884	SNRPB2
Myofibril (GO:0030016)	1/29	0.676094	0.831901	0.901539	0.352884	OBSCN
H4/H2A Histone Acetyltransferase Complex (GO:0043189)	1/29	0.676094	0.831901	0.901539	0.352884	TRRAP
NuA4 Histone Acetyltransferase Complex (GO:0035267)	1/29	0.676094	0.831901	0.901539	0.352884	TRRAP
Golgi Lumen (GO:0005796)	2/100	0.679157	0.818237	0.856746	0.331477	SDC4;PDGFA
U2-type Precatalytic Spliceosome (GO:0071005)	1/49	0.684659	0.818237	0.874955	0.331463	SNRPB2
Heterochromatin (GO:0000792)	1/49	0.684659	0.818237	0.874955	0.331463	CDKN2A
Mitochondrial Outer Membrane (GO:0005741)	3/151	0.685453	0.818237	0.850605	0.321253	PDE2A;LPIN1;UBA52
Postsynaptic Density (GO:0014069)	5/151	0.686428	0.837607	0.863719	0.324978	DAGLA;RGS14;DLG4;DTNBP1;GRIN2D
Rough Endoplasmic Reticulum (GO:0005791)	1/30	0.688452	0.837607	0.870406	0.324931	ZC3H12A
Caveola (GO:0005901)	2/62	0.689578	0.837607	0.84114	0.312631	IRS1;EMP2
Spindle (GO:0005819)	7/210	0.692783	0.837607	0.869377	0.319095	ZZZ3;PARP4;MAEA;RGS14;CCDC57;MYF6;CDC14B
Golgi Cisterna (GO:0031985)	1/51	0.699188	0.821086	0.839871	0.300536	TMEM115
Melanosome (GO:0042470)	1/31	0.70034	0.837607	0.841349	0.299679	SYTL1
Golgi Stack (GO:0005795)	1/31	0.70034	0.837607	0.841349	0.299679	GOLPH3L
Intercalated Disc (GO:0014704)	1/31	0.70034	0.837607	0.841349	0.299679	CTNNA3
Azurophil Granule (GO:0042582)	3/155	0.702344	0.821086	0.82805	0.292577	RAB37;CREG1;TOM1
Nucleus (GO:0005634)	100/4487	0.703817	0.821086	0.946008	0.332273	CCNJ;TRRAP;IRS1;NAB1;GFI1;FBXO25;CLU;ETS2;NYNRIN;SALL3;ZC3H12A;SPATA24;DIP2B;SOX7;NKX2-8;RPS9;KHNYN;NOSIP;HNF1B;AARSD1;CHD1L;CDC25C;NEIL3;KIAA1614;RFX6;HNRNPUL1;MSH5;ZNF433;UBA52;DGKI;HOXB5;L3MBTL3;CRABP2;CTBP2;TNKS;ISG20L2;BHLHE22;ZBTB3;ZNHIT6;PRDM16;SMYD3;NKX6-1;HOXC8;PPARGC1B;CREBBP;HELQ;ZBTB16;RAB3IP;PDE2A;INO80;NR2F2;POU2F2;LARP6;ELL3;COPS3;TMEM115;TLX2;HPSE;ZNF655;ZNF771;AHCTF1;BTG1;ONECUT1…
Precatalytic Spliceosome (GO:0071011)	1/52	0.706199	0.821086	0.82336	0.286412	SNRPB2
Microtubule (GO:0005874)	6/185	0.711648	0.84774	0.845039	0.287458	MACF1;PARP4;CCDC57;TTLL1;KIF14;KIF27
Microbody Membrane (GO:0031903)	1/53	0.713048	0.821086	0.807485	0.273097	PEX10
Tertiary Granule Lumen (GO:1904724)	1/53	0.713048	0.821086	0.807485	0.273097	CTSD
Peroxisomal Membrane (GO:0005778)	1/53	0.713048	0.821086	0.807485	0.273097	PEX10
Chromosome (GO:0005694)	3/164	0.737805	0.845324	0.781399	0.237605	SMARCE1;ERCC4;ELL3
Vacuolar Lumen (GO:0005775)	5/161	0.738883	0.873452	0.807929	0.244492	SDC4;MAN2B2;CREG1;HPSE;CTSD
Golgi Lumen (GO:0005796)	3/100	0.739075	0.873452	0.77996	0.235826	SDC4;PDGFA;SDF4
Autophagosome Membrane (GO:0000421)	1/35	0.74353	0.874324	0.742212	0.219952	ATG16L2
Asymmetric Synapse (GO:0032279)	4/133	0.750703	0.874324	0.781698	0.224148	RGS14;DLG4;SLC1A1;DTNBP1
Recycling Endosome Membrane (GO:0055038)	2/70	0.751797	0.874324	0.741873	0.211648	SLC9A3;SLC39A4
Mitochondrial Membrane (GO:0031966)	18/540	0.752849	0.874324	0.867445	0.24626	SLC22A3;COX18;PDE2A;PLD6;MRPL35;CLU;MRPL54;MRPL55;MRPS18C;SLC25A27;SLC25A37;MRPL2;SLC25A28;UQCRC1;ALPL;RDH13;LPIN1;UBA52
Golgi Membrane (GO:0000139)	14/427	0.754433	0.874324	0.853122	0.2404	PGAP2;WSCD2;GOLPH3L;PDGFA;COPZ2;VPS13B;NOSIP;ZDHHC7;IL17RD;TMEM115;CHST12;CHST1;HLA-DRA;AP1M2
Early Endosome Membrane (GO:0031901)	2/116	0.755303	0.852096	0.735895	0.206519	ZFYVE28;RAB4A
Membrane Raft (GO:0045121)	3/169	0.756016	0.852096	0.757667	0.211914	PRKAR1A;ATP1A1;CTSD
Sperm Flagellum (GO:0036126)	1/60	0.756729	0.852096	0.711426	0.19831	ATP1A1
Microtubule Cytoskeleton (GO:0015630)	11/342	0.758143	0.875231	0.836657	0.231656	MACF1;MAEA;RGS14;TTLL1;KIF14;DTNBP1;MTUS2;MARK4;HOXC8;MAPRE2;KIF27
Ribosome (GO:0005840)	1/61	0.762402	0.852096	0.699533	0.18977	RPS9
SCF Ubiquitin Ligase Complex (GO:0019005)	1/61	0.762402	0.852096	0.699533	0.18977	FBXO25
Caveola (GO:0005901)	1/62	0.767943	0.854103	0.68803	0.181667	IRS1
Endoplasmic Reticulum Membrane (GO:0005789)	27/801	0.772041	0.884633	0.876317	0.226719	SFTA3;SAMD8;PGAP2;SRXN1;MGST3;ITPR3;LCLAT1;PIGY;LMF1;HSD11B2;CYP26B1;ZC3H12A;FDFT1;JAGN1;WFS1;TAP2;DTNBP1;COPZ2;LSS;GRIN2D;CYP39A1;REEP4;HLA-DRA;ESYT3;LPIN1;UBA52;MGLL
Motile Cilium (GO:0031514)	2/73	0.772205	0.884633	0.710415	0.183646	TSGA10;PAFAH1B1
Cortical Cytoskeleton (GO:0030863)	1/63	0.773355	0.855946	0.676898	0.173974	RDX
Keratin Filament (GO:0045095)	1/39	0.780502	0.890725	0.663946	0.164538	KRT75
Ficolin-1-Rich Granule Lumen (GO:1904813)	2/123	0.783404	0.86288	0.693072	0.169184	COMMD3;CTSD
Nuclear Lumen (GO:0031981)	26/780	0.786817	0.893467	0.866004	0.207633	ZNF771;MAPKBP1;L3MBTL3;ITGB4;DDX47;PRKRIP1;PHF1;HEATR1;FBXO25;CDC14B;SNAPC1;UTP20;PHLDA1;SMARCE1;PRMT6;RPS9;ATP8B2;SURF2;EN2;RPS3A;ELL3;TRAF7;LIN28B;ZZZ3;GRWD1;ZNF655
Brush Border Membrane (GO:0031526)	1/40	0.788881	0.893467	0.646888	0.153403	SLC9A3
Spindle Microtubule (GO:0005876)	1/68	0.798584	0.875371	0.626222	0.140847	PAFAH1B1
9+2 Motile Cilium (GO:0097729)	1/70	0.807872	0.881315	0.608008	0.12972	ATP1A1
Actin Filament (GO:0005884)	1/71	0.812355	0.881985	0.599292	0.124544	PLS1
Cytoplasmic Vesicle Lumen (GO:0060205)	3/115	0.81898	0.919164	0.674972	0.134789	CYFIP1;PDXK;F3
Nucleolus (GO:0005730)	25/771	0.824504	0.919164	0.840848	0.162262	ZNF771;MAPKBP1;L3MBTL3;ITGB4;DDX47;PRKRIP1;PHF1;HEATR1;FBXO25;CDC14B;SNAPC1;UTP20;PHLDA1;PRMT6;RPS9;ATP8B2;SURF2;EN2;RPS3A;ELL3;TRAF7;LIN28B;ZZZ3;GRWD1;ZNF655
Lipid Droplet (GO:0005811)	2/82	0.824865	0.919164	0.630197	0.121336	TRAF6;LSS
Sarcoplasmic Reticulum (GO:0016529)	1/45	0.826221	0.919164	0.573229	0.109425	ITPR3
Mitochondrial Outer Membrane (GO:0005741)	4/151	0.831755	0.919164	0.685334	0.12625	PDE2A;PLD6;LPIN1;UBA52
Actin-Based Cell Projection (GO:0098858)	2/84	0.834971	0.919164	0.614763	0.110877	RDX;PDGFA
Endocytic Vesicle (GO:0030139)	3/196	0.837352	0.904138	0.650764	0.115518	SFTA3;UBA52;MTSS1
Mitochondrial Inner Membrane (GO:0005743)	11/370	0.838207	0.919164	0.77026	0.135944	SLC25A27;MRPL2;COX18;PDE2A;UQCRC1;RDH13;MRPL35;CLU;MRPL54;MRPS18C;MRPL55
Cell-Cell Contact Zone (GO:0044291)	1/47	0.83924	0.919164	0.548249	0.0960854	AJAP1
Late Endosome Membrane (GO:0031902)	2/85	0.839825	0.919164	0.607324	0.106016	HLA-DMA;HLA-DRA
Glutamatergic Synapse (GO:0098978)	1/78	0.840943	0.904138	0.544615	0.0943446	NRG3
Coated Vesicle (GO:0030135)	1/79	0.844655	0.904138	0.537605	0.0907622	SNX9
Azurophil Granule (GO:0042582)	4/155	0.846443	0.919164	0.667039	0.111204	BST2;RAB37;CREG1;TOM1
Heterochromatin (GO:0000792)	1/49	0.851284	0.919164	0.52535	0.0845862	CDKN2A
U2-type Precatalytic Spliceosome (GO:0071005)	1/49	0.851284	0.919164	0.52535	0.0845862	SNRPB2
Multivesicular Body (GO:0005771)	1/50	0.856964	0.919164	0.514602	0.0794335	BST2
U2-type Spliceosomal Complex (GO:0005684)	2/90	0.862203	0.919164	0.572667	0.0849064	PRPF39;SNRPB2
Clathrin-Coated Endocytic Vesicle (GO:0045334)	1/85	0.865183	0.919814	0.499051	0.0722696	SFTA3
Polymeric Cytoskeletal Fiber (GO:0099513)	4/265	0.867369	0.919814	0.640753	0.0911736	MACF1;KIF14;PPL;PLS1
Precatalytic Spliceosome (GO:0071011)	1/52	0.867682	0.919164	0.49437	0.0701658	SNRPB2
Endoplasmic reticulum-Golgi Intermediate Compartment Membrane (GO:0033116)	1/52	0.867682	0.919164	0.49437	0.0701658	TAP2
Microbody Membrane (GO:0031903)	1/53	0.872737	0.919164	0.484838	0.0659968	PEX10
Peroxisomal Membrane (GO:0005778)	1/53	0.872737	0.919164	0.484838	0.0659968	PEX10
Cation Channel Complex (GO:0034703)	1/53	0.872737	0.919164	0.484838	0.0659968	KCNK4
Peroxisome (GO:0005777)	3/129	0.873781	0.919164	0.599536	0.0808929	ACOT2;PEX10;NUDT12
Azurophil Granule Lumen (GO:0035578)	1/89	0.877341	0.926082	0.476269	0.0623242	CREG1
Polymeric Cytoskeletal Fiber (GO:0099513)	7/265	0.882235	0.919164	0.682068	0.0854607	MACF1;TTLL1;KIF14;KRT75;PPL;KIF27;PLS1
ER To Golgi Transport Vesicle Membrane (GO:0012507)	1/55	0.882274	0.919164	0.466832	0.0584718	HLA-DRA
Coated Vesicle Membrane (GO:0030662)	1/55	0.882274	0.919164	0.466832	0.0584718	HLA-DRA
Endocytic Vesicle Membrane (GO:0030666)	2/159	0.88736	0.932341	0.533161	0.0637154	UBA52;ATP6V0A1
Organelle Inner Membrane (GO:0019866)	11/398	0.896188	0.927938	0.713471	0.0782002	SLC25A27;MRPL2;COX18;PDE2A;UQCRC1;RDH13;MRPL35;CLU;MRPL54;MRPL55;MRPS18C
Phagocytic Vesicle (GO:0045335)	2/100	0.89859	0.927938	0.513963	0.0549571	TAP2;ATP6V0A1
Condensed Chromosome (GO:0000793)	1/60	0.903111	0.927938	0.427159	0.0435319	RAD50
Sperm Flagellum (GO:0036126)	1/60	0.903111	0.927938	0.427159	0.0435319	ATP1A1
trans-Golgi Network Membrane (GO:0032588)	1/100	0.905424	0.942633	0.42311	0.0420369	CABP7
Phagocytic Vesicle (GO:0045335)	1/100	0.905424	0.942633	0.42311	0.0420369	ATP6V0A1
Ribosome (GO:0005840)	1/61	0.906813	0.928552	0.420018	0.0410857	RPS9
Basolateral Plasma Membrane (GO:0016323)	2/171	0.910152	0.943248	0.494997	0.0466008	LIN7A;ATP1A1
Mitotic Spindle (GO:0072686)	3/143	0.91336	0.932064	0.539187	0.0488636	ZZZ3;MYF6;CDC14B
trans-Golgi Network (GO:0005802)	3/241	0.921466	0.950653	0.526492	0.0430613	ATP8B2;CABP7;SNX9
Microtubule (GO:0005874)	2/185	0.931272	0.954605	0.456798	0.0325256	MACF1;KIF14
Cytoplasmic Vesicle Lumen (GO:0060205)	1/115	0.933671	0.954605	0.367154	0.0251982	PDXK
9+2 Motile Cilium (GO:0097729)	1/70	0.934382	0.949594	0.365061	0.0247767	ATP1A1
Actin Filament (GO:0005884)	1/71	0.936891	0.949594	0.359827	0.0234567	PLS1
COPII-coated ER To Golgi Transport Vesicle (GO:0030134)	1/76	0.948068	0.955117	0.335751	0.0179051	HLA-DRA
Ficolin-1-Rich Granule Lumen (GO:1904813)	2/123	0.951068	0.955117	0.415768	0.020859	COMMD3;CTSD
Chromosome (GO:0005694)	3/164	0.951922	0.955117	0.468343	0.0230761	SMARCE1;ERCC4;ELL3
Peroxisome (GO:0005777)	1/129	0.95238	0.966167	0.326761	0.0159431	PEX10
Late Endosome (GO:0005770)	2/205	0.953454	0.966167	0.411367	0.0196074	IL12A;MCOLN1
Microtubule Cytoskeleton (GO:0015630)	4/342	0.959122	0.96761	0.492806	0.0205681	MACF1;KIF14;HOXC8;MAPRE2
Mitotic Spindle (GO:0072686)	1/143	0.965819	0.970074	0.294333	0.0102364	ZZZ3
Azurophil Granule Lumen (GO:0035578)	1/89	0.968724	0.968724	0.285957	0.00908646	CREG1
Spindle (GO:0005819)	1/210	0.99303	0.99303	0.199286	0.00139393	ZZZ3

## Sheet: GO_Molecular_Function
Term	Overlap	P-value	Adjusted P-value	Odds Ratio	Combined Score	Genes
Double-Stranded DNA Binding (GO:0003690)	50/650	2.076e-06	0.000834262	2.18141	28.544	ZNF771;GFI1;ONECUT1;ZBTB20;ETS2;SOX18;SOX8;HOXA7;SOX7;NKX2-8;EMX2;FOXD2;RFX2;EN2;ETV1;POU3F1;NEIL3;NR5A2;RFX4;MSH5;HOXB4;ZSCAN23;HOXB2;HOXB7;HOXB6;HMX2;HOXB5;CREB5;DLX2;DLX4;HOXD13;GATA3;BHLHE22;CUX1;IGF2BP1;HOXC8;NKX2-3;IRX1;TCF7L1;ZNF76;ESRRG;DMRT3;EVX1;POU2F2;MEIS2;TBX2;RAD50;LIN28B;TLX2;MYF6
Sequence-Specific Double-Stranded DNA Binding (GO:1990837)	53/715	3.06714e-06	0.000834262	2.09761	26.6286	ZNF771;GFI1;ONECUT1;ZBTB20;ETS2;SOX18;SOX8;HOXA7;SOX7;NKX2-8;EMX2;FOXD2;RFX2;EN2;SOX11;ETV1;POU3F1;RUNX1;NR5A2;RFX6;RFX4;GRWD1;HOXB4;ZSCAN23;HOXB2;HOXB7;HOXB6;HMX2;HOXB5;CREB5;YAP1;DLX2;DLX4;HOXD13;GATA3;BHLHE22;CUX1;PRDM16;HOXC8;NKX2-3;IRX1;TCF7L1;ZNF76;ESRRG;DMRT3;EVX1;POU2F2;MEIS2;TBX2;PER2;LIN28B;TLX2;MYF6
Sequence-Specific DNA Binding (GO:0043565)	50/717	2.98867e-05	0.00541945	1.95524	20.3699	ZNF771;GFI1;ONECUT1;ZBTB20;ETS2;SNAPC1;SOX18;SOX8;HOXA7;SOX7;NKX2-8;EMX2;FOXD2;FOXD1;RFX2;EN2;ETV1;POU3F1;NR5A2;RFX4;HOXB4;ZSCAN23;HOXB2;HOXB7;HOXB6;HMX2;HOXB5;CREB5;DLX2;DLX4;HOXD13;GATA3;BHLHE22;CUX1;PRDM16;HOXC8;NKX2-3;IRX1;TCF7L1;ZNF76;ESRRG;DMRT3;EVX1;NR2F2;POU2F2;MEIS2;TBX2;LIN28B;TLX2;MYF6
RNA Polymerase II Transcription Regulatory Region Sequence-Specific DNA Binding (GO:0000977)	69/1225	0.000726646	0.0734411	1.55742	11.2556	ZNF493;GFI1;ONECUT1;OTP;ETS2;SOX18;SALL3;SOX8;ZNF765;ZNF721;HOXA7;SOX7;ZNF17;NKX2-8;EMX2;FOXD2;FOXD1;RFX2;EN2;EBF2;SOX11;HNF1B;ETV1;PAX5;POU3F1;RUNX1;NR5A2;RFX6;RFX4;HOXB4;ZSCAN23;HOXB7;ZNF433;HOXB6;HMX2;HOXB5;DLX2;CASZ1;DLX4;HOXD13;GATA3;AEBP1;RELB;CUX1;GBX1;PRDM16;NKX6-1;HOXC8;NKX2-3;IRX1;TCF7L1;DMRT2;ZBTB16;ZNF181;ZNF76;DMRT3;EVX1;NR2F2;POU2F2;TBX4;MEIS2;TBX2;SKI;TLX2;ZNF615;MYF6;ZNF655;ZNF696…
Insulin-Like Growth Factor I Binding (GO:0031994)	4/12	0.000810012	0.0734411	12.6847	90.2955	IGFBP5;IGFBP4;ITGB4;ITGA6
RNA 7-Methylguanosine Cap Binding (GO:0000340)	4/12	0.000810012	0.0734411	12.6847	90.2955	CYFIP1;EIF4E3;EIF4E1B;EIF4E
Transmembrane Receptor Protein Tyrosine Kinase Activity (GO:0004714)	6/50	0.00102201	0.31872	5.79055	39.8737	NELL1;EFEMP1;FLT3;AXL;CRIM1;MERTK
RNA Polymerase II Cis-Regulatory Region Sequence-Specific DNA Binding (GO:0000978)	63/1122	0.00132766	0.103178	1.54717	10.249	ZNF493;GFI1;ONECUT1;ETS2;SOX18;SALL3;SOX8;ZNF765;ZNF721;HOXA7;SOX7;ZNF17;NKX2-8;EMX2;FOXD2;FOXD1;RFX2;EN2;EBF2;SOX11;HNF1B;ETV1;PAX5;POU3F1;RUNX1;NR5A2;RFX6;RFX4;HOXB4;ZSCAN23;HOXB7;HOXB6;HOXB5;CREB5;DLX2;DLX4;HOXD13;GATA3;BHLHE22;RELB;PRDM16;NKX6-1;NKX2-3;IRX1;TCF7L1;DMRT2;ZBTB16;ZNF181;ZNF76;ESRRG;DMRT3;EVX1;NR2F2;POU2F2;TBX4;MEIS2;TBX2;SKI;TLX2;ZNF615;MYF6;ZNF655;MXD4
mRNA 5'-UTR Binding (GO:0048027)	5/24	0.00184187	0.110911	6.68115	42.0711	IGF2BP1;RPS3A;IGF2BP2;MYH10;LARP6
Cis-Regulatory Region Sequence-Specific DNA Binding (GO:0000987)	61/1098	0.0020195	0.110911	1.52731	9.47684	ZNF493;GFI1;ONECUT1;ETS2;SOX18;SALL3;SOX8;ZNF765;ZNF721;HOXA7;SOX7;ZNF17;NKX2-8;EMX2;FOXD2;FOXD1;RFX2;EN2;EBF2;SOX11;HNF1B;ETV1;PAX5;POU3F1;RUNX1;NR5A2;RFX6;RFX4;HOXB4;ZSCAN23;HOXB7;HOXB6;HOXB5;DLX2;DLX4;HOXD13;GATA3;RELB;PRDM16;NKX6-1;NKX2-3;IRX1;TCF7L1;DMRT2;ZBTB16;ZNF181;ZNF76;DMRT3;EVX1;NR2F2;POU2F2;TBX4;MEIS2;ELL3;TBX2;SKI;TLX2;ZNF615;MYF6;ZNF655;MXD4
Insulin-Like Growth Factor Binding (GO:0005520)	4/15	0.0020388	0.110911	9.22379	57.145	IGFBP5;IGFBP4;ITGB4;ITGA6
RNA 7-Methylguanosine Cap Binding (GO:0000340)	3/12	0.00234929	0.31872	14.088	85.2839	EIF4E3;EIF4E1B;EIF4E
Insulin-Like Growth Factor I Binding (GO:0031994)	3/12	0.00234929	0.31872	14.088	85.2839	IGFBP4;ITGB4;ITGA6
Calcium-Release Channel Activity (GO:0015278)	4/17	0.00334565	0.165458	7.80394	44.4832	RASA3;ITPR3;MCOLN1;CLU
Clathrin Heavy Chain Binding (GO:0032050)	3/9	0.00389507	0.174638	12.6693	70.2898	CLTB;TOM1;SNAP91
Ligand-Gated Calcium Channel Activity (GO:0099604)	4/18	0.00417334	0.174638	7.24614	39.7019	RASA3;ITPR3;MCOLN1;GRIN2D
Insulin-Like Growth Factor Binding (GO:0005520)	3/15	0.00461338	0.426673	10.5644	56.8237	IGFBP4;ITGB4;ITGA6
RNA Cap Binding (GO:0000339)	4/19	0.00512888	0.196124	6.76271	35.6589	CYFIP1;EIF4E3;EIF4E1B;EIF4E
Glycerophospholipid Flippase Activity (GO:0140333)	3/10	0.00540784	0.196124	10.8588	56.6821	ATP8A2;ATP8B2;ATP11A
SH2 Domain Binding (GO:0042169)	4/31	0.00552001	0.426673	6.26914	32.5956	IRS1;SH3PXD2B;AFAP1;SQSTM1
SH2 Domain Binding (GO:0042169)	5/31	0.00591122	0.200982	4.8806	25.0419	RUFY1;IRS1;SH3PXD2B;AFAP1;SQSTM1
Calcium-Release Channel Activity (GO:0015278)	3/17	0.00666128	0.426673	9.05427	45.375	ITPR3;MCOLN1;CLU
Vascular Endothelial Growth Factor Receptor Activity (GO:0005021)	2/6	0.00760458	0.426673	21.0918	102.907	NELL1;FLT3
DNA-binding Transcription Activator Activity, RNA Polymerase II-specific (GO:0001228)	23/348	0.00767924	0.245736	1.81118	8.81904	NKX2-8;CASZ1;FOXD2;ZNF493;ZBTB16;ONECUT1;ZNF76;SOX11;HOXD13;ETV1;GATA3;MEIS2;RUNX1;RFX6;SOX18;TLX2;RFX4;PRDM16;ZNF615;HOXB2;ZNF721;HOXA7;HOXB7
RNA Cap Binding (GO:0000339)	3/19	0.0091717	0.426673	7.92167	37.1656	EIF4E3;EIF4E1B;EIF4E
Vascular Endothelial Growth Factor Receptor Binding (GO:0005172)	3/12	0.00936602	0.254756	8.44488	39.4432	DAB2IP;VEGFB;ITGA5
Protein Kinase A Catalytic Subunit Binding (GO:0034236)	3/12	0.00936602	0.254756	8.44488	39.4432	PRKAR1B;PRKAR1A;KCNQ1
Intracellular Ligand-Gated Monoatomic Ion Channel Activity (GO:0005217)	3/12	0.00936602	0.254756	8.44488	39.4432	RASA3;ITPR3;MCOLN1
Procollagen-Proline Dioxygenase Activity (GO:0019798)	2/7	0.0104834	0.426673	16.8726	76.9046	P4HA3;P4HTM
Peptidyl-Proline 4-Dioxygenase Activity (GO:0031545)	2/7	0.0104834	0.426673	16.8726	76.9046	P4HA3;P4HTM
Growth Factor Receptor Binding (GO:0070851)	9/96	0.0109487	0.283112	2.63099	11.8777	FGF5;BTC;EFEMP1;FGF9;SHC1;IL9;PDGFA;IL12A;ITGA5
Transmembrane Receptor Protein Tyrosine Kinase Activity (GO:0004714)	6/50	0.0114494	0.283112	3.46212	15.4751	NELL1;EFEMP1;FLT3;AXL;CRIM1;MERTK
Acylglycerol Lipase Activity (GO:0047372)	3/14	0.0146429	0.340816	6.90873	29.1811	DAGLA;ABHD2;MGLL
Syntaxin Binding (GO:0019905)	6/53	0.015036	0.340816	3.24063	13.6019	SNAP25;UNC13A;SYT10;VPS52;VAMP2;SYT17
mRNA 3'-UTR AU-rich Region Binding (GO:0035925)	3/23	0.0156535	0.556055	6.33604	26.3393	ZC3H12A;RBM24;ELAVL3
Phosphatidylinositol-3-Phosphate Binding (GO:0032266)	5/40	0.0173038	0.376531	3.62389	14.7015	ZFYVE28;OBSCN;SH3PXD2B;DAB2IP;VPS13B
Potassium Ion Binding (GO:0030955)	2/9	0.0174268	0.556055	12.0506	48.8018	PDXK;ATP1A1
Vascular Endothelial Growth Factor Receptor Activity (GO:0005021)	2/6	0.0196348	0.386088	12.6539	49.7357	NELL1;FLT3
Insulin-Like Growth Factor II Binding (GO:0031995)	2/6	0.0196348	0.386088	12.6539	49.7357	IGFBP5;IGFBP4
Transcription Corepressor Binding (GO:0001222)	5/42	0.0210296	0.386088	3.42765	13.237	PER2;CTBP2;EHMT2;PHF1;ZBTB16
Phosphatidylinositol-5-Phosphate Binding (GO:0010314)	3/16	0.0212916	0.386088	5.84524	22.5009	OBSCN;SH3PXD2B;TOM1
Syntaxin-1 Binding (GO:0017075)	3/16	0.0212916	0.386088	5.84524	22.5009	SNAP25;UNC13A;VAMP2
Growth Factor Receptor Binding (GO:0070851)	6/96	0.0245474	0.556055	2.82426	10.4699	FGF5;EFEMP1;SHC1;PDGFA;IL12A;ITGA5
Phosphatidylcholine Transporter Activity (GO:0008525)	3/17	0.0251372	0.404998	5.42744	19.9915	ATP8B2;PITPNM1;ABCB4
Phosphatidylinositol Bisphosphate Binding (GO:1902936)	8/93	0.0254826	0.404998	2.39076	8.77353	SVIL;OBSCN;KCNQ1;SH3PXD2B;KRIT1;TTPAL;SNAP91;PFN2
Sequence-Specific mRNA Binding (GO:1990825)	2/11	0.0258206	0.556055	9.37173	34.2685	RBM24;LARP6
Peptidyl-Proline 4-Dioxygenase Activity (GO:0031545)	2/7	0.0268014	0.404998	10.1226	36.6369	P4HA3;P4HTM
Procollagen-Proline Dioxygenase Activity (GO:0019798)	2/7	0.0268014	0.404998	10.1226	36.6369	P4HA3;P4HTM
Iron Ion Transmembrane Transporter Activity (GO:0005381)	2/7	0.0268014	0.404998	10.1226	36.6369	SLC25A37;SLC25A28
Neurotrophin Binding (GO:0043121)	2/7	0.0268014	0.404998	10.1226	36.6369	NGFR;SORT1
Sequence-Specific Double-Stranded DNA Binding (GO:1990837)	25/715	0.0286479	0.556055	1.5518	5.51302	ZNF771;YAP1;DLX2;GFI1;ONECUT1;HOXD13;BHLHE22;ETS2;PRDM16;HOXC8;SOX7;IRX1;NKX2-8;TCF7L1;EN2;ZNF76;DMRT3;ETV1;POU2F2;MEIS2;PER2;RFX6;TLX2;HOXB2;HOXB5
Intracellular Ligand-Gated Monoatomic Ion Channel Activity (GO:0005217)	2/12	0.0305149	0.556055	8.43413	29.4312	ITPR3;MCOLN1
Vascular Endothelial Growth Factor Receptor Binding (GO:0005172)	2/12	0.0305149	0.556055	8.43413	29.4312	VEGFB;ITGA5
LRR Domain Binding (GO:0030275)	2/12	0.0305149	0.556055	8.43413	29.4312	LRRFIP2;ROBO1
Platelet-Derived Growth Factor Receptor Binding (GO:0005161)	2/12	0.0305149	0.556055	8.43413	29.4312	PDGFA;ITGA5
Double-Stranded DNA Binding (GO:0003690)	23/650	0.0310425	0.556055	1.56922	5.44896	ZNF771;IRX1;NKX2-8;DLX2;TCF7L1;GFI1;ONECUT1;EN2;ZNF76;HOXD13;DMRT3;ETV1;BHLHE22;POU2F2;MEIS2;ETS2;NEIL3;TLX2;MSH5;HOXB2;HOXC8;SOX7;HOXB5
Histone Methyltransferase Activity (GO:0042054)	3/19	0.0338676	0.467598	4.74852	16.0751	PRMT6;PRDM13;SMYD3
Kinesin Binding (GO:0019894)	3/31	0.0346822	0.556055	4.52389	15.2072	KLC4;KLC2;AP1AR
cAMP-dependent Protein Kinase Inhibitor Activity (GO:0004862)	2/8	0.0348445	0.467598	8.43509	28.3154	PRKAR1B;PRKAR1A
Vascular Endothelial Growth Factor Receptor 2 Binding (GO:0043184)	2/8	0.0348445	0.467598	8.43509	28.3154	DAB2IP;ITGA5
Single-Stranded DNA Endodeoxyribonuclease Activity (GO:0000014)	2/8	0.0348445	0.467598	8.43509	28.3154	RAD50;ERCC4
Transcription Coregulator Binding (GO:0001221)	8/99	0.0352418	0.467598	2.23243	7.46865	PER2;CREBBP;NR5A2;CTBP2;EHMT2;ZBTB16;PHF1;VGLL4
Transmembrane Receptor Protein Tyrosine Kinase Adaptor Activity (GO:0005068)	2/13	0.0355173	0.556055	7.66699	25.5904	IRS1;SHC1
Insulin-Like Growth Factor Receptor Binding (GO:0005159)	2/13	0.0355173	0.556055	7.66699	25.5904	IRS1;SHC1
Ubiquitin-Ubiquitin Ligase Activity (GO:0034450)	2/13	0.0355173	0.556055	7.66699	25.5904	TRAF6;STUB1
Pyrophosphatase Activity (GO:0016462)	5/49	0.0380162	0.490189	2.88129	9.42108	PHOSPHO1;ALPL;CLU;FHIT;NUDT12
RNA Stem-Loop Binding (GO:0035613)	3/20	0.0387465	0.490189	4.46896	14.5273	ZC3H12A;MYH10;LARP6
Alkali Metal Ion Binding (GO:0031420)	2/14	0.0408111	0.556055	7.02772	22.4803	PDXK;ATP1A1
Potassium Ion Binding (GO:0030955)	2/9	0.0436872	0.52813	7.2297	22.634	PDXK;ATP1A1
Histone H3K9 Methyltransferase Activity (GO:0046974)	2/9	0.0436872	0.52813	7.2297	22.634	EHMT2;PRDM16
Endonuclease Activity (GO:0004519)	4/58	0.0457729	0.556055	3.13023	9.65383	NYNRIN;KHNYN;ERCC4;ZC3H12A
Histone H3 Methyltransferase Activity (GO:0140938)	4/36	0.0469559	0.550151	3.16722	9.68708	PRMT6;SETBP1;EHMT2;PRDM16
Guanyl-Nucleotide Exchange Factor Activity (GO:0005085)	13/203	0.0475314	0.550151	1.74003	5.30077	DENND5B;RASGRF2;ITSN1;RAB3IP;ADRB1;RAPGEFL1;OBSCN;RASGEF1A;EPS8L3;ARHGEF7;DOCK1;MON1A;RALGPS2
Growth Factor Activity (GO:0008083)	5/85	0.0480655	0.556055	2.64334	8.02305	FGF5;NRG3;VEGFB;PDGFA;IL12A
Sequence-Specific DNA Binding (GO:0043565)	24/717	0.0480803	0.556055	1.47968	4.49064	ZNF771;IRX1;NKX2-8;DLX2;TCF7L1;GFI1;ONECUT1;EN2;ZNF76;HOXD13;DMRT3;ETV1;NR2F2;BHLHE22;POU2F2;MEIS2;ETS2;SNAPC1;TLX2;PRDM16;HOXB2;HOXC8;SOX7;HOXB5
Receptor Tyrosine Kinase Binding (GO:0030971)	4/59	0.0482369	0.556055	3.07316	9.31669	NRG3;IRS1;SHC1;SQSTM1
Phosphatidylinositol Binding (GO:0035091)	8/106	0.0494912	0.557151	2.07221	6.22899	SLC9A3;SH3YL1;PITPNM1;PHF12;ESYT3;ITPR3;SNX9;SNAP91
Transmembrane Receptor Protein Kinase Activity (GO:0019199)	4/37	0.0511227	0.557151	3.07108	9.13194	ALK;FLT3;AXL;MERTK
Syntaxin-1 Binding (GO:0017075)	2/16	0.0522084	0.556055	6.02314	17.7834	SNAP25;UNC13A
CXCR Chemokine Receptor Binding (GO:0045236)	2/16	0.0522084	0.556055	6.02314	17.7834	CXCL12;CXCL3
Phosphatidylinositol-5-Phosphate Binding (GO:0010314)	2/16	0.0522084	0.556055	6.02314	17.7834	SH3PXD2B;TOM1
Transferrin Receptor Binding (GO:1990459)	2/10	0.0532571	0.557151	6.32566	18.5508	F3;RGMA
cAMP-dependent Protein Kinase Regulator Activity (GO:0008603)	2/10	0.0532571	0.557151	6.32566	18.5508	PRKAR1B;PRKAR1A
N6-methyladenosine-containing RNA Binding (GO:1990247)	2/10	0.0532571	0.557151	6.32566	18.5508	IGF2BP1;IGF2BP2
Transmembrane Receptor Protein Kinase Activity (GO:0019199)	3/37	0.0541928	0.556055	3.72441	10.8574	FLT3;AXL;MERTK
mRNA 3'-UTR AU-rich Region Binding (GO:0035925)	3/23	0.0553745	0.568372	3.79802	10.9901	ZC3H12A;RBM24;ELAVL3
PDZ Domain Binding (GO:0030165)	4/62	0.0560599	0.556055	2.91376	8.3955	SLC9A3;KIF14;CRIM1;ADRB1
Phosphatidylinositol Phosphate Binding (GO:1901981)	8/109	0.0565954	0.568485	2.01035	5.77337	ZFYVE28;OBSCN;SH3PXD2B;TOM1;GOLPH3L;DAB2IP;VPS13B;TTPAL
GTPase Regulator Activity (GO:0030695)	23/424	0.0574755	0.568485	1.46201	4.17608	ERRFI1;RGS14;DENND5B;RASGRF2;ITSN1;RAB3IP;ADRB1;RAPGEFL1;ARHGAP22;NELL1;OBSCN;RASGEF1A;AGAP5;KRIT1;TBC1D10C;TBC1D14;EPS8L3;ARHGEF7;RGS9;DOCK1;TBC1D22B;MON1A;RALGPS2
Phosphatidylcholine Transporter Activity (GO:0008525)	2/17	0.0582813	0.556055	5.62131	15.9784	ATP8B2;ABCB4
Phosphatidylinositol-4,5-Bisphosphate Binding (GO:0005546)	6/73	0.0594446	0.573026	2.27091	6.41012	SVIL;OBSCN;KCNQ1;KRIT1;SNAP91;PFN2
Tau Protein Binding (GO:0048156)	4/39	0.0600413	0.573026	2.89529	8.14364	BRSK2;STUB1;MARK4;CLU
Acyltransferase Activity, Transferring Groups Other Than Amino-Acyl Groups (GO:0016747)	4/64	0.0616314	0.556055	2.81634	7.84797	LIPT1;CREBBP;ZDHHC7;LCLAT1
Sequence-Specific mRNA Binding (GO:1990825)	2/11	0.063486	0.575606	5.62251	15.5009	RBM24;LARP6
Voltage-Gated Potassium Channel Activity Involved In Ventricular Cardiac Muscle Cell Action Potential Repolarization (GO:1902282)	2/11	0.063486	0.575606	5.62251	15.5009	KCNJ5;KCNQ1
Neurexin Family Protein Binding (GO:0042043)	2/11	0.063486	0.575606	5.62251	15.5009	SYTL1;CPE
DNA-binding Transcription Activator Activity, RNA Polymerase II-specific (GO:0001228)	13/348	0.0642649	0.556055	1.6484	4.52442	NKX2-8;ZBTB16;ONECUT1;ZNF76;HOXD13;ETV1;MEIS2;RFX6;TLX2;PRDM16;ZNF615;HOXB2;ZNF721
Ligand-Gated Calcium Channel Activity (GO:0099604)	2/18	0.0645843	0.556055	5.26971	14.4379	ITPR3;MCOLN1
Phosphatidylinositol-3-Phosphate Binding (GO:0032266)	3/40	0.0655364	0.556055	3.4219	9.3252	ZFYVE28;SH3PXD2B;VPS13B
Epidermal Growth Factor Receptor Binding (GO:0005154)	3/25	0.0680453	0.583575	3.45239	9.27858	BTC;EFEMP1;SHC1
Phosphatidylinositol-4-Phosphate Binding (GO:0070273)	3/25	0.0680453	0.583575	3.45239	9.27858	OBSCN;DAB2IP;GOLPH3L
DNA Binding (GO:0003677)	41/846	0.0683586	0.583575	1.30211	3.49355	DLX4;TSHZ3;PHF1;HOXD13;OTP;GATA3;ETS2;CUX1;SNAPC1;ZC3H12A;PRDM16;SPATA24;IGF2BP1;SOX8;HOXA7;POLE;IRX1;NKX2-8;CREBBP;FOXD2;TCF7L1;FOXD1;PARP4;ZBTB16;RFX2;ZNF76;INO80;NR2F2;POU3F1;POU2F2;TBX4;MEIS2;TBX2;TAF6L;RAD50;NEIL3;NR5A2;TLX2;ERCC4;MSH5;HOXB2
RNA Endonuclease Activity (GO:0004521)	3/41	0.0695405	0.556055	3.33168	8.88175	NYNRIN;KHNYN;ZC3H12A
Translation Initiation Factor Activity (GO:0003743)	3/41	0.0695405	0.556055	3.33168	8.88175	EIF4E3;EIF4E1B;EIF4E
2-Oxoglutarate-Dependent Dioxygenase Activity (GO:0016706)	4/41	0.0697286	0.583575	2.7385	7.29302	ALKBH3;KDM4A;PHF1;P4HTM
RNA Endonuclease Activity (GO:0004521)	4/41	0.0697286	0.583575	2.7385	7.29302	NYNRIN;KHNYN;ZC3H12A;PLD6
Voltage-Gated Sodium Channel Activity (GO:0005248)	2/19	0.0711035	0.556055	4.95947	13.111	HCN3;SCN8A
Microtubule Plus-End Binding (GO:0051010)	2/19	0.0711035	0.556055	4.95947	13.111	MAPRE2;PAFAH1B1
Receptor Tyrosine Kinase Binding (GO:0030971)	5/59	0.073643	0.585864	2.34649	6.12089	NRG3;PITPNM1;IRS1;SHC1;SQSTM1
Transcription Corepressor Binding (GO:0001222)	3/42	0.0736524	0.556055	3.24609	8.46709	PER2;CTBP2;ZBTB16
LRR Domain Binding (GO:0030275)	2/12	0.07431	0.585864	5.06	13.1535	LRRFIP2;ROBO1
Transmembrane Receptor Protein Tyrosine Kinase Activator Activity (GO:0030297)	2/12	0.07431	0.585864	5.06	13.1535	BTC;NRG3
Platelet-Derived Growth Factor Receptor Binding (GO:0005161)	2/12	0.07431	0.585864	5.06	13.1535	PDGFA;ITGA5
Pyridoxal Phosphate Binding (GO:0030170)	2/20	0.0778253	0.556055	4.68371	11.9588	PDXK;PSAT1
RNA Stem-Loop Binding (GO:0035613)	2/20	0.0778253	0.556055	4.68371	11.9588	ZC3H12A;LARP6
Cis-Regulatory Region Sequence-Specific DNA Binding (GO:0000987)	33/1098	0.0792808	0.556055	1.32479	3.35803	DLX2;GFI1;ONECUT1;HOXD13;ETS2;RELB;SALL3;PRDM16;ZNF765;ZNF721;NKX6-1;SOX7;ZNF17;IRX1;NKX2-8;TCF7L1;ZBTB16;ZNF181;EN2;ZNF76;HNF1B;DMRT3;ETV1;NR2F2;POU2F2;MEIS2;ELL3;RFX6;TLX2;ZNF615;ZNF655;HOXB5;MXD4
Potassium Channel Activity (GO:0005267)	6/79	0.0805803	0.588981	2.08361	5.24756	HCN3;KCNQ1;KCNA2;KCNMB2;KCNQ3;KCNK4
Carboxy-Lyase Activity (GO:0016831)	3/27	0.0819004	0.588981	3.16436	7.91803	FAHD1;GAD1;GAD2
Tumor Necrosis Factor Receptor Superfamily Binding (GO:0032813)	3/27	0.0819004	0.588981	3.16436	7.91803	TRAF6;DAB2IP;TNFSF11
Ephrin Receptor Binding (GO:0046875)	2/21	0.084737	0.556055	4.43697	10.9513	EFNA1;SHC1
Histone H3K9 Demethylase Activity (GO:0032454)	2/13	0.085669	0.588981	4.59976	11.3028	KDM4A;PHF1
K63-linked Deubiquitinase Activity (GO:0061578)	2/13	0.085669	0.588981	4.59976	11.3028	OTUD4;STAMBPL1
Insulin-Like Growth Factor Receptor Binding (GO:0005159)	2/13	0.085669	0.588981	4.59976	11.3028	IRS1;SHC1
Histone H4 Methyltransferase Activity (GO:0140939)	2/13	0.085669	0.588981	4.59976	11.3028	PRMT6;SMYD3
Ubiquitin-Ubiquitin Ligase Activity (GO:0034450)	2/13	0.085669	0.588981	4.59976	11.3028	TRAF6;STUB1
Transmembrane Receptor Protein Tyrosine Kinase Adaptor Activity (GO:0005068)	2/13	0.085669	0.588981	4.59976	11.3028	IRS1;SHC1
Damaged DNA Binding (GO:0003684)	3/45	0.086613	0.556055	3.01376	7.37258	CREBBP;NEIL3;ERCC4
PDZ Domain Binding (GO:0030165)	5/62	0.086958	0.588981	2.22265	5.42844	SLC9A3;DLG4;KIF14;CRIM1;ADRB1
Cytokine Receptor Binding (GO:0005126)	7/100	0.0872961	0.588981	1.90864	4.65412	TGFB2;CXCL12;TRAF6;IL9;PXDN;TNFSF11;IL12A
Transcription Regulatory Region Nucleic Acid Binding (GO:0001067)	13/224	0.0876975	0.588981	1.56513	3.8093	YAP1;GFI1;ZBTB20;SOX11;GATA3;POU2F2;RUNX1;PER2;NR5A2;RFX6;SOX18;PRDM16;SOX7
RNA Polymerase II Transcription Regulatory Region Sequence-Specific DNA Binding (GO:0000977)	36/1225	0.0880407	0.556055	1.29481	3.14632	DLX2;GFI1;ONECUT1;HOXD13;ETS2;RELB;GBX1;SALL3;PRDM16;ZNF765;ZNF721;NKX6-1;HOXC8;SOX7;ZNF17;IRX1;NKX2-8;TCF7L1;ZBTB16;ZNF181;EN2;ZNF76;HNF1B;DMRT3;ETV1;NR2F2;POU2F2;MEIS2;RFX6;TLX2;ZNF615;ZNF655;ZNF433;ZNF696;HOXB5;MXD4
ATPase Binding (GO:0051117)	4/73	0.0901164	0.556055	2.44786	5.89115	WFS1;ZNHIT6;RDX;ATP6V0A1
Exonuclease Activity (GO:0004527)	3/46	0.0911335	0.556055	2.94352	7.051	ERCC4;ZC3H12A;ISG20L2
Cyclin-Dependent Protein Serine/Threonine Kinase Regulator Activity (GO:0016538)	3/46	0.0911335	0.556055	2.94352	7.051	CCNA2;CCNJ;CDKN2A
Calcium-Dependent Phospholipid Binding (GO:0005544)	3/47	0.0957501	0.556055	2.87648	6.74825	CPNE5;SYT10;ESYT3
Protein Tyrosine Kinase Activator Activity (GO:0030296)	3/29	0.0968569	0.609697	2.92064	6.81831	ALK;BTC;NRG3
Exonuclease Activity (GO:0004527)	4/46	0.097173	0.609697	2.41186	5.62268	RAD50;ERCC4;ZC3H12A;ISG20L2
1-Phosphatidylinositol Binding (GO:0005545)	2/14	0.0975067	0.609697	4.21623	9.81468	SNX9;SNAP91
Transaminase Activity (GO:0008483)	2/14	0.0975067	0.609697	4.21623	9.81468	PSAT1;BCAT1
Alkali Metal Ion Binding (GO:0031420)	2/14	0.0975067	0.609697	4.21623	9.81468	PDXK;ATP1A1
Voltage-Gated Potassium Channel Activity Involved In Cardiac Muscle Cell Action Potential Repolarization (GO:0086008)	2/14	0.0975067	0.609697	4.21623	9.81468	KCNJ5;KCNQ1
RNA Polymerase II Cis-Regulatory Region Sequence-Specific DNA Binding (GO:0000978)	33/1122	0.0983986	0.556055	1.29391	3.00023	DLX2;GFI1;ONECUT1;HOXD13;BHLHE22;ETS2;RELB;SALL3;PRDM16;ZNF765;ZNF721;NKX6-1;SOX7;ZNF17;IRX1;NKX2-8;TCF7L1;ZBTB16;ZNF181;EN2;ZNF76;HNF1B;DMRT3;ETV1;NR2F2;POU2F2;MEIS2;RFX6;TLX2;ZNF615;ZNF655;HOXB5;MXD4
N-acetyltransferase Activity (GO:0008080)	2/23	0.0990807	0.556055	4.01399	9.27962	SMARCE1;CREBBP
High Voltage-Gated Calcium Channel Activity (GO:0008331)	2/23	0.0990807	0.556055	4.01399	9.27962	SCN8A;CACNA1H
Phosphatidylinositol Binding (GO:0035091)	5/106	0.101217	0.556055	2.09148	4.79051	SLC9A3;SH3YL1;ESYT3;ITPR3;SNX9
Ubiquitin Protein Ligase Binding (GO:0031625)	10/271	0.102201	0.556055	1.62301	3.70177	KDM4A;PRKAR1A;WFS1;UQCRC1;SNX9;STUB1;UBA52;CLU;SQSTM1;TRIOBP
Calcium-Dependent Phospholipid Binding (GO:0005544)	4/47	0.103188	0.637007	2.35565	5.35016	CPNE5;SYT10;ESYT3;SYT17
Retinoid Binding (GO:0005501)	3/30	0.10472	0.637007	2.81233	6.3459	CYP26B1;CRABP2;NR2F2
Growth Factor Activity (GO:0008083)	6/85	0.105387	0.637007	1.92475	4.33092	FGF5;FGF9;NRG3;VEGFB;PDGFA;IL12A
mRNA 5'-UTR Binding (GO:0048027)	2/24	0.106489	0.556055	3.83134	8.58109	RPS3A;LARP6
Adrenergic Receptor Binding (GO:0031690)	2/15	0.10977	0.649076	3.8917	8.59819	DLG4;ADRB1
CoA Hydrolase Activity (GO:0016289)	2/15	0.10977	0.649076	3.8917	8.59819	ACOT2;HIBCH
Phosphatidylinositol Phosphate Binding (GO:1901981)	5/109	0.110527	0.556055	2.03083	4.4729	ZFYVE28;SH3PXD2B;TOM1;VPS13B;TTPAL
Neurotrophin TRKA Receptor Binding (GO:0005168)	1/5	0.110979	0.556055	10.5232	23.1343	SHC1
Neurotrophin TRK Receptor Binding (GO:0005167)	1/5	0.110979	0.556055	10.5232	23.1343	SHC1
ADP-D-ribose Modification-Dependent Protein Binding (GO:0160002)	1/5	0.110979	0.556055	10.5232	23.1343	CHD1L
P-type Sodium:Potassium-Exchanging Transporter Activity (GO:0005391)	1/5	0.110979	0.556055	10.5232	23.1343	ATP1A1
Acetylcholine Receptor Inhibitor Activity (GO:0030550)	1/5	0.110979	0.556055	10.5232	23.1343	LYPD1
P-type Sodium Transporter Activity (GO:0008554)	1/5	0.110979	0.556055	10.5232	23.1343	ATP1A1
Alkaline Phosphatase Activity (GO:0004035)	1/5	0.110979	0.556055	10.5232	23.1343	ALPL
Ceramide 1-Phosphate Binding (GO:1902387)	1/5	0.110979	0.556055	10.5232	23.1343	GLTP
Ceramide 1-Phosphate Transfer Activity (GO:1902388)	1/5	0.110979	0.556055	10.5232	23.1343	GLTP
Kinesin Binding (GO:0019894)	3/31	0.112825	0.659968	2.71174	5.91679	KLC4;KLC2;AP1AR
Epidermal Growth Factor Receptor Binding (GO:0005154)	2/25	0.114041	0.556055	3.66457	7.95652	EFEMP1;SHC1
Kinase Binding (GO:0019900)	15/460	0.119536	0.556055	1.42996	3.03743	ERRFI1;BTG1;CTBP2;CDKN2A;PRKRIP1;KIF14;CDC25C;RELB;PRDX3;CCNA2;TBC1D14;STUB1;SQSTM1;EXOC2;STX1A
Protein Serine/Threonine Kinase Inhibitor Activity (GO:0030291)	3/32	0.12116	0.668558	2.6181	5.52587	PRKAR1B;CDKN2A;PRKAR1A
Excitatory Extracellular Ligand-Gated Monoatomic Ion Channel Activity (GO:0005231)	2/26	0.121724	0.556055	3.5117	7.39562	CHRNA5;GLRB
Transmembrane Receptor Protein Tyrosine Phosphatase Activity (GO:0005001)	2/16	0.12241	0.668558	3.61353	7.58979	PTPRU;PTPRF
CXCR Chemokine Receptor Binding (GO:0045236)	2/16	0.12241	0.668558	3.61353	7.58979	CXCL12;CXCL3
Transmembrane Receptor Protein Phosphatase Activity (GO:0019198)	2/16	0.12241	0.668558	3.61353	7.58979	PTPRU;PTPRF
Syntaxin Binding (GO:0019905)	3/53	0.125323	0.556055	2.53052	5.25553	SNAP25;UNC13A;SYT10
Acetyltransferase Activity (GO:0016407)	2/27	0.12953	0.556055	3.37106	6.88991	SMARCE1;CREBBP
Carboxy-Lyase Activity (GO:0016831)	2/27	0.12953	0.556055	3.37106	6.88991	FAHD1;GAD1
Myosin Binding (GO:0017022)	3/54	0.13054	0.556055	2.48077	5.05105	TOM1;TRIOBP;LARP6
Mannosyl-Oligosaccharide 1,2-Alpha-Mannosidase Activity (GO:0004571)	1/6	0.131654	0.556055	8.4181	17.0684	EDEM3
Insulin-Like Growth Factor II Binding (GO:0031995)	1/6	0.131654	0.556055	8.4181	17.0684	IGFBP4
Alpha-Mannosidase Activity (GO:0004559)	1/6	0.131654	0.556055	8.4181	17.0684	MAN2B2
Ceramide Transfer Activity (GO:0120017)	1/6	0.131654	0.556055	8.4181	17.0684	GLTP
Oxidoreductase Activity, Acting On The CH-CH Group Of Donors, With A Flavin As Acceptor (GO:0052890)	1/6	0.131654	0.556055	8.4181	17.0684	ACADS
Mannosyl-Oligosaccharide Mannosidase Activity (GO:0015924)	1/6	0.131654	0.556055	8.4181	17.0684	EDEM3
Sodium Ion Binding (GO:0031402)	1/6	0.131654	0.556055	8.4181	17.0684	PDXK
P-type Potassium Transmembrane Transporter Activity (GO:0008556)	1/6	0.131654	0.556055	8.4181	17.0684	ATP1A1
Ubiquitin Conjugating Enzyme Binding (GO:0031624)	2/28	0.137448	0.556055	3.24124	6.43225	TRAF6;RNF19B
Ubiquitin-Like Protein Ligase Binding (GO:0044389)	10/289	0.13815	0.556055	1.51688	3.00253	KDM4A;PRKAR1A;WFS1;UQCRC1;SNX9;STUB1;UBA52;CLU;SQSTM1;TRIOBP
Metal Ion Binding (GO:0046872)	25/521	0.141182	0.668558	1.28176	2.50931	CRP;BRSK2;PDXK;CERK;PCDHGB4;ITSN1;ATP10D;TCHH;CDH9;CLU;SHH;SDF4;SNCB;SLC39A4;NUDT12;IDH3A;GSS;PDE2A;SYT17;GJB2;PITPNM1;SYT10;ESYT3;ALPL;ITGA5
Transcription Cis-Regulatory Region Binding (GO:0000976)	23/474	0.141193	0.668558	1.29648	2.53802	YAP1;CASZ1;GFI1;ZBTB20;SOX11;OTP;GATA3;AEBP1;POU2F2;ELL3;RUNX1;PER2;NR5A2;RFX6;CUX1;SOX18;GBX1;PRDM16;HOXC8;ZNF433;SOX7;ZNF696;HMX2
ATPase Binding (GO:0051117)	5/73	0.145361	0.668558	1.86203	3.59099	BRSK2;WFS1;ZNHIT6;RDX;ATP6V0A1
Glutamate Receptor Binding (GO:0035254)	2/18	0.148636	0.668558	3.16151	6.02665	DLG4;SQSTM1
Ankyrin Binding (GO:0030506)	2/18	0.148636	0.668558	3.16151	6.02665	OBSCN;SPTB
Natural Killer Cell Lectin-Like Receptor Binding (GO:0046703)	1/7	0.151849	0.556055	7.01473	13.2218	ULBP2
tRNA (Cytosine) Methyltransferase Activity (GO:0016427)	1/7	0.151849	0.556055	7.01473	13.2218	METTL8
Interleukin-17 Receptor Activity (GO:0030368)	1/7	0.151849	0.556055	7.01473	13.2218	IL17RD
Alpha-(1->3)-Fucosyltransferase Activity (GO:0046920)	1/7	0.151849	0.556055	7.01473	13.2218	FUT11
Bubble DNA Binding (GO:0000405)	1/7	0.151849	0.556055	7.01473	13.2218	NEIL3
Voltage-Gated Channel Activity (GO:0022832)	1/7	0.151849	0.556055	7.01473	13.2218	CACNA1H
Phosphatidylethanolamine Binding (GO:0008429)	1/7	0.151849	0.556055	7.01473	13.2218	ESYT3
3',5'-cyclic-GMP Phosphodiesterase Activity (GO:0047555)	1/7	0.151849	0.556055	7.01473	13.2218	PDE2A
U1 snRNA Binding (GO:0030619)	1/7	0.151849	0.556055	7.01473	13.2218	SNRPB2
Protein Kinase B Binding (GO:0043422)	1/7	0.151849	0.556055	7.01473	13.2218	TRAF6
Iron Ion Transmembrane Transporter Activity (GO:0005381)	1/7	0.151849	0.556055	7.01473	13.2218	SLC25A28
pre-mRNA Binding (GO:0036002)	2/30	0.153585	0.556055	3.00941	5.63814	PRPF39;RBM24
Retinoid Binding (GO:0005501)	2/30	0.153585	0.556055	3.00941	5.63814	CRABP2;NR2F2
Ubiquitin Protein Ligase Binding (GO:0031625)	14/271	0.154717	0.668558	1.38233	2.57965	HSPA9;NGFR;KDM4A;WFS1;CLU;FHIT;TRIOBP;SKI;PRKAR1A;UQCRC1;SNX9;STUB1;UBA52;SQSTM1
Receptor Ligand Activity (GO:0048018)	16/319	0.161006	0.668558	1.34031	2.44782	TGFB2;SEMA6A;VEGFB;PDGFA;BTC;FGF5;BMP4;NPPC;SHH;FGF9;NRG3;IL9;TNFSF11;IL12A;IL17F;WNT2
Retinoic Acid Binding (GO:0001972)	2/19	0.162138	0.668558	2.97539	5.41314	CYP26B1;NR2F2
Microtubule Plus-End Binding (GO:0051010)	2/19	0.162138	0.668558	2.97539	5.41314	MAPRE2;PAFAH1B1
Voltage-Gated Sodium Channel Activity (GO:0005248)	2/19	0.162138	0.668558	2.97539	5.41314	HCN3;SCN8A
Kinase Binding (GO:0019900)	22/460	0.162941	0.668558	1.27607	2.31526	ERRFI1;BTG1;CTBP2;CDKN2A;PRKRIP1;DAB2IP;KIF14;EMP2;CDC25C;SNAP91;RELB;PRDX3;SKI;CCNA2;DLG4;DVL1;TBC1D14;STUB1;ARHGEF7;SQSTM1;EXOC2;STX1A
Protein Tyrosine Phosphatase Activity (GO:0004725)	5/76	0.163631	0.668558	1.78308	3.22762	PTPRU;CDC25C;PTPRF;DUSP6;CDC14B
Protein Serine/Threonine Kinase Inhibitor Activity (GO:0030291)	2/32	0.170062	0.556055	2.8085	4.97551	CDKN2A;PRKAR1A
Phosphatidylinositol Bisphosphate Binding (GO:1902936)	4/93	0.170953	0.556055	1.89583	3.34873	SVIL;SH3PXD2B;KRIT1;TTPAL
Protein Kinase Binding (GO:0019901)	24/511	0.171392	0.668558	1.25213	2.20851	ERRFI1;CTBP2;CDKN2A;IRS1;PRKRIP1;DAB2IP;KIF14;EMP2;CDC25C;SNAP91;RELB;PRDX3;SKI;CCNA2;PRKAR1B;PRKAR1A;TRAF6;KCNQ1;DVL1;TBC1D14;CD247;ARHGEF7;SQSTM1;EXOC2
Vascular Endothelial Growth Factor Receptor 2 Binding (GO:0043184)	1/8	0.171575	0.556055	6.01232	10.5981	ITGA5
Cuprous Ion Binding (GO:1903136)	1/8	0.171575	0.556055	6.01232	10.5981	SNCB
Chloride Channel Inhibitor Activity (GO:0019869)	1/8	0.171575	0.556055	6.01232	10.5981	STX1A
Single-Stranded DNA Endodeoxyribonuclease Activity (GO:0000014)	1/8	0.171575	0.556055	6.01232	10.5981	ERCC4
Adenylate Cyclase Binding (GO:0008179)	1/8	0.171575	0.556055	6.01232	10.5981	AKAP12
pre-mRNA Intronic Binding (GO:0097157)	1/8	0.171575	0.556055	6.01232	10.5981	RBM24
Mannosidase Activity (GO:0015923)	1/8	0.171575	0.556055	6.01232	10.5981	MAN2B2
Histone Reader Activity (GO:0140566)	1/8	0.171575	0.556055	6.01232	10.5981	CHD1L
Type II Transforming Growth Factor Beta Receptor Binding (GO:0005114)	1/8	0.171575	0.556055	6.01232	10.5981	TGFB2
cAMP-dependent Protein Kinase Inhibitor Activity (GO:0004862)	1/8	0.171575	0.556055	6.01232	10.5981	PRKAR1A
Phosphatidylinositol Phospholipase C Activity (GO:0004435)	2/20	0.175848	0.668558	2.80994	4.88405	CHRM3;PLCB2
Pyridoxal Phosphate Binding (GO:0030170)	2/20	0.175848	0.668558	2.80994	4.88405	PDXK;PSAT1
Acetylcholine Receptor Activity (GO:0015464)	2/20	0.175848	0.668558	2.80994	4.88405	CHRM3;CHRNA5
Tau-Protein Kinase Activity (GO:0050321)	2/20	0.175848	0.668558	2.80994	4.88405	BRSK2;MARK4
Hydrolase Activity, Acting On Acid Anhydrides, In Phosphorus-Containing Anhydrides (GO:0016818)	1/5	0.176542	0.668558	6.31866	10.9578	PHOSPHO1
Gap Junction Channel Activity Involved In Cell Communication By Electrical Coupling (GO:1903763)	1/5	0.176542	0.668558	6.31866	10.9578	GJB2
Sulfur Amino Acid Transmembrane Transporter Activity (GO:0000099)	1/5	0.176542	0.668558	6.31866	10.9578	SLC1A1
Phosphatidylinositol-4,5-Bisphosphate 3-Kinase Activity (GO:0046934)	1/5	0.176542	0.668558	6.31866	10.9578	PIK3R6
P-type Sodium Transporter Activity (GO:0008554)	1/5	0.176542	0.668558	6.31866	10.9578	ATP1A1
ADP-D-ribose Modification-Dependent Protein Binding (GO:0160002)	1/5	0.176542	0.668558	6.31866	10.9578	CHD1L
Ceramide 1-Phosphate Binding (GO:1902387)	1/5	0.176542	0.668558	6.31866	10.9578	GLTP
Alkaline Phosphatase Activity (GO:0004035)	1/5	0.176542	0.668558	6.31866	10.9578	ALPL
Ceramide 1-Phosphate Transfer Activity (GO:1902388)	1/5	0.176542	0.668558	6.31866	10.9578	GLTP
Chondroitin Sulfotransferase Activity (GO:0034481)	1/5	0.176542	0.668558	6.31866	10.9578	CHST12
Neurotrophin TRK Receptor Binding (GO:0005167)	1/5	0.176542	0.668558	6.31866	10.9578	SHC1
Neurotrophin TRKA Receptor Binding (GO:0005168)	1/5	0.176542	0.668558	6.31866	10.9578	SHC1
P-type Sodium:Potassium-Exchanging Transporter Activity (GO:0005391)	1/5	0.176542	0.668558	6.31866	10.9578	ATP1A1
Acetylcholine Receptor Inhibitor Activity (GO:0030550)	1/5	0.176542	0.668558	6.31866	10.9578	LYPD1
Transition Metal Ion Transmembrane Transporter Activity (GO:0046915)	2/33	0.178408	0.556055	2.71776	4.68456	MCOLN1;SLC39A4
Endonuclease Activity (GO:0004519)	4/58	0.179251	0.668558	1.87472	3.22258	NYNRIN;KHNYN;ERCC4;ZC3H12A
Ubiquitin-Like Protein Conjugating Enzyme Binding (GO:0044390)	2/34	0.186815	0.556055	2.63269	4.41671	TRAF6;RNF19B
SH3 Domain Binding (GO:0017124)	4/59	0.186932	0.668558	1.84054	3.0866	RUFY1;CNTNAP1;DAB2IP;AFAP1
Voltage-Gated Potassium Channel Activity (GO:0005249)	5/80	0.189315	0.668558	1.68763	2.80879	HCN3;KCNJ5;KCNQ1;KCNA2;KCNQ3
Ephrin Receptor Binding (GO:0046875)	2/21	0.189731	0.668558	2.66191	4.42449	EFNA1;SHC1
Lipid Kinase Activity (GO:0001727)	2/21	0.189731	0.668558	2.66191	4.42449	CERK;DGKI
DNA Endonuclease Activity (GO:0004520)	2/21	0.189731	0.668558	2.66191	4.42449	RAD50;ERCC4
GTPase Regulator Activity (GO:0030695)	13/424	0.190694	0.556055	1.33826	2.21762	ERRFI1;DENND5B;RASGRF2;RAB3IP;ADRB1;NELL1;KRIT1;TBC1D14;RGS9;DOCK1;TBC1D22B;MON1A;RALGPS2
Lipase Inhibitor Activity (GO:0055102)	1/9	0.190844	0.556055	5.26051	8.71298	SNCB
Glycine Binding (GO:0016594)	1/9	0.190844	0.556055	5.26051	8.71298	GLRB
Histone H3K9 Methyltransferase Activity (GO:0046974)	1/9	0.190844	0.556055	5.26051	8.71298	PRDM16
Histone H3K36 Demethylase Activity (GO:0051864)	1/9	0.190844	0.556055	5.26051	8.71298	KDM4A
Superoxide-Generating NADPH Oxidase Activator Activity (GO:0016176)	1/9	0.190844	0.556055	5.26051	8.71298	SH3PXD2B
NADP-retinol Dehydrogenase Activity (GO:0052650)	1/9	0.190844	0.556055	5.26051	8.71298	RDH13
Clathrin Heavy Chain Binding (GO:0032050)	1/9	0.190844	0.556055	5.26051	8.71298	TOM1
Small Ribosomal Subunit rRNA Binding (GO:0070181)	1/9	0.190844	0.556055	5.26051	8.71298	MRPS18C
Phospholipase Inhibitor Activity (GO:0004859)	1/9	0.190844	0.556055	5.26051	8.71298	SNCB
Cyclin-Dependent Protein Serine/Threonine Kinase Inhibitor Activity (GO:0004861)	1/9	0.190844	0.556055	5.26051	8.71298	CDKN2A
Eukaryotic Initiation Factor 4E Binding (GO:0008190)	1/9	0.190844	0.556055	5.26051	8.71298	EIF4EBP2
DNA N-glycosylase Activity (GO:0019104)	1/9	0.190844	0.556055	5.26051	8.71298	NEIL3
Phosphate Ion Binding (GO:0042301)	1/9	0.190844	0.556055	5.26051	8.71298	PDE2A
Microtubule Binding (GO:0008017)	8/239	0.194316	0.556055	1.46288	2.39659	MACF1;REEP4;ALMS1;KIF14;KRIT1;MAPRE2;PAFAH1B1;MAP4K4
Guanyl-Nucleotide Exchange Factor Activity (GO:0005085)	7/203	0.195095	0.556055	1.50803	2.46453	DENND5B;RASGRF2;RAB3IP;ADRB1;DOCK1;MON1A;RALGPS2
Transcription Coregulator Binding (GO:0001221)	4/99	0.198949	0.556055	1.77555	2.86698	PER2;CREBBP;CTBP2;ZBTB16
Microtubule Binding (GO:0008017)	12/239	0.202529	0.668558	1.33998	2.13978	MACF1;RGS14;REEP4;ALMS1;KIF14;KRIT1;MTUS2;MARK4;MAPRE2;KIF27;PAFAH1B1;MAP4K4
Cytokine Receptor Binding (GO:0005126)	4/100	0.203745	0.556055	1.75696	2.79512	TGFB2;CXCL12;TRAF6;IL12A
Low-Density Lipoprotein Particle Receptor Binding (GO:0050750)	2/22	0.203754	0.668558	2.52868	4.02274	CRP;CLU
Fibroblast Growth Factor Receptor Binding (GO:0005104)	2/22	0.203754	0.668558	2.52868	4.02274	FGF5;FGF9
Protein Kinase A Regulatory Subunit Binding (GO:0034237)	2/22	0.203754	0.668558	2.52868	4.02274	KCNQ1;AKAP8L
Protein Kinase C Binding (GO:0005080)	2/36	0.203784	0.556055	2.47758	3.94107	IRS1;SQSTM1
Histone H3 Methyltransferase Activity (GO:0140938)	2/36	0.203784	0.556055	2.47758	3.94107	SETBP1;PRDM16
Translation Initiation Factor Activity (GO:0003743)	3/41	0.20453	0.668558	1.99709	3.16946	EIF4E3;EIF4E1B;EIF4E
P-type Potassium Transmembrane Transporter Activity (GO:0008556)	1/6	0.207924	0.668558	5.05466	7.93877	ATP1A1
Dopamine Receptor Binding (GO:0050780)	1/6	0.207924	0.668558	5.05466	7.93877	DLG4
Mannosyl-Oligosaccharide Mannosidase Activity (GO:0015924)	1/6	0.207924	0.668558	5.05466	7.93877	EDEM3
Arginine N-methyltransferase Activity (GO:0016273)	1/6	0.207924	0.668558	5.05466	7.93877	PRMT6
Aminophospholipid Flippase Activity (GO:0015247)	1/6	0.207924	0.668558	5.05466	7.93877	ATP8A2
Alpha-Mannosidase Activity (GO:0004559)	1/6	0.207924	0.668558	5.05466	7.93877	MAN2B2
Mannosyl-Oligosaccharide 1,2-Alpha-Mannosidase Activity (GO:0004571)	1/6	0.207924	0.668558	5.05466	7.93877	EDEM3
Morphogen Activity (GO:0016015)	1/6	0.207924	0.668558	5.05466	7.93877	SHH
G Protein-Coupled Neurotransmitter Receptor Activity (GO:0099528)	1/6	0.207924	0.668558	5.05466	7.93877	CHRM3
Phosphofructokinase Activity (GO:0008443)	1/6	0.207924	0.668558	5.05466	7.93877	PFKP
Sodium Ion Binding (GO:0031402)	1/6	0.207924	0.668558	5.05466	7.93877	PDXK
Oxidoreductase Activity, Acting On The CH-CH Group Of Donors, With A Flavin As Acceptor (GO:0052890)	1/6	0.207924	0.668558	5.05466	7.93877	ACADS
Mitogen-Activated Protein Kinase Kinase Binding (GO:0031434)	1/6	0.207924	0.668558	5.05466	7.93877	DAB2IP
Patched Binding (GO:0005113)	1/6	0.207924	0.668558	5.05466	7.93877	SHH
Ceramide Transfer Activity (GO:0120017)	1/6	0.207924	0.668558	5.05466	7.93877	GLTP
G Protein-Coupled Acetylcholine Receptor Activity (GO:0016907)	1/6	0.207924	0.668558	5.05466	7.93877	CHRM3
Platelet-Derived Growth Factor Binding (GO:0048407)	1/10	0.209665	0.556055	4.67577	7.30469	PDGFA
cAMP-dependent Protein Kinase Regulator Activity (GO:0008603)	1/10	0.209665	0.556055	4.67577	7.30469	PRKAR1A
acyl-CoA Dehydrogenase Activity (GO:0003995)	1/10	0.209665	0.556055	4.67577	7.30469	ACADS
Diacylglycerol Kinase Activity (GO:0004143)	1/10	0.209665	0.556055	4.67577	7.30469	DGKI
Glycerophospholipid Flippase Activity (GO:0140333)	1/10	0.209665	0.556055	4.67577	7.30469	ATP8B2
Inositol 1,4,5 Trisphosphate Binding (GO:0070679)	1/10	0.209665	0.556055	4.67577	7.30469	ITPR3
cGMP Binding (GO:0030553)	1/10	0.209665	0.556055	4.67577	7.30469	PDE2A
Vinculin Binding (GO:0017166)	1/10	0.209665	0.556055	4.67577	7.30469	PXN
Transferrin Receptor Binding (GO:1990459)	1/10	0.209665	0.556055	4.67577	7.30469	RGMA
Myosin II Binding (GO:0045159)	1/10	0.209665	0.556055	4.67577	7.30469	TRIOBP
Methylation-Dependent Protein Binding (GO:0140034)	3/68	0.210257	0.556055	1.94505	3.03316	KDM4A;L3MBTL3;ZZZ3
Monoatomic Ion Channel Activity (GO:0005216)	2/37	0.212332	0.556055	2.40666	3.72938	MCOLN1;CLU
Sodium Channel Activity (GO:0005272)	2/37	0.212332	0.556055	2.40666	3.72938	HCN3;SCN8A
Monoatomic Cation Transmembrane Transporter Activity (GO:0008324)	2/37	0.212332	0.556055	2.40666	3.72938	MCOLN1;CLU
Protein Kinase Binding (GO:0019901)	15/511	0.212583	0.556055	1.2795	1.98121	ERRFI1;CTBP2;CDKN2A;IRS1;PRKRIP1;KIF14;CDC25C;RELB;PRDX3;CCNA2;PRKAR1A;TRAF6;TBC1D14;SQSTM1;EXOC2
Lipase Activity (GO:0016298)	3/42	0.214505	0.668558	1.94578	2.99537	DAGLA;ABHD2;MGLL
Ubiquitin-Like Protein Ligase Binding (GO:0044389)	14/289	0.21471	0.668558	1.29063	1.98559	HSPA9;NGFR;KDM4A;WFS1;CLU;FHIT;TRIOBP;SKI;PRKAR1A;UQCRC1;SNX9;STUB1;UBA52;SQSTM1
Phospholipase C Activity (GO:0004629)	2/23	0.217885	0.668558	2.40815	3.6695	CHRM3;PLCB2
N-acetyltransferase Activity (GO:0008080)	2/23	0.217885	0.668558	2.40815	3.6695	SMARCE1;CREBBP
Phospholipid Transfer Activity (GO:0120014)	2/23	0.217885	0.668558	2.40815	3.6695	GLTP;PITPNM1
High Voltage-Gated Calcium Channel Activity (GO:0008331)	2/23	0.217885	0.668558	2.40815	3.6695	SCN8A;CACNA1H
Actin Monomer Binding (GO:0003785)	2/23	0.217885	0.668558	2.40815	3.6695	MTSS1;PFN2
DNA-binding Transcription Repressor Activity, RNA Polymerase II-specific (GO:0001227)	12/243	0.218118	0.668558	1.3165	2.00466	SKI;IRX1;DLX4;MYT1L;GFI1;ZBTB16;PRDM16;OTP;ZNF436;GATA3;ETS2;TBX2
Protein Kinase Regulator Activity (GO:0019887)	4/103	0.218331	0.556055	1.70346	2.59222	CCNA2;CCNJ;PRKAR1A;PRKRIP1
Alpha-Tubulin Binding (GO:0043014)	2/38	0.220914	0.556055	2.33969	3.5329	DIP2B;INO80
RNA Nuclease Activity (GO:0004540)	3/70	0.222428	0.556055	1.8868	2.83615	NYNRIN;KHNYN;ZC3H12A
Protein Tyrosine Kinase Binding (GO:1990782)	5/85	0.223256	0.668558	1.58174	2.37172	NRG3;PITPNM1;SHC1;CD247;SQSTM1
Acyltransferase Activity, Transferring Groups Other Than Amino-Acyl Groups (GO:0016747)	4/64	0.22678	0.668558	1.68672	2.50272	LIPT1;CREBBP;ZDHHC7;LCLAT1
G Protein-Coupled Receptor Binding (GO:0001664)	5/140	0.227156	0.556055	1.562	2.31507	CXCL12;USP20;ITGB4;STUB1;WNT2
Ionotropic Glutamate Receptor Binding (GO:0035255)	1/11	0.22805	0.556055	4.20797	6.2202	SQSTM1
mRNA Methyltransferase Activity (GO:0008174)	1/11	0.22805	0.556055	4.20797	6.2202	METTL8
Dynactin Binding (GO:0034452)	1/11	0.22805	0.556055	4.20797	6.2202	PAFAH1B1
Carbohydrate Kinase Activity (GO:0019200)	1/11	0.22805	0.556055	4.20797	6.2202	NAGK
cAMP Binding (GO:0030552)	1/11	0.22805	0.556055	4.20797	6.2202	PDE2A
DNA-(apurinic Or Apyrimidinic Site) Endonuclease Activity (GO:0003906)	1/11	0.22805	0.556055	4.20797	6.2202	NEIL3
Pseudouridine Synthase Activity (GO:0009982)	1/11	0.22805	0.556055	4.20797	6.2202	PUSL1
Fucosyltransferase Activity (GO:0008417)	1/11	0.22805	0.556055	4.20797	6.2202	FUT11
Neurexin Family Protein Binding (GO:0042043)	1/11	0.22805	0.556055	4.20797	6.2202	CPE
Monoatomic Cation:Bicarbonate Symporter Activity (GO:0140410)	1/11	0.22805	0.556055	4.20797	6.2202	SLC39A4
Phosphotyrosine Residue Binding (GO:0001784)	2/39	0.229523	0.556055	2.27634	3.35021	IRS1;SHC1
Tau Protein Binding (GO:0048156)	2/39	0.229523	0.556055	2.27634	3.35021	STUB1;CLU
Chemorepellent Activity (GO:0045499)	2/24	0.232097	0.668558	2.29856	3.35729	SEMA6A;NRG3
Notch Binding (GO:0005112)	2/24	0.232097	0.668558	2.29856	3.35729	SNED1;DLK2
Kinase Activity (GO:0016301)	4/106	0.233188	0.556055	1.6531	2.40677	ITPKB;PDXK;TRRAP;MAP4K4
Signaling Receptor Complex Adaptor Activity (GO:0030159)	3/44	0.234746	0.668558	1.85067	2.68209	RGS14;IRS1;SHC1
Phosphoric Diester Hydrolase Activity (GO:0008081)	3/44	0.234746	0.668558	1.85067	2.68209	PLD6;PLCB2;SMPDL3A
Bubble DNA Binding (GO:0000405)	1/7	0.238111	0.668558	4.212	6.0443	NEIL3
Phosphatidylethanolamine Binding (GO:0008429)	1/7	0.238111	0.668558	4.212	6.0443	ESYT3
tRNA (Cytosine) Methyltransferase Activity (GO:0016427)	1/7	0.238111	0.668558	4.212	6.0443	METTL8
G Protein-Coupled Glutamate Receptor Binding (GO:0035256)	1/7	0.238111	0.668558	4.212	6.0443	SLC9A3R2
MHC Class Ib Protein Binding (GO:0023029)	1/7	0.238111	0.668558	4.212	6.0443	TAP2
Alpha-(1->3)-Fucosyltransferase Activity (GO:0046920)	1/7	0.238111	0.668558	4.212	6.0443	FUT11
Dehydroascorbic Acid Transmembrane Transporter Activity (GO:0033300)	1/7	0.238111	0.668558	4.212	6.0443	SLC2A3
Dinucleotide Phosphatase Activity (GO:0004551)	1/7	0.238111	0.668558	4.212	6.0443	NUDT12
Fructose Transmembrane Transporter Activity (GO:0005353)	1/7	0.238111	0.668558	4.212	6.0443	SLC2A3
Protein Kinase B Binding (GO:0043422)	1/7	0.238111	0.668558	4.212	6.0443	TRAF6
U1 snRNA Binding (GO:0030619)	1/7	0.238111	0.668558	4.212	6.0443	SNRPB2
NMDA Glutamate Receptor Activity (GO:0004972)	1/7	0.238111	0.668558	4.212	6.0443	GRIN2D
3',5'-cyclic-GMP Phosphodiesterase Activity (GO:0047555)	1/7	0.238111	0.668558	4.212	6.0443	PDE2A
Voltage-Gated Channel Activity (GO:0022832)	1/7	0.238111	0.668558	4.212	6.0443	CACNA1H
Peptide Transmembrane Transporter Activity (GO:1904680)	1/7	0.238111	0.668558	4.212	6.0443	TAP2
Natural Killer Cell Lectin-Like Receptor Binding (GO:0046703)	1/7	0.238111	0.668558	4.212	6.0443	ULBP2
Interleukin-17 Receptor Activity (GO:0030368)	1/7	0.238111	0.668558	4.212	6.0443	IL17RD
Monoatomic Ion Gated Channel Activity (GO:0022839)	2/40	0.238154	0.556055	2.21632	3.18007	CHRNA5;CACNA1H
Cytokine Activity (GO:0005125)	9/178	0.239196	0.668558	1.34862	1.92916	BMP4;TGFB2;CXCL12;IL9;TNFSF11;IL12A;IL17F;CXCL3;WNT2
Magnesium Ion Binding (GO:0000287)	8/155	0.239586	0.668558	1.37794	1.96886	BRSK2;PDXK;CERK;GSS;PDE2A;ATP10D;NUDT12;IDH3A
Damaged DNA Binding (GO:0003684)	3/45	0.24499	0.668558	1.80651	2.54093	CREBBP;NEIL3;ERCC4
Potassium:Proton Antiporter Activity (GO:0015386)	1/12	0.246007	0.556055	3.82524	5.36449	SLC9A3
Microtubule Minus-End Binding (GO:0051011)	1/12	0.246007	0.556055	3.82524	5.36449	MACF1
Histone H3K36 Methyltransferase Activity (GO:0046975)	1/12	0.246007	0.556055	3.82524	5.36449	SMYD3
Ligand-Gated Channel Activity (GO:0022834)	1/12	0.246007	0.556055	3.82524	5.36449	CHRNA5
Solute:Monoatomic Cation Symporter Activity (GO:0015294)	1/12	0.246007	0.556055	3.82524	5.36449	SLC39A4
Protein Kinase A Catalytic Subunit Binding (GO:0034236)	1/12	0.246007	0.556055	3.82524	5.36449	PRKAR1A
Transmembrane Receptor Protein Tyrosine Kinase Activator Activity (GO:0030297)	1/12	0.246007	0.556055	3.82524	5.36449	NRG3
MHC Class II Protein Complex Binding (GO:0023026)	2/25	0.246362	0.668558	2.19851	3.08001	HLA-DMA;HLA-DRA
Ferrous Iron Binding (GO:0008198)	2/25	0.246362	0.668558	2.19851	3.08001	ALKBH3;F3
2-Oxoglutarate-Dependent Dioxygenase Activity (GO:0016706)	2/41	0.246801	0.556055	2.15938	3.02136	KDM4A;P4HTM
Calcium Ion Binding (GO:0005509)	16/346	0.248027	0.668558	1.22889	1.71334	CRP;PCDHGB4;ITSN1;TCHH;CDH9;CLU;SYT17;GJB2;SHH;PITPNM1;SYT10;SDF4;ESYT3;ALPL;ITGA5;SNCB
Tubulin Binding (GO:0015631)	15/322	0.248178	0.668558	1.23824	1.72563	RGS14;KIF14;MTUS2;INO80;KIF27;REEP4;TTLL1;ALMS1;KRIT1;DIP2B;ARHGEF7;MARK4;MAPRE2;PAFAH1B1;MAP4K4
Ligand-Gated Monoatomic Cation Channel Activity (GO:0099094)	3/75	0.253406	0.556055	1.75532	2.40964	CHRNA5;MCOLN1;CLU
Cyclin-Dependent Protein Serine/Threonine Kinase Regulator Activity (GO:0016538)	3/46	0.255302	0.668558	1.76441	2.40896	CCNA2;CCNJ;CDKN2A
Voltage-Gated Monoatomic Cation Channel Activity (GO:0022843)	3/76	0.259677	0.556055	1.73119	2.33419	HCN3;KCNA2;KCNQ3
Methylation-Dependent Protein Binding (GO:0140034)	4/68	0.260054	0.668558	1.58097	2.12936	KDM4A;L3MBTL3;ZZZ3;PHF1
Excitatory Extracellular Ligand-Gated Monoatomic Ion Channel Activity (GO:0005231)	2/26	0.260656	0.668558	2.1068	2.8327	CHRNA5;GLRB
NAD+ ADP-ribosyltransferase Activity (GO:0003950)	2/26	0.260656	0.668558	2.1068	2.8327	PARP4;TNKS
Histone H3K9 Demethylase Activity (GO:0032454)	1/13	0.263548	0.556055	3.50629	4.6757	KDM4A
Oxidoreductase Activity, Acting On The CH-NH Group Of Donors, NAD Or NADP As Acceptor (GO:0016646)	1/13	0.263548	0.556055	3.50629	4.6757	QDPR
Ubiquitination-Like Modification-Dependent Protein Binding (GO:0140035)	1/13	0.263548	0.556055	3.50629	4.6757	SQSTM1
Histone H4 Methyltransferase Activity (GO:0140939)	1/13	0.263548	0.556055	3.50629	4.6757	SMYD3
Phosphotransferase Activity, For Other Substituted Phosphate Groups (GO:0016780)	1/13	0.263548	0.556055	3.50629	4.6757	SAMD8
Histone H3K4 Methyltransferase Activity (GO:0042800)	1/13	0.263548	0.556055	3.50629	4.6757	SETBP1
3',5'-cyclic-AMP Phosphodiesterase Activity (GO:0004115)	1/13	0.263548	0.556055	3.50629	4.6757	PDE2A
K63-linked Deubiquitinase Activity (GO:0061578)	1/13	0.263548	0.556055	3.50629	4.6757	STAMBPL1
Arylsulfatase Activity (GO:0004065)	1/13	0.263548	0.556055	3.50629	4.6757	ARSK
Chloride Channel Regulator Activity (GO:0017081)	1/13	0.263548	0.556055	3.50629	4.6757	STX1A
Inhibitory Extracellular Ligand-Gated Monoatomic Ion Channel Activity (GO:0005237)	1/13	0.263548	0.556055	3.50629	4.6757	GLRB
NADPH Binding (GO:0070402)	1/13	0.263548	0.556055	3.50629	4.6757	QDPR
Phosphotransferase Activity, Alcohol Group As Acceptor (GO:0016773)	3/77	0.265969	0.556055	1.7077	2.26164	ITPKB;PDXK;DGKI
Transcription Regulatory Region Nucleic Acid Binding (GO:0001067)	7/224	0.266684	0.556055	1.36061	1.79831	YAP1;PER2;RFX6;GFI1;PRDM16;POU2F2;SOX7
Double-Stranded Telomeric DNA Binding (GO:0003691)	1/8	0.267149	0.668558	3.6101	4.76514	RAD50
Histone Reader Activity (GO:0140566)	1/8	0.267149	0.668558	3.6101	4.76514	CHD1L
Phosphatidylinositol Bisphosphate Kinase Activity (GO:0052813)	1/8	0.267149	0.668558	3.6101	4.76514	PIK3R6
Type II Transforming Growth Factor Beta Receptor Binding (GO:0005114)	1/8	0.267149	0.668558	3.6101	4.76514	TGFB2
Mannosidase Activity (GO:0015923)	1/8	0.267149	0.668558	3.6101	4.76514	MAN2B2
Adenylate Cyclase Binding (GO:0008179)	1/8	0.267149	0.668558	3.6101	4.76514	AKAP12
Chloride Channel Inhibitor Activity (GO:0019869)	1/8	0.267149	0.668558	3.6101	4.76514	STX1A
Cuprous Ion Binding (GO:1903136)	1/8	0.267149	0.668558	3.6101	4.76514	SNCB
Single-Stranded DNA Exodeoxyribonuclease Activity (GO:0008297)	1/8	0.267149	0.668558	3.6101	4.76514	POLE
pre-mRNA Intronic Binding (GO:0097157)	1/8	0.267149	0.668558	3.6101	4.76514	RBM24
Signaling Receptor Complex Adaptor Activity (GO:0030159)	2/44	0.272784	0.556055	2.00483	2.60443	IRS1;SHC1
Acetyltransferase Activity (GO:0016407)	2/27	0.274957	0.668558	2.02242	2.61123	SMARCE1;CREBBP
Lipoprotein Particle Receptor Binding (GO:0070325)	2/27	0.274957	0.668558	2.02242	2.61123	CRP;CLU
Voltage-Gated Monoatomic Ion Channel Activity (GO:0005244)	2/27	0.274957	0.668558	2.02242	2.61123	CACNA1H;GRIN2D
Amyloid-Beta Binding (GO:0001540)	3/79	0.278605	0.556055	1.66259	2.12473	TGFB2;APBA3;CLU
Potassium Channel Activity (GO:0005267)	3/79	0.278605	0.556055	1.66259	2.12473	HCN3;KCNA2;KCNQ3
Acetylcholine Receptor Regulator Activity (GO:0030548)	1/14	0.280682	0.556055	3.23641	4.11196	LYPD1
1-Phosphatidylinositol Binding (GO:0005545)	1/14	0.280682	0.556055	3.23641	4.11196	SNX9
Transaminase Activity (GO:0008483)	1/14	0.280682	0.556055	3.23641	4.11196	PSAT1
3'-5' DNA Helicase Activity (GO:0043138)	1/14	0.280682	0.556055	3.23641	4.11196	HELQ
Aspartic-Type Peptidase Activity (GO:0070001)	1/14	0.280682	0.556055	3.23641	4.11196	CTSD
Aldehyde Dehydrogenase [NAD(P)+] Activity (GO:0004030)	1/14	0.280682	0.556055	3.23641	4.11196	ALDH4A1
RNA Exonuclease Activity (GO:0004532)	1/14	0.280682	0.556055	3.23641	4.11196	ZC3H12A
Aldehyde Dehydrogenase (NAD+) Activity (GO:0004029)	1/14	0.280682	0.556055	3.23641	4.11196	ALDH4A1
Sodium:Proton Antiporter Activity (GO:0015385)	1/14	0.280682	0.556055	3.23641	4.11196	SLC9A3
mRNA 3'-UTR Binding (GO:0003730)	5/93	0.280803	0.668558	1.43734	1.82557	ZC3H12A;IGF2BP1;IGF2BP2;RBM24;ELAVL3
RNA Polymerase II-specific DNA-binding Transcription Factor Binding (GO:0061629)	7/228	0.281094	0.556055	1.33571	1.6951	SMARCE1;CREBBP;MYOCD;CDKN2A;BBS7;TACC2;ETS2
Protein Heterodimerization Activity (GO:0046982)	6/190	0.281373	0.556055	1.37475	1.74328	PDGFA;IL12A;ADRB1;ATP1A1;ABCG4;PAFAH1B1
Protein Phosphorylated Amino Acid Binding (GO:0045309)	2/45	0.281443	0.556055	1.95811	2.48254	IRS1;SHC1
Ubiquitin Binding (GO:0043130)	3/80	0.284944	0.557559	1.64092	2.06011	TOM1;RNF19B;SQSTM1
Voltage-Gated Potassium Channel Activity (GO:0005249)	3/80	0.284944	0.557559	1.64092	2.06011	HCN3;KCNA2;KCNQ3
GTPase Activator Activity (GO:0005096)	10/211	0.285199	0.668558	1.25946	1.58008	ARHGAP22;ERRFI1;NELL1;RGS14;AGAP5;TBC1D10C;TBC1D14;RGS9;DOCK1;TBC1D22B
G Protein-Coupled Receptor Binding (GO:0001664)	7/140	0.285675	0.668558	1.33182	1.66864	GNA15;CXCL12;USP20;ITGB4;DVL1;STUB1;WNT2
Monocarboxylic Acid Binding (GO:0033293)	2/28	0.289242	0.668558	1.94453	2.41218	CYP26B1;NR2F2
Delayed Rectifier Potassium Channel Activity (GO:0005251)	2/28	0.289242	0.668558	1.94453	2.41218	KCNQ1;KCNA2
RNA Endonuclease Activity, Producing 5'-Phosphomonoesters (GO:0016891)	2/28	0.289242	0.668558	1.94453	2.41218	PLD6;NUDT12
Ubiquitin Conjugating Enzyme Binding (GO:0031624)	2/28	0.289242	0.668558	1.94453	2.41218	TRAF6;RNF19B
rRNA Binding (GO:0019843)	2/46	0.290094	0.560293	1.91351	2.36806	RPS9;MRPS18C
Chemokine Activity (GO:0008009)	2/46	0.290094	0.560293	1.91351	2.36806	CXCL12;CXCL3
Superoxide-Generating NADPH Oxidase Activator Activity (GO:0016176)	1/9	0.295082	0.668558	3.15867	3.85517	SH3PXD2B
DNA N-glycosylase Activity (GO:0019104)	1/9	0.295082	0.668558	3.15867	3.85517	NEIL3
Tumor Necrosis Factor Receptor Binding (GO:0005164)	1/9	0.295082	0.668558	3.15867	3.85517	TNFSF11
Interleukin-1 Binding (GO:0019966)	1/9	0.295082	0.668558	3.15867	3.85517	PXDN
Histone H3K36 Demethylase Activity (GO:0051864)	1/9	0.295082	0.668558	3.15867	3.85517	KDM4A
Phosphatidylinositol Transfer Activity (GO:0008526)	1/9	0.295082	0.668558	3.15867	3.85517	PITPNM1
Protein Tyrosine/Threonine Phosphatase Activity (GO:0008330)	1/9	0.295082	0.668558	3.15867	3.85517	DUSP6
Retinoic Acid 4-Hydroxylase Activity (GO:0008401)	1/9	0.295082	0.668558	3.15867	3.85517	CYP26B1
Small Ribosomal Subunit rRNA Binding (GO:0070181)	1/9	0.295082	0.668558	3.15867	3.85517	MRPS18C
Phospholipase Inhibitor Activity (GO:0004859)	1/9	0.295082	0.668558	3.15867	3.85517	SNCB
Lipase Inhibitor Activity (GO:0055102)	1/9	0.295082	0.668558	3.15867	3.85517	SNCB
Phosphate Ion Binding (GO:0042301)	1/9	0.295082	0.668558	3.15867	3.85517	PDE2A
cAMP Response Element Binding (GO:0035497)	1/9	0.295082	0.668558	3.15867	3.85517	CREB5
Cyclin-Dependent Protein Serine/Threonine Kinase Inhibitor Activity (GO:0004861)	1/9	0.295082	0.668558	3.15867	3.85517	CDKN2A
Eukaryotic Initiation Factor 4E Binding (GO:0008190)	1/9	0.295082	0.668558	3.15867	3.85517	EIF4EBP2
Glycine Binding (GO:0016594)	1/9	0.295082	0.668558	3.15867	3.85517	GLRB
G-quadruplex DNA Binding (GO:0051880)	1/9	0.295082	0.668558	3.15867	3.85517	RAD50
MAP Kinase Tyrosine Phosphatase Activity (GO:0033550)	1/9	0.295082	0.668558	3.15867	3.85517	DUSP6
MAP Kinase Tyrosine/Serine/Threonine Phosphatase Activity (GO:0017017)	1/9	0.295082	0.668558	3.15867	3.85517	DUSP6
NADP-retinol Dehydrogenase Activity (GO:0052650)	1/9	0.295082	0.668558	3.15867	3.85517	RDH13
MHC Class II Receptor Activity (GO:0032395)	1/9	0.295082	0.668558	3.15867	3.85517	HLA-DRA
CoA Hydrolase Activity (GO:0016289)	1/15	0.297418	0.560293	3.00508	3.64402	HIBCH
RNA Polymerase III Activity (GO:0001056)	1/15	0.297418	0.560293	3.00508	3.64402	POLR3B
DNA Nuclease Activity (GO:0004536)	1/15	0.297418	0.560293	3.00508	3.64402	ERCC4
Sulfuric Ester Hydrolase Activity (GO:0008484)	1/15	0.297418	0.560293	3.00508	3.64402	ARSK
Phospholipase Binding (GO:0043274)	1/15	0.297418	0.560293	3.00508	3.64402	PAFAH1B1
Adrenergic Receptor Binding (GO:0031690)	1/15	0.297418	0.560293	3.00508	3.64402	ADRB1
Voltage-Gated Calcium Channel Activity (GO:0005245)	2/47	0.298731	0.560293	1.87089	2.26043	SCN8A;CACNA1H
Metallocarboxypeptidase Activity (GO:0004181)	2/29	0.303493	0.668558	1.87242	2.23266	CPE;AEBP1
Histone Demethylase Activity (GO:0032452)	2/29	0.303493	0.668558	1.87242	2.23266	KDM4A;PHF1
E-box Binding (GO:0070888)	3/51	0.307555	0.668558	1.5802	1.86322	MYF6;BHLHE22;GATA3
Transmembrane Receptor Protein Phosphatase Activity (GO:0019198)	1/16	0.313765	0.572656	2.8046	3.25084	PTPRF
Transmembrane Receptor Protein Tyrosine Phosphatase Activity (GO:0005001)	1/16	0.313765	0.572656	2.8046	3.25084	PTPRF
Acetylcholine-Gated Monoatomic Cation-Selective Channel Activity (GO:0022848)	1/16	0.313765	0.572656	2.8046	3.25084	CHRNA5
Ubiquitin-Dependent Protein Binding (GO:0140036)	1/16	0.313765	0.572656	2.8046	3.25084	SQSTM1
3',5'-Cyclic-Nucleotide Phosphodiesterase Activity (GO:0004114)	1/16	0.313765	0.572656	2.8046	3.25084	PDE2A
RNA Methyltransferase Activity (GO:0008173)	1/16	0.313765	0.572656	2.8046	3.25084	METTL8
Pyrophosphatase Activity (GO:0016462)	2/49	0.315951	0.573016	1.79109	2.06364	ALPL;CLU
Protein Tyrosine Kinase Binding (GO:1990782)	3/85	0.316778	0.573016	1.54047	1.77085	NRG3;SHC1;SQSTM1
pre-mRNA Binding (GO:0036002)	2/30	0.317691	0.668558	1.80545	2.07027	PRPF39;RBM24
Ligand-Gated Monoatomic Cation Channel Activity (GO:0099094)	4/75	0.320147	0.668558	1.42458	1.62256	KCNJ5;CHRNA5;MCOLN1;CLU
Vinculin Binding (GO:0017166)	1/10	0.321951	0.668558	2.80756	3.18197	PXN
AMP Binding (GO:0016208)	1/10	0.321951	0.668558	2.80756	3.18197	PFKP
Transmembrane Receptor Protein Serine/Threonine Kinase Binding (GO:0070696)	1/10	0.321951	0.668558	2.80756	3.18197	BMP4
Myosin II Binding (GO:0045159)	1/10	0.321951	0.668558	2.80756	3.18197	TRIOBP
Outward Rectifier Potassium Channel Activity (GO:0015271)	1/10	0.321951	0.668558	2.80756	3.18197	KCNQ1
Platelet-Derived Growth Factor Binding (GO:0048407)	1/10	0.321951	0.668558	2.80756	3.18197	PDGFA
BMP Receptor Binding (GO:0070700)	1/10	0.321951	0.668558	2.80756	3.18197	BMP4
acyl-CoA Dehydrogenase Activity (GO:0003995)	1/10	0.321951	0.668558	2.80756	3.18197	ACADS
Inositol 1,4,5 Trisphosphate Binding (GO:0070679)	1/10	0.321951	0.668558	2.80756	3.18197	ITPR3
Filamin Binding (GO:0031005)	1/10	0.321951	0.668558	2.80756	3.18197	FBLIM1
Protein-Arginine N-methyltransferase Activity (GO:0016274)	1/10	0.321951	0.668558	2.80756	3.18197	PRMT6
Diacylglycerol Kinase Activity (GO:0004143)	1/10	0.321951	0.668558	2.80756	3.18197	DGKI
Estrogen Response Element Binding (GO:0034056)	1/10	0.321951	0.668558	2.80756	3.18197	ESRRG
cGMP Binding (GO:0030553)	1/10	0.321951	0.668558	2.80756	3.18197	PDE2A
Chemokine Receptor Binding (GO:0042379)	2/50	0.324526	0.58078	1.75369	1.97358	CXCL12;CXCL3
Cadherin Binding (GO:0045296)	9/319	0.325006	0.58078	1.224	1.37567	MACF1;KLC2;PCDHGB4;RDX;SNX9;ITGA6;PPL;CLIC1;CNN3
Ubiquitin-Like Protein Transferase Activity (GO:0019787)	7/240	0.325351	0.58078	1.26613	1.42168	TRAF7;TRAF6;FBXO25;UBR4;RNF182;RNF181;STUB1
Serine-Type Endopeptidase Inhibitor Activity (GO:0004867)	3/53	0.328608	0.668558	1.51684	1.68807	SERPINE2;SPINT1;SERPINB5
Voltage-Gated Monoatomic Cation Channel Activity (GO:0022843)	4/76	0.328842	0.668558	1.40472	1.5623	HCN3;KCNQ1;KCNA2;KCNQ3
Cadherin Binding Involved In Cell-Cell Adhesion (GO:0098641)	1/17	0.329733	0.583483	2.62918	2.917	CNN3
Solute:Potassium Antiporter Activity (GO:0022821)	1/17	0.329733	0.583483	2.62918	2.917	SLC9A3
Potassium Ion Transmembrane Transporter Activity (GO:0015079)	2/31	0.33182	0.668558	1.7431	1.92293	KCNA2;KCNK4
Cadherin Binding (GO:0045296)	14/319	0.332245	0.668558	1.16184	1.28021	MACF1;PCDHGB4;RDX;DAB2IP;PPL;CDH9;CNN3;SLC9A3R2;KLC2;SNX9;CTNNA3;ITGA6;CLIC1;PFKP
DNA-binding Transcription Factor Binding (GO:0140297)	8/282	0.334247	0.584698	1.23056	1.34854	YAP1;CREBBP;MYOCD;CTBP2;PRDM16;BBS7;EIF4E;ETS2
mRNA Binding (GO:0003729)	8/282	0.334247	0.584698	1.23056	1.34854	NYNRIN;KHNYN;ZC3H12A;RPS3A;MSI2;GRSF1;RBM24;LARP6
Tubulin Binding (GO:0015631)	9/322	0.334729	0.584698	1.21208	1.32654	REEP4;ALMS1;KIF14;KRIT1;DIP2B;INO80;MAPRE2;PAFAH1B1;MAP4K4
Phospholipase Activity (GO:0004620)	4/77	0.337551	0.668558	1.3854	1.5046	PLD6;PLCB2;SMPDL3A;MGLL
G Protein-Coupled Peptide Receptor Activity (GO:0008528)	4/77	0.337551	0.668558	1.3854	1.5046	MAS1L;SORCS1;PTH1R;CRHR2
Myosin Binding (GO:0017022)	3/54	0.339133	0.668558	1.48702	1.608	TOM1;TRIOBP;LARP6
Protein-Lysine N-methyltransferase Activity (GO:0016279)	3/54	0.339133	0.668558	1.48702	1.608	SETBP1;EHMT2;PRDM16
Hydrolase Activity, Hydrolyzing N-glycosyl Compounds (GO:0016799)	1/18	0.345329	0.588072	2.47439	2.63091	NEIL3
Transforming Growth Factor Beta Receptor Binding (GO:0005160)	1/18	0.345329	0.588072	2.47439	2.63091	TGFB2
Aspartic-Type Endopeptidase Activity (GO:0004190)	1/18	0.345329	0.588072	2.47439	2.63091	CTSD
Ligand-Gated Monoatomic Anion Channel Activity (GO:0099095)	1/18	0.345329	0.588072	2.47439	2.63091	GLRB
Hormone Receptor Binding (GO:0051427)	1/18	0.345329	0.588072	2.47439	2.63091	NPPC
Glutamate Receptor Binding (GO:0035254)	1/18	0.345329	0.588072	2.47439	2.63091	SQSTM1
mRNA Methyltransferase Activity (GO:0008174)	1/11	0.347798	0.668558	2.52668	2.66851	METTL8
Ionotropic Glutamate Receptor Binding (GO:0035255)	1/11	0.347798	0.668558	2.52668	2.66851	SQSTM1
Monoamine Transmembrane Transporter Activity (GO:0008504)	1/11	0.347798	0.668558	2.52668	2.66851	SLC22A3
cAMP Binding (GO:0030552)	1/11	0.347798	0.668558	2.52668	2.66851	PDE2A
Calcium-Activated Potassium Channel Activity (GO:0015269)	1/11	0.347798	0.668558	2.52668	2.66851	KCNMB2
Toll-like Receptor Binding (GO:0035325)	1/11	0.347798	0.668558	2.52668	2.66851	DAB2IP
DNA-(apurinic Or Apyrimidinic Site) Endonuclease Activity (GO:0003906)	1/11	0.347798	0.668558	2.52668	2.66851	NEIL3
3'-5'-DNA Exonuclease Activity (GO:0008296)	1/11	0.347798	0.668558	2.52668	2.66851	POLE
D-glucose Transmembrane Transporter Activity (GO:0055056)	1/11	0.347798	0.668558	2.52668	2.66851	SLC2A3
Fucosyltransferase Activity (GO:0008417)	1/11	0.347798	0.668558	2.52668	2.66851	FUT11
Pseudouridine Synthase Activity (GO:0009982)	1/11	0.347798	0.668558	2.52668	2.66851	PUSL1
Monoatomic Cation:Bicarbonate Symporter Activity (GO:0140410)	1/11	0.347798	0.668558	2.52668	2.66851	SLC39A4
Single-Stranded Telomeric DNA Binding (GO:0043047)	1/11	0.347798	0.668558	2.52668	2.66851	RAD50
Phosphatidylinositol 3-Kinase Activity (GO:0035004)	1/11	0.347798	0.668558	2.52668	2.66851	PIK3R6
Histone Methyltransferase Binding (GO:1990226)	1/11	0.347798	0.668558	2.52668	2.66851	PHF1
Death Receptor Activity (GO:0005035)	1/11	0.347798	0.668558	2.52668	2.66851	NGFR
Carbohydrate Kinase Activity (GO:0019200)	1/11	0.347798	0.668558	2.52668	2.66851	NAGK
Dynactin Binding (GO:0034452)	1/11	0.347798	0.668558	2.52668	2.66851	PAFAH1B1
Chloride Transmembrane Transporter Activity (GO:0015108)	3/55	0.349648	0.669747	1.45835	1.53247	CLIC3;SLC1A1;CLIC1
Serine-Type Endopeptidase Inhibitor Activity (GO:0004867)	2/53	0.35007	0.589356	1.65028	1.73217	SERPINE2;SPINT1
Polyubiquitin Modification-Dependent Protein Binding (GO:0031593)	2/53	0.35007	0.589356	1.65028	1.73217	TOM1;SQSTM1
Amyloid-Beta Binding (GO:0001540)	4/79	0.354987	0.67083	1.34832	1.39642	NGFR;TGFB2;APBA3;CLU
Protein Kinase Regulator Activity (GO:0019887)	5/103	0.356002	0.67083	1.29	1.33234	CCNA2;CCNJ;PRKAR1B;PRKAR1A;PRKRIP1
Protein-Lysine N-methyltransferase Activity (GO:0016279)	2/54	0.358513	0.589356	1.61846	1.6602	SETBP1;PRDM16
Transition Metal Ion Transmembrane Transporter Activity (GO:0046915)	2/33	0.359809	0.67083	1.63048	1.66664	MCOLN1;SLC39A4
Frizzled Binding (GO:0005109)	2/33	0.359809	0.67083	1.63048	1.66664	DVL1;WNT2
Iron Ion Binding (GO:0005506)	3/56	0.360143	0.67083	1.43076	1.46116	ALKBH3;PHF1;F3
Alcohol Dehydrogenase (NADP+) Activity (GO:0008106)	1/19	0.360564	0.589356	2.33681	2.38374	RDH13
1-Acylglycerol-3-Phosphate O-acyltransferase Activity (GO:0003841)	1/19	0.360564	0.589356	2.33681	2.38374	LCLAT1
Retinoic Acid Binding (GO:0001972)	1/19	0.360564	0.589356	2.33681	2.38374	NR2F2
Histone Methyltransferase Activity (GO:0042054)	1/19	0.360564	0.589356	2.33681	2.38374	SMYD3
Cysteine-Type Endopeptidase Inhibitor Activity Involved In Apoptotic Process (GO:0043027)	1/19	0.360564	0.589356	2.33681	2.38374	PRDX3
Postsynaptic Neurotransmitter Receptor Activity (GO:0098960)	1/19	0.360564	0.589356	2.33681	2.38374	CHRNA5
UDP-galactosyltransferase Activity (GO:0035250)	1/19	0.360564	0.589356	2.33681	2.38374	UGT8
Ubiquitin-Protein Transferase Activity (GO:0004842)	11/412	0.363235	0.591347	1.15611	1.17079	TRAF7;ANKIB1;TRAF6;FBXO25;UBR4;RNF182;RNF19B;RNF181;STUB1;PEX10;TRIM44
Ubiquitin Binding (GO:0043130)	4/80	0.363707	0.67083	1.33051	1.34569	TOM1;RNF19B;MARK4;SQSTM1
GTPase Activator Activity (GO:0005096)	6/211	0.367189	0.593928	1.23258	1.2349	ERRFI1;NELL1;TBC1D14;RGS9;DOCK1;TBC1D22B
mRNA 3'-UTR Binding (GO:0003730)	3/93	0.367739	0.593928	1.40296	1.40349	ZC3H12A;RBM24;ELAVL3
Monoatomic Cation Channel Activity (GO:0005261)	5/105	0.371217	0.67083	1.26407	1.25265	TRPM1;KCNA2;MCOLN1;CLU;KCNK4
L-glutamate Transmembrane Transporter Activity (GO:0005313)	1/12	0.37266	0.67083	2.29686	2.2672	SLC1A1
Potassium:Proton Antiporter Activity (GO:0015386)	1/12	0.37266	0.67083	2.29686	2.2672	SLC9A3
Solute:Monoatomic Cation Symporter Activity (GO:0015294)	1/12	0.37266	0.67083	2.29686	2.2672	SLC39A4
Acid-Thiol Ligase Activity (GO:0016878)	1/12	0.37266	0.67083	2.29686	2.2672	ACSF3
Ligand-Gated Channel Activity (GO:0022834)	1/12	0.37266	0.67083	2.29686	2.2672	CHRNA5
Microtubule Minus-End Binding (GO:0051011)	1/12	0.37266	0.67083	2.29686	2.2672	MACF1
GDP-dissociation Inhibitor Activity (GO:0005092)	1/12	0.37266	0.67083	2.29686	2.2672	RGS14
Titin Binding (GO:0031432)	1/12	0.37266	0.67083	2.29686	2.2672	OBSCN
Histone H3K36 Methyltransferase Activity (GO:0046975)	1/12	0.37266	0.67083	2.29686	2.2672	SMYD3
Ubiquitin-Like Protein Conjugating Enzyme Binding (GO:0044390)	2/34	0.373642	0.67083	1.57944	1.55489	TRAF6;RNF19B
Transmitter-Gated Monoatomic Ion Channel Activity Involved In Regulation Of Postsynaptic Membrane Potential (GO:1904315)	2/34	0.373642	0.67083	1.57944	1.55489	CHRNA5;GRIN2D
Transcription Coactivator Binding (GO:0001223)	2/34	0.373642	0.67083	1.57944	1.55489	CREBBP;VGLL4
ATP Binding (GO:0005524)	12/279	0.375417	0.671799	1.13684	1.11378	BRSK2;PDXK;GSS;ATP10D;KIF14;TAP2;ATP1A1;MARK4;ABCF2;MYH10;PFKP;MAP4K4
Acetylcholine Receptor Activity (GO:0015464)	1/20	0.375445	0.59924	2.2137	2.16864	CHRNA5
Oxidoreductase Activity, Acting On The Aldehyde Or Oxo Group Of Donors, NAD Or NADP As Acceptor (GO:0016620)	1/20	0.375445	0.59924	2.2137	2.16864	ALDH4A1
Lysophosphatidic Acid Acyltransferase Activity (GO:0042171)	1/20	0.375445	0.59924	2.2137	2.16864	LCLAT1
NADP Binding (GO:0050661)	2/35	0.387353	0.677549	1.5315	1.4525	QDPR;CRYZL1
Ion Channel Inhibitor Activity (GO:0008200)	2/35	0.387353	0.677549	1.5315	1.4525	KCNMB2;STX1A
Chemoattractant Activity (GO:0042056)	2/35	0.387353	0.677549	1.5315	1.4525	BMP4;VEGFB
Metal Cation:Proton Antiporter Activity (GO:0051139)	1/21	0.389981	0.607661	2.10291	1.98022	SLC9A3
Lipid Kinase Activity (GO:0001727)	1/21	0.389981	0.607661	2.10291	1.98022	DGKI
Cyclic Nucleotide Binding (GO:0030551)	1/21	0.389981	0.607661	2.10291	1.98022	PDE2A
DNA Endonuclease Activity (GO:0004520)	1/21	0.389981	0.607661	2.10291	1.98022	ERCC4
Nuclease Activity (GO:0004518)	2/58	0.391857	0.607661	1.50255	1.40767	ZC3H12A;ISG20L2
Oxidoreductase Activity, Acting On The CH-NH Group Of Donors, NAD Or NADP As Acceptor (GO:0016646)	1/13	0.396576	0.677549	2.10534	1.9472	QDPR
Phosphotransferase Activity, For Other Substituted Phosphate Groups (GO:0016780)	1/13	0.396576	0.677549	2.10534	1.9472	SAMD8
Arylsulfatase Activity (GO:0004065)	1/13	0.396576	0.677549	2.10534	1.9472	ARSK
Ubiquitination-Like Modification-Dependent Protein Binding (GO:0140035)	1/13	0.396576	0.677549	2.10534	1.9472	SQSTM1
NADPH Binding (GO:0070402)	1/13	0.396576	0.677549	2.10534	1.9472	QDPR
DNA Replication Origin Binding (GO:0003688)	1/13	0.396576	0.677549	2.10534	1.9472	GRWD1
Inhibitory Extracellular Ligand-Gated Monoatomic Ion Channel Activity (GO:0005237)	1/13	0.396576	0.677549	2.10534	1.9472	GLRB
Chloride Channel Regulator Activity (GO:0017081)	1/13	0.396576	0.677549	2.10534	1.9472	STX1A
3',5'-cyclic-AMP Phosphodiesterase Activity (GO:0004115)	1/13	0.396576	0.677549	2.10534	1.9472	PDE2A
Histone H3K4 Methyltransferase Activity (GO:0042800)	1/13	0.396576	0.677549	2.10534	1.9472	SETBP1
Actin Binding (GO:0003779)	8/183	0.397011	0.677549	1.15577	1.06769	MACF1;MAEA;RDX;EPS8L3;MYH10;SPTB;MTSS1;PFN2
Adenyl Ribonucleotide Binding (GO:0032559)	13/309	0.397313	0.677549	1.1107	1.02521	BRSK2;PDXK;GSS;PDE2A;ATP10D;KIF14;TAP2;ATP1A1;MARK4;ABCF2;MYH10;PFKP;MAP4K4
Cytokine Activity (GO:0005125)	5/178	0.39861	0.607661	1.21651	1.11891	TGFB2;CXCL12;IL12A;CXCL3;WNT2
SH3 Domain Binding (GO:0017124)	2/59	0.400073	0.607661	1.47611	1.35227	CNTNAP1;AFAP1
Protein Kinase C Binding (GO:0005080)	2/36	0.400929	0.681351	1.48638	1.35851	IRS1;SQSTM1
Fibroblast Growth Factor Receptor Binding (GO:0005104)	1/22	0.404178	0.607661	2.00267	1.81421	FGF5
Protein Kinase A Regulatory Subunit Binding (GO:0034237)	1/22	0.404178	0.607661	2.00267	1.81421	AKAP8L
bHLH Transcription Factor Binding (GO:0043425)	1/22	0.404178	0.607661	2.00267	1.81421	CREBBP
Cysteine-Type Endopeptidase Inhibitor Activity (GO:0004869)	1/22	0.404178	0.607661	2.00267	1.81421	PRKAA2
Low-Density Lipoprotein Particle Receptor Binding (GO:0050750)	1/22	0.404178	0.607661	2.00267	1.81421	CLU
Bicarbonate Transmembrane Transporter Activity (GO:0015106)	1/22	0.404178	0.607661	2.00267	1.81421	SLC39A4
Single-Stranded DNA Helicase Activity (GO:0017116)	1/22	0.404178	0.607661	2.00267	1.81421	HELQ
Protein Tyrosine Kinase Activity (GO:0004713)	3/99	0.405545	0.607661	1.31487	1.1867	FLT3;AXL;MERTK
DNA Binding (GO:0003677)	21/846	0.410516	0.607661	1.07265	0.95502	IRX1;NKX2-8;CREBBP;TCF7L1;ZBTB16;ZNF76;HOXD13;INO80;NR2F2;POU2F2;MEIS2;ETS2;NEIL3;SNAPC1;TLX2;ERCC4;ZC3H12A;PRDM16;MSH5;SPATA24;HOXB2
Monoatomic Cation Transmembrane Transporter Activity (GO:0008324)	2/37	0.414362	0.681351	1.44383	1.27204	MCOLN1;CLU
Sodium Channel Activity (GO:0005272)	2/37	0.414362	0.681351	1.44383	1.27204	HCN3;SCN8A
Monoatomic Ion Channel Activity (GO:0005216)	2/37	0.414362	0.681351	1.44383	1.27204	MCOLN1;CLU
Steroid Hydroxylase Activity (GO:0008395)	1/23	0.418047	0.607661	1.91154	1.66717	CYP39A1
Actin Monomer Binding (GO:0003785)	1/23	0.418047	0.607661	1.91154	1.66717	MTSS1
Acetylation-Dependent Protein Binding (GO:0140033)	1/23	0.418047	0.607661	1.91154	1.66717	ZZZ3
Lysine-Acetylated Histone Binding (GO:0070577)	1/23	0.418047	0.607661	1.91154	1.66717	ZZZ3
Ligand-Gated Monoatomic Ion Channel Activity (GO:0015276)	1/23	0.418047	0.607661	1.91154	1.66717	CHRNA5
Phospholipid Transfer Activity (GO:0120014)	1/23	0.418047	0.607661	1.91154	1.66717	GLTP
Zinc Ion Transmembrane Transporter Activity (GO:0005385)	1/23	0.418047	0.607661	1.91154	1.66717	SLC39A4
K63-linked Polyubiquitin Modification-Dependent Protein Binding (GO:0070530)	1/23	0.418047	0.607661	1.91154	1.66717	SQSTM1
Protein-Cysteine S-palmitoyltransferase Activity (GO:0019706)	1/23	0.418047	0.607661	1.91154	1.66717	ZDHHC7
Acetylcholine Receptor Regulator Activity (GO:0030548)	1/14	0.419582	0.681351	1.94329	1.68774	LYPD1
Aldehyde Dehydrogenase (NAD+) Activity (GO:0004029)	1/14	0.419582	0.681351	1.94329	1.68774	ALDH4A1
MAP Kinase Phosphatase Activity (GO:0033549)	1/14	0.419582	0.681351	1.94329	1.68774	DUSP6
RNA Exonuclease Activity (GO:0004532)	1/14	0.419582	0.681351	1.94329	1.68774	ZC3H12A
Aldehyde Dehydrogenase [NAD(P)+] Activity (GO:0004030)	1/14	0.419582	0.681351	1.94329	1.68774	ALDH4A1
Aspartic-Type Peptidase Activity (GO:0070001)	1/14	0.419582	0.681351	1.94329	1.68774	CTSD
Clathrin Adaptor Activity (GO:0035615)	1/14	0.419582	0.681351	1.94329	1.68774	AP1M2
Sodium:Proton Antiporter Activity (GO:0015385)	1/14	0.419582	0.681351	1.94329	1.68774	SLC9A3
1-Phosphatidylinositol-3-Kinase Regulator Activity (GO:0046935)	1/14	0.419582	0.681351	1.94329	1.68774	PIK3R6
3'-5' DNA Helicase Activity (GO:0043138)	1/14	0.419582	0.681351	1.94329	1.68774	HELQ
C4-dicarboxylate Transmembrane Transporter Activity (GO:0015556)	1/14	0.419582	0.681351	1.94329	1.68774	SLC1A1
MAP Kinase Kinase Activity (GO:0004708)	1/14	0.419582	0.681351	1.94329	1.68774	MAP2K4
Transcription Cis-Regulatory Region Binding (GO:0000976)	12/474	0.423193	0.61252	1.0936	0.94042	PER2;YAP1;RFX6;GBX1;GFI1;PRDM16;POU2F2;HOXC8;ZNF433;SOX7;ELL3;ZNF696
Endopeptidase Inhibitor Activity (GO:0004866)	5/112	0.424333	0.684114	1.18094	1.01235	BST2;PRKAA2;SERPINE2;SPINT1;SERPINB5
Nucleosome Binding (GO:0031491)	2/62	0.4244	0.61252	1.40209	1.2017	SMARCE1;CHD1L
Zinc Ion Binding (GO:0008270)	14/341	0.426007	0.684114	1.08241	0.923622	KDM4A;PDXK;TNKS;PHF1;PDE2A;BMI1;SKI;TRAF7;SHH;TRIM2;DPF3;SMPDL3A;SLC39A4;NUDT12
Alpha-Tubulin Binding (GO:0043014)	2/38	0.427642	0.684114	1.40365	1.19236	DIP2B;INO80
Sulfotransferase Activity (GO:0008146)	2/38	0.427642	0.684114	1.40365	1.19236	CHST12;WSCD2
Carboxypeptidase Activity (GO:0004180)	2/38	0.427642	0.684114	1.40365	1.19236	CPE;AEBP1
Phosphatidylinositol-3,5-Bisphosphate Binding (GO:0080025)	1/24	0.431593	0.614189	1.82834	1.5363	SH3PXD2B
Chemorepellent Activity (GO:0045499)	1/24	0.431593	0.614189	1.82834	1.5363	NRG3
Nuclear Localization Sequence Binding (GO:0008139)	1/24	0.431593	0.614189	1.82834	1.5363	POM121L2
Active Monoatomic Ion Transmembrane Transporter Activity (GO:0022853)	1/24	0.431593	0.614189	1.82834	1.5363	UQCRC1
Ubiquitin-Like Protein Transferase Activity (GO:0019787)	10/240	0.431996	0.684114	1.09898	0.92242	TRAF7;MAEA;TRIM2;TRAF6;FBXO25;UBR4;RNF182;RNF181;STUB1;RNF220
Ubiquitin Protein Ligase Activity (GO:0061630)	8/311	0.436265	0.618676	1.11111	0.921668	ANKIB1;TRAF6;UBR4;RNF19B;RNF181;PEX10;STUB1;TRIM44
Chloride Channel Activity (GO:0005254)	2/64	0.44033	0.622272	1.35672	1.11282	GLRB;CLIC1
Phosphotyrosine Residue Binding (GO:0001784)	2/39	0.440762	0.684114	1.36565	1.11881	IRS1;SHC1
Pentosyltransferase Activity (GO:0016763)	2/39	0.440762	0.684114	1.36565	1.11881	PARP4;TNKS
Phospholipase Binding (GO:0043274)	1/15	0.441711	0.684114	1.80439	1.47437	PAFAH1B1
Potassium Ion Leak Channel Activity (GO:0022841)	1/15	0.441711	0.684114	1.80439	1.47437	KCNK4
Oxidoreductase Activity, Acting On NAD(P)H, Quinone Or Similar Compound As Acceptor (GO:0016655)	1/15	0.441711	0.684114	1.80439	1.47437	CRYZL1
Death Receptor Binding (GO:0005123)	1/15	0.441711	0.684114	1.80439	1.47437	DAB2IP
RNA Polymerase III Activity (GO:0001056)	1/15	0.441711	0.684114	1.80439	1.47437	POLR3B
Acidic Amino Acid Transmembrane Transporter Activity (GO:0015172)	1/15	0.441711	0.684114	1.80439	1.47437	SLC1A1
Sulfuric Ester Hydrolase Activity (GO:0008484)	1/15	0.441711	0.684114	1.80439	1.47437	ARSK
DNA Nuclease Activity (GO:0004536)	1/15	0.441711	0.684114	1.80439	1.47437	ERCC4
Monoatomic Cation Channel Activity (GO:0005261)	3/105	0.442662	0.623403	1.23714	1.00821	KCNA2;MCOLN1;CLU
Chloride Channel Activity (GO:0005254)	3/64	0.442662	0.684114	1.2426	1.01265	CLIC3;GLRB;CLIC1
Monoatomic Ion Gated Channel Activity (GO:0022839)	2/40	0.453714	0.695776	1.32964	1.0508	CHRNA5;CACNA1H
NAD Binding (GO:0051287)	1/26	0.457748	0.635848	1.6819	1.3143	QDPR
Protein Serine/Threonine/Tyrosine Kinase Activity (GO:0004712)	1/26	0.457748	0.635848	1.6819	1.3143	PRKAA2
NF-kappaB Binding (GO:0051059)	1/26	0.457748	0.635848	1.6819	1.3143	CDKN2A
NAD+ ADP-ribosyltransferase Activity (GO:0003950)	1/26	0.457748	0.635848	1.6819	1.3143	TNKS
Calcium Channel Activity (GO:0005262)	4/91	0.458427	0.695776	1.16162	0.906008	TRPM1;CACHD1;MCOLN1;CLU
Ionotropic Glutamate Receptor Activity (GO:0004970)	1/16	0.462998	0.695776	1.68401	1.29674	GRIN2D
Hexose Transmembrane Transporter Activity (GO:0015149)	1/16	0.462998	0.695776	1.68401	1.29674	SLC2A3
Glutamate Receptor Activity (GO:0008066)	1/16	0.462998	0.695776	1.68401	1.29674	GRIN2D
Low-Density Lipoprotein Particle Binding (GO:0030169)	1/16	0.462998	0.695776	1.68401	1.29674	CRP
Acetylcholine-Gated Monoatomic Cation-Selective Channel Activity (GO:0022848)	1/16	0.462998	0.695776	1.68401	1.29674	CHRNA5
3',5'-Cyclic-Nucleotide Phosphodiesterase Activity (GO:0004114)	1/16	0.462998	0.695776	1.68401	1.29674	PDE2A
RNA Methyltransferase Activity (GO:0008173)	1/16	0.462998	0.695776	1.68401	1.29674	METTL8
Ubiquitin-Dependent Protein Binding (GO:0140036)	1/16	0.462998	0.695776	1.68401	1.29674	SQSTM1
Ubiquitin-Like Protein Ligase Activity (GO:0061659)	8/319	0.464323	0.637468	1.08207	0.830141	ANKIB1;TRAF6;UBR4;RNF19B;RNF181;PEX10;STUB1;TRIM44
Receptor Ligand Activity (GO:0048018)	8/319	0.464323	0.637468	1.08207	0.830141	FGF5;NPPC;TGFB2;NRG3;VEGFB;PDGFA;IL12A;WNT2
Histone Acetyltransferase Activity (GO:0004402)	1/27	0.470372	0.637468	1.61713	1.21969	CREBBP
Tumor Necrosis Factor Receptor Superfamily Binding (GO:0032813)	1/27	0.470372	0.637468	1.61713	1.21969	TRAF6
Palmitoyltransferase Activity (GO:0016409)	1/27	0.470372	0.637468	1.61713	1.21969	ZDHHC7
Voltage-Gated Monoatomic Ion Channel Activity (GO:0005244)	1/27	0.470372	0.637468	1.61713	1.21969	CACNA1H
Lipoprotein Particle Receptor Binding (GO:0070325)	1/27	0.470372	0.637468	1.61713	1.21969	CLU
Calcium Ion Transmembrane Transporter Activity (GO:0015085)	2/68	0.471444	0.637468	1.27423	0.958165	MCOLN1;CLU
Promoter-Specific Chromatin Binding (GO:1990841)	2/42	0.479092	0.708921	1.26303	0.929414	EHMT2;BMI1
3'-5' Exonuclease Activity (GO:0008408)	2/42	0.479092	0.708921	1.26303	0.929414	RAD50;ERCC4
Calcium Ion Transmembrane Transporter Activity (GO:0015085)	3/68	0.482384	0.708921	1.16589	0.849949	TRPM1;MCOLN1;CLU
Delayed Rectifier Potassium Channel Activity (GO:0005251)	1/28	0.482702	0.639243	1.55715	1.13416	KCNA2
Monocarboxylic Acid Binding (GO:0033293)	1/28	0.482702	0.639243	1.55715	1.13416	NR2F2
Glutathione Transferase Activity (GO:0004364)	1/28	0.482702	0.639243	1.55715	1.13416	MGST3
Cell Adhesion Mediator Activity (GO:0098631)	1/28	0.482702	0.639243	1.55715	1.13416	NINJ1
Protein Phosphatase 1 Binding (GO:0008157)	1/17	0.483474	0.708921	1.57868	1.14732	KCNQ1
Cadherin Binding Involved In Cell-Cell Adhesion (GO:0098641)	1/17	0.483474	0.708921	1.57868	1.14732	CNN3
DNA Binding, Bending (GO:0008301)	1/17	0.483474	0.708921	1.57868	1.14732	FOXD1
Solute:Potassium Antiporter Activity (GO:0022821)	1/17	0.483474	0.708921	1.57868	1.14732	SLC9A3
Phosphatidylinositol 3-Kinase Regulator Activity (GO:0035014)	1/17	0.483474	0.708921	1.57868	1.14732	PIK3R6
Quaternary Ammonium Group Transmembrane Transporter Activity (GO:0015651)	1/17	0.483474	0.708921	1.57868	1.14732	SLC22A3
Endopeptidase Inhibitor Activity (GO:0004866)	3/112	0.484769	0.639243	1.15727	0.837963	PRKAA2;SERPINE2;SPINT1
Magnesium Ion Binding (GO:0000287)	4/155	0.487572	0.639243	1.11385	0.800096	PDXK;GSS;PDE2A;IDH3A
Deubiquitinase Activity (GO:0101005)	3/113	0.490661	0.639243	1.14669	0.816449	STAMBPL1;USP20;ZC3H12A
Methylated Histone Binding (GO:0035064)	2/71	0.494087	0.639243	1.21864	0.859196	KDM4A;ZZZ3
Hydrolase Activity, Hydrolyzing O-glycosyl Compounds (GO:0004553)	1/29	0.494746	0.639243	1.50146	1.0566	HPSE
Metallocarboxypeptidase Activity (GO:0004181)	1/29	0.494746	0.639243	1.50146	1.0566	CPE
Protein Tyrosine Kinase Activator Activity (GO:0030296)	1/29	0.494746	0.639243	1.50146	1.0566	NRG3
Histone Demethylase Activity (GO:0032452)	1/29	0.494746	0.639243	1.50146	1.0566	KDM4A
Acylglycerol O-acyltransferase Activity (GO:0016411)	1/29	0.494746	0.639243	1.50146	1.0566	LCLAT1
miRNA Binding (GO:0035198)	1/29	0.494746	0.639243	1.50146	1.0566	ZC3H12A
DNA-binding Transcription Repressor Activity, RNA Polymerase II-specific (GO:0001227)	6/243	0.498502	0.642058	1.06439	0.740976	IRX1;GFI1;ZBTB16;PRDM16;ZNF436;ETS2
RNA Nuclease Activity (GO:0004540)	3/70	0.501735	0.722229	1.13097	0.780008	NYNRIN;KHNYN;ZC3H12A
Nuclear Receptor Binding (GO:0016922)	3/115	0.502345	0.644967	1.1261	0.775284	SMARCE1;TACC2;PPARGC1B
Aspartic-Type Endopeptidase Activity (GO:0004190)	1/18	0.50317	0.722229	1.48574	1.02044	CTSD
Hydrolase Activity, Hydrolyzing N-glycosyl Compounds (GO:0016799)	1/18	0.50317	0.722229	1.48574	1.02044	NEIL3
Leak Channel Activity (GO:0022840)	1/18	0.50317	0.722229	1.48574	1.02044	KCNK4
Calcium Activated Cation Channel Activity (GO:0005227)	1/18	0.50317	0.722229	1.48574	1.02044	KCNMB2
Hormone Receptor Binding (GO:0051427)	1/18	0.50317	0.722229	1.48574	1.02044	NPPC
Transforming Growth Factor Beta Receptor Binding (GO:0005160)	1/18	0.50317	0.722229	1.48574	1.02044	TGFB2
Ligand-Gated Monoatomic Anion Channel Activity (GO:0099095)	1/18	0.50317	0.722229	1.48574	1.02044	GLRB
Phosphatidylinositol-4,5-Bisphosphate Binding (GO:0005546)	2/73	0.508837	0.651248	1.18419	0.800073	SVIL;KRIT1
Methylated Histone Binding (GO:0035064)	3/71	0.511271	0.728603	1.11428	0.747519	KDM4A;ZZZ3;PHF1
DNA-binding Transcription Factor Binding (GO:0140297)	11/282	0.511629	0.728603	1.02514	0.687001	YAP1;SKI;CREBBP;MYOCD;CTBP2;PRDM16;GATA3;BBS7;HOXA7;EIF4E;ETS2
mRNA Binding (GO:0003729)	11/282	0.511629	0.728603	1.02514	0.687001	NYNRIN;KHNYN;ZC3H12A;IGF2BP1;RPS3A;MSI2;IGF2BP2;GRSF1;MYH10;RBM24;LARP6
Copper Ion Binding (GO:0005507)	2/45	0.515768	0.730158	1.17472	0.777782	LOXL3;SNCB
Protein Phosphorylated Amino Acid Binding (GO:0045309)	2/45	0.515768	0.730158	1.17472	0.777782	IRS1;SHC1
Potassium Ion Transmembrane Transporter Activity (GO:0015079)	1/31	0.518001	0.658833	1.40122	0.921692	KCNA2
O-acyltransferase Activity (GO:0008374)	1/31	0.518001	0.658833	1.40122	0.921692	LCLAT1
Cysteine-Type Endopeptidase Inhibitor Activity Involved In Apoptotic Process (GO:0043027)	1/19	0.522117	0.730158	1.40312	0.911841	PRDX3
UDP-galactosyltransferase Activity (GO:0035250)	1/19	0.522117	0.730158	1.40312	0.911841	UGT8
1-Acylglycerol-3-Phosphate O-acyltransferase Activity (GO:0003841)	1/19	0.522117	0.730158	1.40312	0.911841	LCLAT1
Postsynaptic Neurotransmitter Receptor Activity (GO:0098960)	1/19	0.522117	0.730158	1.40312	0.911841	CHRNA5
Alcohol Dehydrogenase (NADP+) Activity (GO:0008106)	1/19	0.522117	0.730158	1.40312	0.911841	RDH13
Protein Tyrosine Kinase Activity (GO:0004713)	4/99	0.524218	0.731217	1.06335	0.686763	ALK;FLT3;AXL;MERTK
Chemokine Activity (GO:0008009)	2/46	0.527608	0.73219	1.14797	0.734012	CXCL12;CXCL3
rRNA Binding (GO:0019843)	2/46	0.527608	0.73219	1.14797	0.734012	RPS9;MRPS18C
Cytokine Receptor Activity (GO:0004896)	2/76	0.530429	0.670449	1.13601	0.72031	FLT3;IL17RD
Protein Tyrosine Phosphatase Activity (GO:0004725)	2/76	0.530429	0.670449	1.13601	0.72031	CDC25C;PTPRF
Voltage-Gated Calcium Channel Activity (GO:0005245)	2/47	0.539249	0.736706	1.1224	0.693167	SCN8A;CACNA1H
DNA Secondary Structure Binding (GO:0000217)	1/33	0.540188	0.673318	1.31351	0.80891	NEIL3
Frizzled Binding (GO:0005109)	1/33	0.540188	0.673318	1.31351	0.80891	WNT2
Oxidoreductase Activity, Acting On The Aldehyde Or Oxo Group Of Donors, NAD Or NADP As Acceptor (GO:0016620)	1/20	0.540341	0.736706	1.32921	0.818199	ALDH4A1
Phosphatidic Acid Binding (GO:0070300)	1/20	0.540341	0.736706	1.32921	0.818199	PITPNM1
DNA-directed DNA Polymerase Activity (GO:0003887)	1/20	0.540341	0.736706	1.32921	0.818199	POLE
acyl-CoA Hydrolase Activity (GO:0047617)	1/20	0.540341	0.736706	1.32921	0.818199	ACOT2
Gap Junction Channel Activity (GO:0005243)	1/20	0.540341	0.736706	1.32921	0.818199	GJB2
Lysophosphatidic Acid Acyltransferase Activity (GO:0042171)	1/20	0.540341	0.736706	1.32921	0.818199	LCLAT1
DNA-directed 5'-3' RNA Polymerase Activity (GO:0003899)	1/34	0.550896	0.673318	1.27364	0.759356	POLR3B
Hsp70 Protein Binding (GO:0030544)	1/34	0.550896	0.673318	1.27364	0.759356	STUB1
Sodium Channel Regulator Activity (GO:0017080)	1/34	0.550896	0.673318	1.27364	0.759356	FXYD6
Sodium Ion Transmembrane Transporter Activity (GO:0015081)	1/34	0.550896	0.673318	1.27364	0.759356	SLC9A3
Kinase Inhibitor Activity (GO:0019210)	1/34	0.550896	0.673318	1.27364	0.759356	PRKRIP1
Nuclear Estrogen Receptor Binding (GO:0030331)	1/34	0.550896	0.673318	1.27364	0.759356	PPARGC1B
Transmitter-Gated Monoatomic Ion Channel Activity Involved In Regulation Of Postsynaptic Membrane Potential (GO:1904315)	1/34	0.550896	0.673318	1.27364	0.759356	CHRNA5
Transcription Coactivator Binding (GO:0001223)	1/34	0.550896	0.673318	1.27364	0.759356	CREBBP
Nucleosomal DNA Binding (GO:0031492)	1/34	0.550896	0.673318	1.27364	0.759356	SMARCE1
Metal Ion Binding (GO:0046872)	12/521	0.554427	0.675604	0.990177	0.584026	PDXK;PCDHGB4;GSS;SYT10;PDE2A;ESYT3;ALPL;ITGA5;SNCB;CLU;SLC39A4;IDH3A
Triglyceride Lipase Activity (GO:0004806)	1/21	0.557872	0.747493	1.26268	0.736934	DAGLA
DNA Polymerase Activity (GO:0034061)	1/21	0.557872	0.747493	1.26268	0.736934	POLE
Metal Cation:Proton Antiporter Activity (GO:0051139)	1/21	0.557872	0.747493	1.26268	0.736934	SLC9A3
Lysophospholipase Activity (GO:0004622)	1/21	0.557872	0.747493	1.26268	0.736934	MGLL
Cyclic Nucleotide Binding (GO:0030551)	1/21	0.557872	0.747493	1.26268	0.736934	PDE2A
G Protein-Coupled Serotonin Receptor Activity (GO:0004993)	1/21	0.557872	0.747493	1.26268	0.736934	CHRM3
Neurotransmitter Receptor Activity Involved In Regulation Of Postsynaptic Membrane Potential (GO:0099529)	1/21	0.557872	0.747493	1.26268	0.736934	GRIN2D
Hsp90 Protein Binding (GO:0051879)	1/35	0.561356	0.675952	1.23612	0.713735	STUB1
Ion Channel Inhibitor Activity (GO:0008200)	1/35	0.561356	0.675952	1.23612	0.713735	STX1A
NADP Binding (GO:0050661)	1/35	0.561356	0.675952	1.23612	0.713735	QDPR
Chemoattractant Activity (GO:0042056)	1/35	0.561356	0.675952	1.23612	0.713735	VEGFB
Phosphotransferase Activity, Alcohol Group As Acceptor (GO:0016773)	3/77	0.566351	0.754646	1.02361	0.581963	ITPKB;PDXK;DGKI
Amino Acid Binding (GO:0016597)	1/36	0.571572	0.684205	1.20074	0.671651	GLRB
Neuropeptide Receptor Activity (GO:0008188)	1/36	0.571572	0.684205	1.20074	0.671651	SORCS1
Chemokine Receptor Binding (GO:0042379)	2/50	0.572968	0.754646	1.05208	0.585933	CXCL12;CXCL3
Semaphorin Receptor Binding (GO:0030215)	1/22	0.574734	0.754646	1.20249	0.665996	SEMA6A
Single-Stranded DNA Helicase Activity (GO:0017116)	1/22	0.574734	0.754646	1.20249	0.665996	HELQ
bHLH Transcription Factor Binding (GO:0043425)	1/22	0.574734	0.754646	1.20249	0.665996	CREBBP
Cysteine-Type Endopeptidase Inhibitor Activity (GO:0004869)	1/22	0.574734	0.754646	1.20249	0.665996	PRKAA2
Bicarbonate Transmembrane Transporter Activity (GO:0015106)	1/22	0.574734	0.754646	1.20249	0.665996	SLC39A4
Chromatin DNA Binding (GO:0031490)	2/83	0.578244	0.686011	1.03746	0.568281	SMARCE1;CREBBP
Phosphatase Activity (GO:0016791)	2/83	0.578244	0.686011	1.03746	0.568281	ALPL;LPIN1
Kinase Activity (GO:0016301)	4/106	0.578467	0.754646	0.990015	0.541909	ITPKB;PDXK;TRRAP;MAP4K4
Adenyl Ribonucleotide Binding (GO:0032559)	7/309	0.580711	0.686011	0.973358	0.529022	PDXK;GSS;PDE2A;KIF14;ATP1A1;ABCF2;MAP4K4
N-acyltransferase Activity (GO:0016410)	1/37	0.581551	0.686011	1.16733	0.632757	SMARCE1
aminoacyl-tRNA Ligase Activity (GO:0004812)	1/37	0.581551	0.686011	1.16733	0.632757	WARS2
GTPase Activity (GO:0003924)	6/265	0.583194	0.686011	0.972872	0.524608	EFNA1;RAB4A;RAB37;NKIRAS2;RGS9;RHOBTB1
Protein Heterodimerization Activity (GO:0046982)	7/190	0.58956	0.754646	0.965404	0.510099	PDGFA;IL12A;ADRB1;ATP1A1;CD247;ABCG4;PAFAH1B1
Steroid Hydroxylase Activity (GO:0008395)	1/23	0.590955	0.754646	1.14777	0.603746	CYP39A1
Zinc Ion Transmembrane Transporter Activity (GO:0005385)	1/23	0.590955	0.754646	1.14777	0.603746	SLC39A4
K63-linked Polyubiquitin Modification-Dependent Protein Binding (GO:0070530)	1/23	0.590955	0.754646	1.14777	0.603746	SQSTM1
Acetylation-Dependent Protein Binding (GO:0140033)	1/23	0.590955	0.754646	1.14777	0.603746	ZZZ3
Ligand-Gated Monoatomic Ion Channel Activity (GO:0015276)	1/23	0.590955	0.754646	1.14777	0.603746	CHRNA5
Protein-Cysteine S-palmitoyltransferase Activity (GO:0019706)	1/23	0.590955	0.754646	1.14777	0.603746	ZDHHC7
Lysine-Acetylated Histone Binding (GO:0070577)	1/23	0.590955	0.754646	1.14777	0.603746	ZZZ3
Mannosyltransferase Activity (GO:0000030)	1/23	0.590955	0.754646	1.14777	0.603746	TMTC1
Protein Phosphatase 2A Binding (GO:0051721)	1/23	0.590955	0.754646	1.14777	0.603746	DAB2IP
Protein Tyrosine/Serine/Threonine Phosphatase Activity (GO:0008138)	1/23	0.590955	0.754646	1.14777	0.603746	DUSP6
Lipoprotein Particle Binding (GO:0071813)	1/23	0.590955	0.754646	1.14777	0.603746	CRP
Ribosome Binding (GO:0043022)	2/85	0.591234	0.689565	1.01236	0.532039	EFNA1;ZC3H12A
Sulfotransferase Activity (GO:0008146)	1/38	0.591298	0.689565	1.13572	0.596746	WSCD2
Carboxypeptidase Activity (GO:0004180)	1/38	0.591298	0.689565	1.13572	0.596746	CPE
Phosphoric Ester Hydrolase Activity (GO:0042578)	2/52	0.59443	0.757306	1.00989	0.5253	PHOSPHO1;SMPDL3A
Pentosyltransferase Activity (GO:0016763)	1/39	0.600818	0.697366	1.10577	0.563351	TNKS
Ribonucleoside Triphosphate Phosphatase Activity (GO:0017111)	6/270	0.601414	0.697366	0.954199	0.485183	EFNA1;RAB4A;RAB37;NKIRAS2;RGS9;RHOBTB1
Monoatomic Anion Channel Activity (GO:0005253)	2/53	0.604854	0.760293	0.990041	0.497761	CLIC3;CLIC1
Polyubiquitin Modification-Dependent Protein Binding (GO:0031593)	2/53	0.604854	0.760293	0.990041	0.497761	TOM1;SQSTM1
Monoatomic Anion Transmembrane Transporter Activity (GO:0008509)	1/24	0.606557	0.760293	1.09781	0.548858	SLC1A1
Glucose Transmembrane Transporter Activity (GO:0005355)	1/24	0.606557	0.760293	1.09781	0.548858	SLC2A3
Active Monoatomic Ion Transmembrane Transporter Activity (GO:0022853)	1/24	0.606557	0.760293	1.09781	0.548858	UQCRC1
Phosphatidylinositol-3,5-Bisphosphate Binding (GO:0080025)	1/24	0.606557	0.760293	1.09781	0.548858	SH3PXD2B
Nuclear Localization Sequence Binding (GO:0008139)	1/24	0.606557	0.760293	1.09781	0.548858	POM121L2
Ubiquitin-Protein Transferase Activity (GO:0004842)	15/412	0.608677	0.761196	0.952981	0.473124	ANKIB1;FBXO25;UBR4;RNF19B;PEX10;TRAF7;MAEA;TRIM2;TRAF6;RNF182;RNF181;STUB1;TRIM31;TRIM44;RNF220
Acetylglucosaminyltransferase Activity (GO:0008375)	1/40	0.610117	0.705448	1.07737	0.532331	PIGY
Phosphatase Activity (GO:0016791)	3/83	0.617457	0.767314	0.946542	0.456371	PHOSPHO1;ALPL;LPIN1
Signal Sequence Binding (GO:0005048)	1/41	0.6192	0.713922	1.05038	0.503474	POM121L2
Lysine N-methyltransferase Activity (GO:0016278)	1/25	0.621565	0.767314	1.05201	0.500248	EHMT2
Phosphatidylinositol-3,4-Bisphosphate Binding (GO:0043325)	1/25	0.621565	0.767314	1.05201	0.500248	OBSCN
Wide Pore Channel Activity (GO:0022829)	1/25	0.621565	0.767314	1.05201	0.500248	GJB2
Adenylyltransferase Activity (GO:0070566)	1/25	0.621565	0.767314	1.05201	0.500248	FHIT
Phosphatase Binding (GO:0019902)	4/112	0.622032	0.767314	0.934721	0.443772	SLC9A3R2;SH3YL1;DLG4;PXN
Protein Serine/Threonine Phosphatase Activity (GO:0004722)	2/55	0.62509	0.769342	0.952582	0.44758	PHLPP1;CDC14B
3'-5' Exonuclease Activity (GO:0008408)	1/42	0.628072	0.71843	1.02471	0.476591	ERCC4
Regulatory RNA Binding (GO:0061980)	1/42	0.628072	0.71843	1.02471	0.476591	ZC3H12A
Calcium Channel Activity (GO:0005262)	2/91	0.628406	0.71843	0.94382	0.43847	MCOLN1;CLU
Deubiquitinase Activity (GO:0101005)	4/113	0.62901	0.770238	0.926097	0.429346	OTUD4;STAMBPL1;USP20;ZC3H12A
ATP Binding (GO:0005524)	6/279	0.633098	0.721767	0.922311	0.421616	PDXK;GSS;KIF14;ATP1A1;ABCF2;MAP4K4
Protein Serine/Threonine Kinase Activator Activity (GO:0043539)	2/56	0.634903	0.770238	0.934893	0.424706	TRAF6;DAB2IP
Inward Rectifier Potassium Channel Activity (GO:0005242)	1/26	0.636002	0.770238	1.00988	0.457026	KCNJ5
NAD Binding (GO:0051287)	1/26	0.636002	0.770238	1.00988	0.457026	QDPR
NF-kappaB Binding (GO:0051059)	1/26	0.636002	0.770238	1.00988	0.457026	CDKN2A
Protein Serine/Threonine/Tyrosine Kinase Activity (GO:0004712)	1/26	0.636002	0.770238	1.00988	0.457026	PRKAA2
Serotonin Receptor Activity (GO:0099589)	1/26	0.636002	0.770238	1.00988	0.457026	CHRM3
Cell-Cell Adhesion Mediator Activity (GO:0098632)	1/43	0.636737	0.721872	1.00026	0.451514	CNN3
snRNA Binding (GO:0017069)	1/43	0.636737	0.721872	1.00026	0.451514	SNRPB2
Ubiquitin Protein Ligase Activity (GO:0061630)	11/311	0.642176	0.770238	0.924625	0.40951	ANKIB1;TRIM2;TRAF6;UBR4;RNF19B;RNF181;PEX10;STUB1;TRIM31;TRIM44;RNF220
Purine Ribonucleoside Triphosphate Binding (GO:0035639)	17/476	0.64271	0.770238	0.933582	0.412701	BRSK2;RAB4A;PDXK;GSS;ATP10D;RASEF;TAP2;KIF14;ATP1A1;RHOBTB1;GNA15;RAB37;MARK4;ABCF2;MYH10;PFKP;MAP4K4
Protein Phosphatase Binding (GO:0019903)	4/115	0.642718	0.770238	0.909316	0.401963	DLG4;KCNQ1;PXN;DAB2IP
RNA Polymerase II-specific DNA-binding Transcription Factor Binding (GO:0061629)	8/228	0.643479	0.770238	0.917193	0.404359	SMARCE1;CREBBP;MYOCD;CDKN2A;GATA3;BBS7;TACC2;ETS2
Metalloexopeptidase Activity (GO:0008235)	2/57	0.644513	0.770238	0.917847	0.403173	CPE;AEBP1
Ubiquitin Ligase-Substrate Adaptor Activity (GO:1990756)	1/44	0.645201	0.729436	0.976945	0.42809	KLHDC3
Heme Binding (GO:0020037)	3/87	0.649181	0.770238	0.90128	0.389392	CYP26B1;HBM;PXDN
Palmitoyltransferase Activity (GO:0016409)	1/27	0.649888	0.770238	0.97099	0.418453	ZDHHC7
Oxidoreductase Activity, Acting On Paired Donors, With Incorporation Or Reduction Of Molecular Oxygen, NAD(P)H As One Donor, And Incorporation Of One Atom Of Oxygen (GO:0016709)	1/27	0.649888	0.770238	0.97099	0.418453	CYP26B1
Histone Acetyltransferase Activity (GO:0004402)	1/27	0.649888	0.770238	0.97099	0.418453	CREBBP
ADP Binding (GO:0043531)	1/27	0.649888	0.770238	0.97099	0.418453	MYH10
Proton Transmembrane Transporter Activity (GO:0015078)	1/45	0.653469	0.731479	0.954692	0.406184	UQCRC1
Protein Kinase Inhibitor Activity (GO:0004860)	1/45	0.653469	0.731479	0.954692	0.406184	PRKRIP1
Copper Ion Binding (GO:0005507)	1/45	0.653469	0.731479	0.954692	0.406184	SNCB
Nuclease Activity (GO:0004518)	2/58	0.653923	0.773335	0.90141	0.382888	ZC3H12A;ISG20L2
Cysteine-Type Peptidase Activity (GO:0008234)	3/144	0.654198	0.731479	0.893156	0.379007	USP20;ZC3H12A;CTSD
Single-Stranded DNA Binding (GO:0003697)	2/96	0.657334	0.732972	0.893387	0.374833	NEIL3;ERCC4
Hydro-Lyase Activity (GO:0016836)	1/46	0.661544	0.735651	0.933429	0.385674	PCBD2
Dicarboxylic Acid Transmembrane Transporter Activity (GO:0005310)	1/28	0.663245	0.777598	0.934978	0.383912	SLC1A1
Cell Adhesion Mediator Activity (GO:0098631)	1/28	0.663245	0.777598	0.934978	0.383912	NINJ1
Glutathione Transferase Activity (GO:0004364)	1/28	0.663245	0.777598	0.934978	0.383912	MGST3
G Protein-Coupled Amine Receptor Activity (GO:0008227)	1/28	0.663245	0.777598	0.934978	0.383912	CHRM3
Transition Metal Ion Binding (GO:0046914)	16/456	0.667996	0.781483	0.916305	0.369705	KDM4A;PDXK;TNKS;PHF1;PDE2A;LOXL3;BMI1;SKI;TRAF7;SHH;TRIM2;DPF3;SNCB;SMPDL3A;SLC39A4;NUDT12
Cysteine-Type Deubiquitinase Activity (GO:0004843)	2/98	0.66839	0.741239	0.874685	0.352396	USP20;ZC3H12A
Histone Deacetylase Binding (GO:0042826)	2/99	0.67381	0.745219	0.865623	0.341754	TRAF6;AKAP8L
Ubiquitin-Like Protein Ligase Activity (GO:0061659)	11/319	0.674743	0.782542	0.900228	0.354171	ANKIB1;TRIM2;TRAF6;UBR4;RNF19B;RNF181;PEX10;STUB1;TRIM31;TRIM44;RNF220
Gamma-Tubulin Binding (GO:0043015)	1/29	0.676094	0.782542	0.901539	0.352884	MARK4
Acylglycerol O-acyltransferase Activity (GO:0016411)	1/29	0.676094	0.782542	0.901539	0.352884	LCLAT1
Hydrolase Activity, Hydrolyzing O-glycosyl Compounds (GO:0004553)	1/29	0.676094	0.782542	0.901539	0.352884	HPSE
miRNA Binding (GO:0035198)	1/29	0.676094	0.782542	0.901539	0.352884	ZC3H12A
Zinc Ion Binding (GO:0008270)	7/341	0.682661	0.750847	0.878638	0.335426	TRAF7;KDM4A;PDXK;TNKS;PDE2A;DPF3;SLC39A4
Small GTPase Binding (GO:0031267)	4/199	0.683033	0.750847	0.86056	0.328056	DENND5B;DOCK1;TRIOBP;EXOC2
GTPase Activity (GO:0003924)	9/265	0.683984	0.789995	0.886236	0.33661	EFNA1;RAB4A;GNA15;RGS14;RAB37;AGAP5;NKIRAS2;RGS9;RHOBTB1
Metalloendopeptidase Activity (GO:0004222)	2/101	0.684433	0.750847	0.848049	0.32155	ADAMTS5;ADAMTS19
Receptor Antagonist Activity (GO:0048019)	1/30	0.688452	0.793088	0.870406	0.324931	PXDN
Nucleosome Binding (GO:0031491)	2/62	0.689578	0.793088	0.84114	0.312631	SMARCE1;CHD1L
Nuclear Receptor Coactivator Activity (GO:0030374)	1/50	0.692009	0.755088	0.857055	0.31553	PPARGC1B
S-adenosylmethionine-dependent Methyltransferase Activity (GO:0008757)	1/50	0.692009	0.755088	0.857055	0.31553	METTL8
Calcium Ion Binding (GO:0005509)	7/346	0.697086	0.758593	0.865453	0.312296	PCDHGB4;SYT10;ESYT3;ALPL;ITGA5;SNCB;CLU
L-amino Acid Transmembrane Transporter Activity (GO:0015179)	2/63	0.698006	0.798711	0.827308	0.29744	SLC1A1;SLC38A10
E-box Binding (GO:0070888)	1/51	0.699188	0.758852	0.839871	0.300536	BHLHE22
O-acyltransferase Activity (GO:0008374)	1/31	0.70034	0.798711	0.841349	0.299679	LCLAT1
snoRNA Binding (GO:0030515)	1/31	0.70034	0.798711	0.841349	0.299679	HEATR1
Adenyl Nucleotide Binding (GO:0030554)	1/31	0.70034	0.798711	0.841349	0.299679	CRYZL1
Ribonucleoside Triphosphate Phosphatase Activity (GO:0017111)	9/270	0.70491	0.80224	0.86903	0.303887	EFNA1;RAB4A;GNA15;RGS14;RAB37;AGAP5;NKIRAS2;RGS9;RHOBTB1
Exopeptidase Activity (GO:0008238)	1/52	0.706199	0.764423	0.82336	0.286412	CPE
Cysteine-Type Endopeptidase Activity (GO:0004197)	2/106	0.709753	0.766232	0.807069	0.276694	USP20;CTSD
Inorganic Anion Transmembrane Transporter Activity (GO:0015103)	1/32	0.711775	0.808362	0.814166	0.276811	SLC1A1
Monoatomic Anion Channel Activity (GO:0005253)	1/53	0.713048	0.767753	0.807485	0.273097	CLIC1
Double-Stranded RNA Binding (GO:0003725)	2/65	0.714291	0.80953	0.800961	0.269495	PRKRIP1;IGF2BP1
Oxidoreduction-Driven Active Transmembrane Transporter Activity (GO:0015453)	1/54	0.719737	0.772911	0.792209	0.260533	UQCRC1
Telomeric DNA Binding (GO:0042162)	1/33	0.722774	0.810862	0.788683	0.256053	RAD50
DNA Secondary Structure Binding (GO:0000217)	1/33	0.722774	0.810862	0.788683	0.256053	NEIL3
Chloride Transmembrane Transporter Activity (GO:0015108)	1/55	0.726271	0.775833	0.777498	0.248669	CLIC1
Protein Serine/Threonine Phosphatase Activity (GO:0004722)	1/55	0.726271	0.775833	0.777498	0.248669	PHLPP1
Cysteine-Type Deubiquitinase Activity (GO:0004843)	3/98	0.726545	0.810862	0.796463	0.254434	OTUD4;USP20;ZC3H12A
GDP Binding (GO:0019003)	2/67	0.729833	0.810862	0.776235	0.244467	RAB4A;RASEF
Protein Serine/Threonine Kinase Activator Activity (GO:0043539)	1/56	0.732653	0.778563	0.763323	0.237457	TRAF6
Amino Acid Transmembrane Transporter Activity (GO:0015171)	1/56	0.732653	0.778563	0.763323	0.237457	SLC38A10
Sodium Ion Transmembrane Transporter Activity (GO:0015081)	1/34	0.733353	0.810862	0.764743	0.237168	SLC9A3
Sodium Channel Regulator Activity (GO:0017080)	1/34	0.733353	0.810862	0.764743	0.237168	FXYD6
DNA-directed 5'-3' RNA Polymerase Activity (GO:0003899)	1/34	0.733353	0.810862	0.764743	0.237168	POLR3B
MHC Protein Binding (GO:0042287)	1/34	0.733353	0.810862	0.764743	0.237168	TAP2
Nucleosomal DNA Binding (GO:0031492)	1/34	0.733353	0.810862	0.764743	0.237168	SMARCE1
Nuclear Estrogen Receptor Binding (GO:0030331)	1/34	0.733353	0.810862	0.764743	0.237168	PPARGC1B
Kinase Inhibitor Activity (GO:0019210)	1/34	0.733353	0.810862	0.764743	0.237168	PRKRIP1
Hsp70 Protein Binding (GO:0030544)	1/34	0.733353	0.810862	0.764743	0.237168	STUB1
Phosphatase Binding (GO:0019902)	2/112	0.737873	0.781108	0.762812	0.231882	SH3YL1;PXN
Metalloexopeptidase Activity (GO:0008235)	1/57	0.738886	0.781108	0.749654	0.226854	CPE
Inorganic Cation Transmembrane Transporter Activity (GO:0022890)	1/35	0.74353	0.818786	0.742212	0.219952	GRIN2D
Hsp90 Protein Binding (GO:0051879)	1/35	0.74353	0.818786	0.742212	0.219952	STUB1
Metalloendopeptidase Activity (GO:0004222)	3/101	0.745167	0.818931	0.771961	0.22707	ADAM19;ADAMTS5;ADAMTS19
Neuropeptide Receptor Activity (GO:0008188)	1/36	0.753319	0.822902	0.720969	0.204227	SORCS1
Amino Acid Binding (GO:0016597)	1/36	0.753319	0.822902	0.720969	0.204227	GLRB
Phosphatidylinositol-3,4,5-Trisphosphate Binding (GO:0005547)	1/36	0.753319	0.822902	0.720969	0.204227	OBSCN
UDP-glycosyltransferase Activity (GO:0008194)	1/61	0.762402	0.80388	0.699533	0.18977	GXYLT1
N-acyltransferase Activity (GO:0016410)	1/37	0.762734	0.828229	0.700905	0.189837	SMARCE1
aminoacyl-tRNA Ligase Activity (GO:0004812)	1/37	0.762734	0.828229	0.700905	0.189837	WARS2
Carboxylic Ester Hydrolase Activity (GO:0052689)	3/104	0.762763	0.828229	0.748914	0.202812	DAGLA;ABHD2;MGLL
GTPase Binding (GO:0051020)	4/225	0.77089	0.809658	0.758296	0.197316	DENND5B;DOCK1;TRIOBP;EXOC2
L-amino Acid Transmembrane Transporter Activity (GO:0015179)	1/63	0.773355	0.809658	0.676898	0.173974	SLC38A10
Guanyl Ribonucleotide Binding (GO:0032561)	4/226	0.77385	0.809658	0.754842	0.193524	RAB4A;RAB37;PDE2A;RHOBTB1
Small GTPase Binding (GO:0031267)	6/199	0.774088	0.838853	0.783165	0.200544	CYFIP1;NGFR;DENND5B;DOCK1;TRIOBP;EXOC2
Purine Ribonucleoside Triphosphate Binding (GO:0035639)	9/476	0.78026	0.814271	0.805872	0.19996	PDXK;RAB4A;RAB37;GSS;KIF14;ATP1A1;ABCF2;RHOBTB1;MAP4K4
Double-Stranded RNA Binding (GO:0003725)	1/65	0.783804	0.815878	0.655678	0.15972	PRKRIP1
Metallopeptidase Activity (GO:0008237)	2/124	0.787179	0.8173	0.687356	0.164484	ADAMTS5;ADAMTS19
Acetylglucosaminyltransferase Activity (GO:0008375)	1/40	0.788881	0.851491	0.646888	0.153403	PIGY
Transmitter-Gated Monoatomic Ion Channel Activity (GO:0022824)	1/40	0.788881	0.851491	0.646888	0.153403	GRIN2D
Cytokine Receptor Activity (GO:0004896)	2/76	0.791133	0.85223	0.681508	0.15967	FLT3;IL17RD
GDP Binding (GO:0019003)	1/67	0.793773	0.82205	0.635743	0.14683	RAB4A
Signal Sequence Binding (GO:0005048)	1/41	0.796941	0.8551	0.630683	0.143149	POM121L2
Neutral L-amino Acid Transmembrane Transporter Activity (GO:0015175)	1/41	0.796941	0.8551	0.630683	0.143149	SLC1A1
Actin Binding (GO:0003779)	3/183	0.801617	0.828067	0.698232	0.154396	MACF1;RDX;MTSS1
Cysteine-Type Peptidase Activity (GO:0008234)	4/144	0.80325	0.860026	0.719864	0.157714	OTUD4;USP20;ZC3H12A;CTSD
Regulatory RNA Binding (GO:0061980)	1/42	0.804693	0.860026	0.615269	0.133694	ZC3H12A
snRNA Binding (GO:0017069)	1/43	0.81215	0.864598	0.600588	0.124965	SNRPB2
Cell-Cell Adhesion Mediator Activity (GO:0098632)	1/43	0.81215	0.864598	0.600588	0.124965	CNN3
Nuclear Receptor Binding (GO:0016922)	3/115	0.81898	0.868833	0.674972	0.134789	SMARCE1;TACC2;PPARGC1B
Ubiquitin Ligase-Substrate Adaptor Activity (GO:1990756)	1/44	0.819322	0.868833	0.58659	0.116894	KLHDC3
Hormone Activity (GO:0005179)	1/74	0.825186	0.850255	0.574575	0.110403	NPPC
Potassium Channel Regulator Activity (GO:0015459)	1/45	0.826221	0.871055	0.573229	0.109425	KCNMB2
Proton Transmembrane Transporter Activity (GO:0015078)	1/45	0.826221	0.871055	0.573229	0.109425	UQCRC1
Protein Kinase Inhibitor Activity (GO:0004860)	1/45	0.826221	0.871055	0.573229	0.109425	PRKRIP1
Chromatin DNA Binding (GO:0031490)	2/83	0.829986	0.873331	0.622385	0.115979	SMARCE1;CREBBP
Hydro-Lyase Activity (GO:0016836)	1/46	0.832857	0.874661	0.560461	0.102505	PCBD2
Transition Metal Ion Binding (GO:0046914)	8/456	0.835396	0.858228	0.745819	0.134135	TRAF7;KDM4A;PDXK;TNKS;PDE2A;DPF3;SNCB;SLC39A4
G Protein-Coupled Peptide Receptor Activity (GO:0008528)	1/77	0.837142	0.858228	0.551809	0.0980908	SORCS1
Ribosome Binding (GO:0043022)	2/85	0.839825	0.880279	0.607324	0.106016	EFNA1;ZC3H12A
G Protein-Coupled Receptor Activity (GO:0004930)	7/250	0.843765	0.882708	0.724743	0.12312	NPFFR2;GPR27;MAS1L;ADCYAP1R1;GABBR1;PTH1R;CRHR2
Protein Homodimerization Activity (GO:0042803)	12/662	0.847281	0.866441	0.769638	0.127547	PDXK;SMCHD1;TGFB2;GSS;ZBTB16;PDE2A;PDGFA;STUB1;SNX9;NR2F2;ABCG4;NRBP1
GTP Binding (GO:0005525)	3/201	0.849545	0.866578	0.634166	0.103404	RAB4A;RAB37;RHOBTB1
Protein Kinase Activator Activity (GO:0030295)	2/88	0.853618	0.889673	0.586047	0.0927543	TRAF6;DAB2IP
Metallopeptidase Activity (GO:0008237)	3/124	0.856155	0.889673	0.624473	0.0969832	ADAM19;ADAMTS5;ADAMTS19
S-adenosylmethionine-dependent Methyltransferase Activity (GO:0008757)	1/50	0.856964	0.889673	0.514602	0.0794335	METTL8
Nuclear Receptor Coactivator Activity (GO:0030374)	1/50	0.856964	0.889673	0.514602	0.0794335	PPARGC1B
GTPase Binding (GO:0051020)	6/225	0.862257	0.893462	0.689244	0.102147	CYFIP1;NGFR;DENND5B;DOCK1;TRIOBP;EXOC2
Guanyl Ribonucleotide Binding (GO:0032561)	6/226	0.864987	0.894587	0.686075	0.0995092	RAB4A;GNA15;RAB37;PDE2A;RASEF;RHOBTB1
Exopeptidase Activity (GO:0008238)	1/52	0.867682	0.895672	0.49437	0.0701658	CPE
Heme Binding (GO:0020037)	1/87	0.871405	0.886655	0.487395	0.0670889	HBM
Protein Kinase Activator Activity (GO:0030295)	1/88	0.874408	0.887492	0.481768	0.064657	TRAF6
Oxidoreduction-Driven Active Transmembrane Transporter Activity (GO:0015453)	1/54	0.877598	0.904192	0.475665	0.0621059	UQCRC1
Protein Homodimerization Activity (GO:0042803)	20/662	0.884174	0.905073	0.780747	0.0961112	TGFB2;PDXK;GSS;ZBTB16;PDE2A;DAB2IP;PDGFA;MTUS2;NR2F2;PTH1R;PLD6;NRBP1;BST2;SMCHD1;STUB1;SNX9;IL17F;CD247;ABCG4;MGLL
GTP Binding (GO:0005525)	5/201	0.885033	0.905073	0.641698	0.0783704	RAB4A;GNA15;RAB37;RASEF;RHOBTB1
Single-Stranded DNA Binding (GO:0003697)	2/96	0.885261	0.905073	0.535946	0.0653175	NEIL3;ERCC4
Hydrolase Activity, Acting On Carbon-Nitrogen (But Not Peptide) Bonds, In Linear Amides (GO:0016811)	1/56	0.886772	0.905073	0.45832	0.0550752	FHIT
Amino Acid Transmembrane Transporter Activity (GO:0015171)	1/56	0.886772	0.905073	0.45832	0.0550752	SLC38A10
Histone Deacetylase Binding (GO:0042826)	2/99	0.8954	0.912168	0.519289	0.0573736	TRAF6;AKAP8L
UDP-glycosyltransferase Activity (GO:0008194)	1/61	0.906813	0.922068	0.420018	0.0410857	GXYLT1
Cysteine-Type Endopeptidase Activity (GO:0004197)	2/106	0.915903	0.929573	0.48416	0.0425311	USP20;CTSD
G Protein-Coupled Receptor Activity (GO:0004930)	3/250	0.932547	0.942938	0.507072	0.0354118	NPFFR2;GPR27;GABBR1
Protein Phosphatase Binding (GO:0019903)	1/115	0.933671	0.942938	0.367154	0.0251982	PXN
RNA Binding (GO:0003723)	25/1411	0.940689	0.947674	0.744007	0.0454907	MACF1;DDX47;PRKRIP1;AKAP8L;ISG20L2;MSI2;MRPL54;NYNRIN;MRPL2;ZC3H12A;UTP20;EIF4E;PPARGC1B;RPS9;KHNYN;CDKN2A;RDX;SPATS2;NOSIP;RPS3A;LARP6;HNRNPUL1;FKBP4;GRSF1;RPL26L1
Endopeptidase Activity (GO:0004175)	8/335	0.943856	0.954383	0.6136	0.0354546	ADAM19;ADAMTS5;SHH;USP20;ADAMTS19;CTSD;PCSK4;PSMB8
Hormone Activity (GO:0005179)	1/74	0.943857	0.954383	0.344986	0.0199336	NPPC
Endopeptidase Activity (GO:0004175)	4/335	0.95425	0.958962	0.503411	0.0235747	ADAMTS5;USP20;ADAMTS19;CTSD
Protein Serine/Threonine Kinase Activity (GO:0004674)	4/342	0.959122	0.961485	0.492806	0.0205681	PRKAA2;SQSTM1;NRBP1;MAP4K4
Hexosyltransferase Activity (GO:0016758)	1/96	0.9762	0.985256	0.26479	0.00637817	TMTC1
Protein Serine/Threonine Kinase Activity (GO:0004674)	6/342	0.990935	0.996438	0.446476	0.00406592	BRSK2;PRKAA2;MARK4;SQSTM1;NRBP1;MAP4K4
Serine-Type Endopeptidase Activity (GO:0004252)	1/125	0.992332	0.996438	0.202556	0.00155918	PCSK4
RNA Binding (GO:0003723)	38/1411	0.992775	0.996438	0.682932	0.00495212	OTUD4;MACF1;DDX47;PRKRIP1;AKAP8L;HEATR1;ISG20L2;MSI2;MRPL54;NYNRIN;MRPL2;ZC3H12A;KHDC1;IGF2BP1;UTP20;IGF2BP2;HEATR6;EIF4E;MYH10;PPARGC1B;HSPA9;RPS9;KHNYN;CDKN2A;RDX;SPATS2;NOSIP;RPS3A;LARP6;BST2;MOV10;LIN28B;HNRNPUL1;GRWD1;FKBP4;GRSF1;HOXB6;RPL26L1
Serine-Type Peptidase Activity (GO:0008236)	1/142	0.996055	0.997889	0.177976	0.00070355	PCSK4
Olfactory Receptor Activity (GO:0004984)	1/362	0.999812	0.999812	0.114469	2.15448e-05	OR2L13
Olfactory Receptor Activity (GO:0004984)	1/362	0.999996	0.999996	0.0687133	3.01635e-07	OR2L13

## Sheet: KEGG_Pathways
Term	Overlap	P-value	Adjusted P-value	Odds Ratio	Combined Score	Genes
Alanine, aspartate and glutamate metabolism	5/37	0.00156886	0.363498	6.62466	42.7781	ALDH4A1;ALDH5A1;GAD1;ASNS;ASL
Insulin secretion	10/86	0.00157687	0.254287	3.35281	21.6334	CHRM3;SNAP25;ADCYAP1R1;KCNMB2;ITPR3;ATP1A1;PLCB2;STX1A;VAMP2;CREB5
Alanine, aspartate and glutamate metabolism	6/37	0.00254006	0.254287	4.91731	29.3837	ALDH4A1;ALDH5A1;GAD1;ASNS;GAD2;ASL
Maturity onset diabetes of the young	5/26	0.0026767	0.254287	6.04422	35.8009	NR5A2;RFX6;ONECUT1;HNF1B;NKX6-1
Maturity onset diabetes of the young	4/26	0.0028735	0.363498	7.69592	45.0382	RFX6;ONECUT1;HNF1B;NKX6-1
Insulin signaling pathway	9/137	0.00479294	0.404205	2.99244	15.9815	PRKAA2;IRS1;PRKAR1A;SHC1;EIF4E1B;TRIP10;EIF4E;ACACA;PTPRF
Type I diabetes mellitus	6/43	0.00549324	0.391393	4.11862	21.4343	HLA-DMA;GAD1;GAD2;CPE;HLA-DRA;IL12A
Vitamin B6 metabolism	2/6	0.00760458	0.48099	21.0918	102.907	PDXK;PSAT1
Acute myeloid leukemia	7/67	0.0136021	0.659729	2.96349	12.7357	CCNA2;PER2;TCF7L1;FLT3;ZBTB16;DUSP6;RUNX1
Vitamin B6 metabolism	2/6	0.0196348	0.659729	12.6539	49.7357	PDXK;PSAT1
Acute myeloid leukemia	5/67	0.0197538	0.782275	3.41392	13.3976	CCNA2;PER2;TCF7L1;FLT3;ZBTB16
Regulation of actin cytoskeleton	15/218	0.0201678	0.659729	1.8829	7.35022	CYFIP1;CHRM3;ITGB4;RDX;PXN;PDGFA;FGF5;CXCL12;FGF9;ITGA6;ITGA5;ARHGEF7;MYH10;DOCK1;PFN2
Butanoate metabolism	4/28	0.0206833	0.659729	4.22471	16.3852	ALDH5A1;GAD1;GAD2;ACADS
Folate biosynthesis	3/26	0.0218355	0.782275	5.50875	21.0667	QDPR;ALPL;PCBD2
beta-Alanine metabolism	4/30	0.0260849	0.659729	3.89933	14.2185	GAD1;GAD2;ACADS;HIBCH
Butanoate metabolism	3/28	0.0265938	0.782275	5.06753	18.3803	ALDH5A1;GAD1;ACADS
Synaptic vesicle cycle	7/78	0.0289878	0.659729	2.50292	8.86254	SNAP25;UNC13A;SLC1A1;CLTB;STX1A;VAMP2;ATP6V0A1
Circadian entrainment	8/97	0.0317465	0.659729	2.28284	7.87572	PER2;KCNJ5;ADCYAP1R1;ITPR3;PLCB2;CACNA1H;GNG13;GRIN2D
Longevity regulating pathway	6/102	0.0318095	0.782275	2.64692	9.12656	PRKAA2;IRS1;EIF4E1B;EIF4EBP2;ADIPOR2;EIF4E
beta-Alanine metabolism	3/30	0.03186	0.782275	4.69168	16.1694	GAD1;ACADS;HIBCH
Aldosterone synthesis and secretion	8/98	0.0334631	0.659729	2.25735	7.66893	KCNJ5;DAGLA;PDE2A;ITPR3;ATP1A1;PLCB2;CACNA1H;CREB5
GnRH secretion	6/64	0.034691	0.659729	2.62452	8.82174	HCN3;KCNJ5;GABBR1;ITPR3;PLCB2;CACNA1H
Base excision repair	4/33	0.0356362	0.659729	3.49541	11.6551	NEIL3;PARP4;POLD2;POLE
Insulin signaling pathway	10/137	0.0368687	0.659729	2.00107	6.60431	PRKAA2;PRKAR1B;IRS1;PRKAR1A;SHC1;EIF4E1B;TRIP10;EIF4E;ACACA;PTPRF
Inflammatory bowel disease	6/65	0.0370374	0.659729	2.5799	8.50292	HLA-DMA;TGFB2;HLA-DRA;IL12A;IL17F;GATA3
PI3K-Akt signaling pathway	14/354	0.03821	0.782275	1.75251	5.72135	PHLPP1;PRKAA2;IRS1;FLT3;ITGB4;VEGFB;PDGFA;GNG13;FGF5;EFNA1;EIF4E1B;ITGA6;ITGA5;EIF4E
Longevity regulating pathway	8/102	0.0409577	0.686644	2.16084	6.90436	PRKAA2;IRS1;EHMT2;EIF4E1B;EIF4EBP2;ADIPOR2;EIF4E;CREB5
Pathways in cancer	19/531	0.0428187	0.782275	1.58281	4.98707	CREBBP;TGFB2;TCF7L1;CTBP2;CDKN2A;FLT3;ZBTB16;MGST3;VEGFB;PDGFA;GNG13;FGF5;CCNA2;CXCL12;TFG;TRAF6;ITGA6;IL12A;WNT2
Hepatocellular carcinoma	8/168	0.0430199	0.782275	2.1198	6.6691	SMARCE1;TGFB2;TCF7L1;SHC1;CDKN2A;MGST3;DPF3;WNT2
Propanoate metabolism	3/34	0.0438931	0.782275	4.08546	12.7712	ACADS;ACACA;HIBCH
Ras signaling pathway	10/232	0.0454251	0.782275	1.91199	5.91128	FGF5;EFNA1;SHC1;FLT3;RASGRF2;VEGFB;PDGFA;EXOC2;ETS2;GNG13
Thiamine metabolism	2/15	0.0463799	0.782275	6.48679	19.9202	ALPL;ACP1
Aldosterone-regulated sodium reabsorption	4/37	0.0511227	0.809442	3.07108	9.13194	SLC9A3R2;HSD11B2;IRS1;ATP1A1
Aldosterone-regulated sodium reabsorption	3/37	0.0541928	0.829721	3.72441	10.8574	HSD11B2;IRS1;ATP1A1
Hypertrophic cardiomyopathy	5/90	0.0587493	0.829721	2.48721	7.04994	TGFB2;PRKAA2;ITGB4;ITGA6;ITGA5
Ras signaling pathway	14/232	0.0611662	0.830562	1.63298	4.5628	NGFR;SHC1;FLT3;RASGRF2;VEGFB;PDGFA;KSR2;ETS2;GNG13;FGF5;EFNA1;FGF9;RASA3;EXOC2
GnRH secretion	4/64	0.0616314	0.829721	2.81634	7.84797	HCN3;GABBR1;ITPR3;CACNA1H
Taurine and hypotaurine metabolism	2/11	0.063486	0.830562	5.62251	15.5009	GAD1;GAD2
Transcriptional misregulation in cancer	12/192	0.0641451	0.830562	1.69404	4.65288	CCNA2;PER2;NGFR;SPINT1;FLT3;ZBTB16;PDGFA;ETV1;PAX5;BMI1;DUSP6;RUNX1
Rheumatoid arthritis	7/93	0.0644377	0.830562	2.06475	5.66165	HLA-DMA;TGFB2;CXCL12;TNFSF11;HLA-DRA;CXCL3;ATP6V0A1
Cholinergic synapse	8/113	0.0670278	0.830562	1.93336	5.22519	CHRM3;KCNQ1;KCNQ3;ITPR3;PLCB2;PIK3R6;GNG13;CREB5
Regulation of actin cytoskeleton	9/218	0.0692325	0.829721	1.82504	4.87339	FGF5;CXCL12;ITGB4;RDX;PXN;PDGFA;ITGA6;ITGA5;DOCK1
Bacterial invasion of epithelial cells	6/77	0.0731218	0.849437	2.14252	5.60404	SHC1;PXN;CLTB;CTNNA3;ITGA5;DOCK1
Dilated cardiomyopathy	5/96	0.0732155	0.829721	2.3225	6.07183	TGFB2;ITGB4;ITGA6;ADRB1;ITGA5
Folate biosynthesis	3/26	0.0748298	0.849437	3.30211	8.56086	QDPR;ALPL;PCBD2
Steroid biosynthesis	2/20	0.0778253	0.829721	4.68371	11.9588	LSS;FDFT1
Type I diabetes mellitus	3/43	0.0778701	0.829721	3.16477	8.07876	GAD1;CPE;IL12A
Pathways in cancer	27/531	0.0791907	0.849437	1.36545	3.46264	ALK;CTBP2;FLT3;MGST3;PDGFA;FGF5;SHH;TFG;FGF9;DVL1;IL12A;CTNNA3;WNT2;CREBBP;TGFB2;TCF7L1;CDKN2A;ZBTB16;VEGFB;RUNX1;GNG13;BMP4;CCNA2;CXCL12;TRAF6;ITGA6;PLCB2
MAPK signaling pathway	11/294	0.0832617	0.829721	1.64826	4.09719	FGF5;EFNA1;TGFB2;FLT3;RASGRF2;TRAF6;VEGFB;PDGFA;CACNA1H;RELB;MAP4K4
Adherens junction	4/71	0.0833169	0.829721	2.52119	6.26542	CREBBP;TCF7L1;ACP1;PTPRF
Basal cell carcinoma	5/63	0.0916576	0.849437	2.18421	5.2196	BMP4;SHH;TCF7L1;DVL1;WNT2
Chagas disease	7/102	0.0945729	0.849437	1.86826	4.40608	MAP2K4;TGFB2;GNA15;TRAF6;IL12A;CD247;PLCB2
Focal adhesion	8/201	0.0979999	0.829721	1.75436	4.075	SHC1;ITGB4;PXN;VEGFB;PDGFA;ITGA6;ITGA5;DOCK1
Proximal tubule bicarbonate reclamation	2/23	0.0990807	0.829721	4.01399	9.27962	SLC9A3;ATP1A1
Autophagy	6/137	0.100601	0.829721	1.93624	4.44675	PRKAA2;ATG16L2;IRS1;TRAF6;SQSTM1;CTSD
Chronic myeloid leukemia	4/76	0.100796	0.829721	2.3455	5.38214	TGFB2;CTBP2;SHC1;CDKN2A
Arrhythmogenic right ventricular cardiomyopathy	4/77	0.10448	0.829721	2.31326	5.2251	TCF7L1;ITGB4;ITGA6;ITGA5
Bacterial invasion of epithelial cells	4/77	0.10448	0.829721	2.31326	5.2251	SHC1;PXN;ITGA5;DOCK1
Fluid shear stress and atherosclerosis	6/139	0.105914	0.829721	1.90692	4.28129	NPPC;PRKAA2;SDC4;MGST3;PDGFA;SQSTM1
cGMP-PKG signaling pathway	10/167	0.106068	0.849437	1.61616	3.62613	NPPC;IRS1;KCNMB2;PDE2A;ADRB1;ITPR3;ATP1A1;PLCB2;PIK3R6;CREB5
Proteoglycans in cancer	8/205	0.106544	0.829721	1.71838	3.84779	TGFB2;SDC4;RDX;PXN;ITPR3;HPSE;ITGA5;WNT2
Synaptic vesicle cycle	4/78	0.108225	0.829721	2.28188	5.07386	SNAP25;UNC13A;STX1A;ATP6V0A1
Intestinal immune network for IgA production	4/48	0.109369	0.849437	2.30199	5.09438	HLA-DMA;CXCL12;HLA-DRA;CCR10
Valine, leucine and isoleucine degradation	4/48	0.109369	0.849437	2.30199	5.09438	BCAT1;ACADS;ACSF3;HIBCH
Thiamine metabolism	2/15	0.10977	0.849437	3.8917	8.59819	ALPL;ACP1
Asthma	3/31	0.112825	0.849437	2.71174	5.91679	HLA-DMA;IL9;HLA-DRA
Glucagon signaling pathway	7/107	0.114183	0.849437	1.77438	3.85033	CREBBP;PRKAA2;ITPR3;PLCB2;ACACA;PFKP;CREB5
Cocaine addiction	4/49	0.115711	0.849437	2.25072	4.85403	DLG4;RGS9;CREB5;GRIN2D
Gastric cancer	9/149	0.116295	0.849437	1.63045	3.50811	FGF5;TGFB2;SHH;TCF7L1;FGF9;SHC1;DVL1;CTNNA3;WNT2
Calcium signaling pathway	13/240	0.129378	0.849437	1.45359	2.97261	CHRM3;VEGFB;PDGFA;ADRB1;ITPR3;MCOLN1;CACNA1H;GRIN2D;ITPKB;FGF5;GNA15;FGF9;PLCB2
PI3K-Akt signaling pathway	18/354	0.132004	0.849437	1.36103	2.75598	NGFR;PHLPP1;PRKAA2;IRS1;FLT3;ITGB4;VEGFB;PDGFA;PIK3R6;GNG13;FGF5;EFNA1;FGF9;EIF4E1B;ITGA6;ITGA5;EIF4E;CREB5
Adherens junction	5/71	0.133699	0.849437	1.91866	3.86065	CREBBP;TCF7L1;CTNNA3;ACP1;PTPRF
Toxoplasmosis	7/112	0.13575	0.849437	1.68945	3.37373	TGFB2;HLA-DMA;TRAF6;HLA-DRA;IL12A;ITGA6;PIK3R6
Cushing syndrome	9/155	0.138233	0.849437	1.56295	3.09279	TCF7L1;CDKN2A;DVL1;ITPR3;WNT2;PLCB2;CACNA1H;CRHR2;CREB5
Propanoate metabolism	3/34	0.138471	0.849437	2.44894	4.84178	ACADS;ACACA;HIBCH
Insulin secretion	4/86	0.140243	0.93812	2.05841	4.04349	SNAP25;ITPR3;ATP1A1;STX1A
Endocrine and other factor-regulated calcium reabsorption	4/53	0.142602	0.849437	2.06656	4.02503	CLTB;PTH1R;ATP1A1;PLCB2
Salivary secretion	6/93	0.143841	0.849437	1.74704	3.38759	CHRM3;ADRB1;ITPR3;ATP1A1;PLCB2;VAMP2
Glutamatergic synapse	7/114	0.144899	0.849437	1.6577	3.20221	DLG4;SLC1A1;ITPR3;DLGAP1;PLCB2;GNG13;GRIN2D
AMPK signaling pathway	5/120	0.147967	0.93812	1.83554	3.50728	CCNA2;PRKAA2;IRS1;ADIPOR2;ACACA
Fatty acid biosynthesis	2/18	0.148636	0.849437	3.16151	6.02665	ACSF3;ACACA
ECM-receptor interaction	4/88	0.14878	0.93812	2.00919	3.82808	SDC4;ITGB4;ITGA6;ITGA5
mTOR signaling pathway	6/154	0.150145	0.93812	1.71233	3.24684	PRKAA2;IRS1;EIF4E1B;LPIN1;WNT2;EIF4E
Tuberculosis	10/180	0.150365	0.849437	1.49155	2.82603	HSPA9;MRC2;CREBBP;TGFB2;HLA-DMA;TRAF6;HLA-DRA;IL12A;CTSD;ATP6V0A1
Estrogen signaling pathway	8/137	0.152637	0.849437	1.57169	2.95429	KCNJ5;GABBR1;SHC1;ITPR3;FKBP4;CTSD;PLCB2;CREB5
Citrate cycle (TCA cycle)	2/30	0.153585	0.93812	3.00941	5.63814	IDH3B;IDH3A
MAPK signaling pathway	15/294	0.155195	0.849437	1.36453	2.54221	NGFR;MAP2K4;TGFB2;FLT3;RASGRF2;VEGFB;PDGFA;DUSP6;CACNA1H;RELB;FGF5;EFNA1;FGF9;TRAF6;MAP4K4
Thyroid hormone synthesis	5/75	0.157442	0.849437	1.80864	3.34364	GPX5;ITPR3;ATP1A1;PLCB2;CREB5
Transcriptional misregulation in cancer	7/192	0.161106	0.93812	1.59861	2.91856	CCNA2;PER2;SPINT1;FLT3;ZBTB16;PDGFA;ETV1
Fluid shear stress and atherosclerosis	8/139	0.161452	0.849437	1.54753	2.822	BMP4;NPPC;MAP2K4;PRKAA2;SDC4;MGST3;PDGFA;SQSTM1
Circadian rhythm	2/31	0.161785	0.93812	2.90549	5.29232	PER2;PRKAA2
Cell cycle	5/124	0.162765	0.93812	1.77347	3.21965	CCNA2;CREBBP;TGFB2;CDKN2A;CDC25C
Ribosome	6/158	0.163157	0.93812	1.66692	3.02221	RPS9;MRPL2;RPS3A;UBA52;RPL26L1;MRPS18C
Mineral absorption	3/60	0.163325	0.93812	2.21896	4.02078	SLC9A3;ATP1A1;SLC39A4
Chronic myeloid leukemia	5/76	0.163631	0.849437	1.78308	3.22762	TGFB2;CTBP2;SHC1;CDKN2A;RUNX1
Gastric acid secretion	5/76	0.163631	0.849437	1.78308	3.22762	CHRM3;KCNQ1;ITPR3;ATP1A1;PLCB2
Growth hormone synthesis, secretion and action	7/119	0.168999	0.849437	1.58328	2.81486	MAP2K4;CREBBP;IRS1;SHC1;ITPR3;PLCB2;CREB5
Glycerolipid metabolism	3/61	0.169012	0.93812	2.18059	3.87662	LPIN1;LCLAT1;DGKI
Arrhythmogenic right ventricular cardiomyopathy	5/77	0.169917	0.849437	1.75822	3.11635	TCF7L1;ITGB4;ITGA6;CTNNA3;ITGA5
Leishmaniasis	5/77	0.169917	0.849437	1.75822	3.11635	HLA-DMA;TGFB2;TRAF6;HLA-DRA;IL12A
Rheumatoid arthritis	4/93	0.170953	0.93812	1.89583	3.34873	TGFB2;CXCL12;CXCL3;ATP6V0A1
Riboflavin metabolism	1/8	0.171575	0.93812	6.01232	10.5981	ACP1
AMPK signaling pathway	7/120	0.174019	0.849437	1.56918	2.74386	CCNA2;PRKAA2;IRS1;ADIPOR2;ACACA;PFKP;CREB5
Allograft rejection	3/38	0.175319	0.849437	2.16861	3.77586	HLA-DMA;HLA-DRA;IL12A
Steroid biosynthesis	2/20	0.175848	0.849437	2.80994	4.88405	LSS;FDFT1
MicroRNAs in cancer	10/310	0.187346	0.93812	1.40916	2.36005	EFNA1;CREBBP;TGFB2;CDKN2A;IRS1;SHC1;RDX;PDGFA;ITGA5;CDC25C
Circadian entrainment	4/97	0.189464	0.93812	1.81392	3.01755	PER2;ITPR3;CACNA1H;GNG13
Prostate cancer	4/97	0.189464	0.93812	1.81392	3.01755	CREBBP;TCF7L1;SPINT1;PDGFA
FoxO signaling pathway	5/131	0.189996	0.93812	1.67434	2.78067	CREBBP;TGFB2;PRKAA2;IRS1;FBXO25
Hepatocellular carcinoma	9/168	0.192323	0.913535	1.43419	2.36437	SMARCE1;TGFB2;TCF7L1;SHC1;CDKN2A;MGST3;DVL1;DPF3;WNT2
cGMP-PKG signaling pathway	6/167	0.194084	0.93812	1.57301	2.57889	NPPC;IRS1;PDE2A;ADRB1;ITPR3;ATP1A1
Aldosterone synthesis and secretion	4/98	0.194188	0.93812	1.79453	2.9411	PDE2A;ITPR3;ATP1A1;CACNA1H
Calcium signaling pathway	8/240	0.197266	0.93812	1.4565	2.36419	ITPKB;FGF5;VEGFB;PDGFA;ADRB1;ITPR3;MCOLN1;CACNA1H
Glycerolipid metabolism	4/61	0.202599	0.937123	1.77577	2.83507	LPIN1;LCLAT1;DGKI;MGLL
Cell adhesion molecules	8/148	0.203865	0.937123	1.44737	2.30174	CLDN5;CNTNAP1;HLA-DMA;SDC4;CD6;HLA-DRA;ITGA6;PTPRF
Thyroid cancer	2/37	0.212332	0.93812	2.40666	3.72938	TCF7L1;TFG
Estrogen signaling pathway	5/137	0.214529	0.93812	1.59774	2.45942	GABBR1;SHC1;ITPR3;FKBP4;CTSD
Human T-cell leukemia virus 1 infection	11/219	0.215149	0.937355	1.34007	2.05892	CCNA2;MAP2K4;CREBBP;HLA-DMA;TGFB2;TRRAP;CDKN2A;HLA-DRA;ETS2;RELB;CREB5
Adipocytokine signaling pathway	3/69	0.216324	0.93812	1.91549	2.93256	PRKAA2;IRS1;ADIPOR2
Parathyroid hormone synthesis, secretion and action	6/106	0.217511	0.937355	1.51889	2.31707	TNFSF11;ITPR3;GATA3;PTH1R;PLCB2;CREB5
Proximal tubule bicarbonate reclamation	2/23	0.217885	0.937355	2.40815	3.6695	SLC9A3;ATP1A1
Lysine degradation	4/63	0.218636	0.937355	1.7154	2.608	EHMT2;PRDM16;SMYD1;SMYD3
Relaxin signaling pathway	7/129	0.221879	0.937355	1.45274	2.18728	MAP2K4;GNA15;SHC1;VEGFB;PLCB2;GNG13;CREB5
NF-kappa B signaling pathway	4/104	0.223255	0.93812	1.68633	2.52856	CXCL12;TRAF6;CXCL3;RELB
Th17 cell differentiation	6/107	0.22365	0.937355	1.50377	2.25216	HLA-DMA;HLA-DRA;IL17F;GATA3;CD247;RUNX1
Taurine and hypotaurine metabolism	1/11	0.22805	0.93812	4.20797	6.2202	GAD1
Taste transduction	5/86	0.230255	0.951052	1.56213	2.29409	CHRM3;GABBR1;ITPR3;PLCB2;GNG13
Melanoma	3/72	0.234734	0.93812	1.83192	2.65501	FGF5;CDKN2A;PDGFA
Cortisol synthesis and secretion	4/65	0.234999	0.95678	1.65898	2.4025	ITPR3;PLCB2;CACNA1H;CREB5
Glucagon signaling pathway	4/107	0.238194	0.93812	1.63696	2.3485	CREBBP;PRKAA2;ITPR3;ACACA
Tuberculosis	6/180	0.242207	0.93812	1.45451	2.06244	CREBBP;TGFB2;TRAF6;IL12A;CTSD;ATP6V0A1
[truncated: 407 more rows]
